# Supplementary material for: Integration of transcriptomics, metabolomics, and hormone analysis revealed the formation of lesion spots inhibited by GA and CTK was related to cell death and disease resistance in bread wheat (Triticum aestivum L.)
Source: BMC Plant Biol. 2024 Jun 15;24:558. doi: 10.1186/s12870-024-05212-3 (PMC11179392; doi:10.1186/s12870-024-05212-3)
Supplement: Supplementary file 1 — Supplementary Material 1 [file 12870_2024_5212_MOESM1_ESM.xlsx]

## Sheet: Sheet1
Table S2. The detailed information of RNA sequencing.
SampleID	ReadSum	BaseSum	Clean reads	Clean bases	Q20(%)	Q30(%)	GC(%)
NIL-Lm5WN1	19871883	5946463252	19871883	5946463252	97.59	93.64	55.96
NIL-Lm5WN2	22936472	6869083052	22936472	6869083052	97.76	94.06	54.86
NIL-Lm5WN3	22760835	6810531976	22760835	6810531976	97.73	94.05	54.89
NIL-Lm5WS1	22045002	6598567094	22045002	6598567094	97.62	93.73	54.14
NIL-Lm5WS2	22351476	6690367038	22351476	6690367038	97.58	93.67	54.69
NIL-Lm5WS3	23098078	6909895150	23098078	6909895150	97.53	93.58	55.32
NIL-Lm5WM1	22765655	6804413522	22765655	6804413522	97.31	93.11	54.02
NIL-Lm5WM2	21168399	6331511114	21168399	6331511114	97.07	92.62	54.24
NIL-Lm5WM3	22034567	6589958670	22034567	6589958670	96.94	92.37	53.77
NIL-Lm5MN1	22100602	6613511414	22100602	6613511414	97.36	93.21	55.07
NIL-Lm5MN2	22444682	6717848504	22444682	6717848504	97.33	93.18	54.85
NIL-Lm5MN3	20100746	6015902360	20100746	6015902360	97.66	93.89	54.41
NIL-Lm5MS1	22761335	6809184130	22761335	6809184130	97.59	93.67	55.33
NIL-Lm5MS2	21552744	6447468718	21552744	6447468718	97.59	93.68	55.09
NIL-Lm5MS3	23327147	6974807220	23327147	6974807220	97.54	93.72	55.13
NIL-Lm5MM1	24162646	7223066656	24162646	7223066656	97.43	93.34	55
NIL-Lm5MM2	23109320	6900963954	23109320	6900963954	97.48	93.47	54.91
NIL-Lm5MM3	21773809	6508867914	21773809	6508867914	97.49	93.45	54.62
