# Supplementary material for: Integration of transcriptomics, metabolomics, and hormone analysis revealed the formation of lesion spots inhibited by GA and CTK was related to cell death and disease resistance in bread wheat (Triticum aestivum L.)
Source: BMC Plant Biol. 2024 Jun 15;24:558. doi: 10.1186/s12870-024-05212-3 (PMC11179392; doi:10.1186/s12870-024-05212-3)
Supplement: Supplementary file 2 — Supplementary Material 2 [file 12870_2024_5212_MOESM2_ESM.xlsx]

## Sheet: Sheet1
Table S1 Details of all the primer sequences used in this study.
gene name	Forward primer (5'-3')	Reverse primer (5'-3')	description	source
TraesCS3B01G395000	GAGTGGTCAGGACTTGCGGT	GCTGATGAGTGACGTACACC	RT-qPCR (up-regulation)	this study
TraesCS5D01G050200	CGCTCTCTTCGTCGCCAT	TGTAGGGTTGACCGGCACT	RT-qPCR (up-regulation)	this study
TraesCS1D01G398700	CATCATGCTGCTCACGGGCT	TGCCATCCGAGGTTCATGTC	RT-qPCR (up-regulation)	this study
TraesCS3A01G191400	TCAGCCTCGAGACTTCAGTGC	CTGCTCCAGGATCATCCGCT	RT-qPCR (down-regulation)	this study
TraesCS2B01G343900	CAGGACCCAATGCTGGTAC	CATGTCGATAAGCTGCCGC	RT-qPCR (down-regulation)	this study
TraesCS7A01G267900	TGTCGGTGGAGTGCTCGT	GGCACCTCATCTTCCTTCGC	RT-qPCR (down-regulation)	this study
LrZH22/Lr13/Ne2/els1/Yr27	TCGTACACTGCATCCTTGATCT	AGGCTGAAGACTCGTATTTGGA	RT-qPCR (resistance gene)	[1, 2]
Lr67/Yr46/Sr55/Pm46/Ltn3	CAGCACTGGTTCTGGAAGAGA	GTTACATTTACATAGTAGGAGC	RT-qPCR (resistance gene)	[3]
PR1	CTGGAGCACGAAGCTGCAG	CGAGTGCTGGAGCTTGCAGT	RT-qPCR (resistance gene)	[4]
PR5	ACAGCTACGCCAAGGACGAC	CGCGTCCTAATCTAAGGGCAG	RT-qPCR (resistance gene)	[4]
TaSUS2	CGCTGAGTATTTGCAGTTCAAG	TGTCGTTCAACATCATGGTCAT	RT-qPCR	[5]
TaAGPL1	GCCCCTGTTGGAGAGAGCCG	TAGCAGGGTCGTCGATGGCG	RT-qPCR	[5]
TaGBSSI	CGGCATGGACGTCAGCGAGT	AGGGGCACCTTCCGGTCCAC	RT-qPCR	[5]
TaSSI	GAACTGGGGGCCTCCGAGACA	CCTCCCAGGACGGCTTGTGC	RT-qPCR	[5]
Rnase L inhibitor-like	CGATTCAGAGCAGCGTATTGTTG	AGTTGGTCGGGTCTCTTCTAAATG	RT-qPCR	[6]
note：
[1] Yan, X., Li, M., Zhang, P., Yin, G., Zhang, H., Gebrewahid, T. W., Zhang, J., Dong, L., Liu, D., Liu, Z., & Li, Z. (2021). High-temperature wheat leaf rust resistance gene Lr13 exhibits pleiotropic effects on hybrid necrosis. Molecular Plant, 14(7), 1029–1032. https://doi.org/10.1016/j.molp.2021.05.009
[2] Hewitt, T., Zhang, J., Huang, L., Upadhyaya, N., Li, J., Park, R., Hoxha, S., McIntosh, R., Lagudah, E., & Zhang, P. (2021). Wheat leaf rust resistance gene Lr13 is a specific Ne2 allele for hybrid necrosis. Molecular Plant, 14(7), 1025–1028. https://doi.org/10.1016/j.molp.2021.05.010
[3] Moore, J. W., Herrera-Foessel, S., Lan, C., Schnippenkoetter, W., Ayliffe, M., Huerta-Espino, J., Lillemo, M., Viccars, L., Milne, R., Periyannan, S., Kong, X., Spielmeyer, W., Talbot, M., Bariana, H., Patrick, J. W., Dodds, P., Singh, R., & Lagudah, E. (2015). A recently evolved hexose transporter variant confers resistance to multiple pathogens in wheat. Nature Genetics, 47(12), 1494–1498. …
[4] Si, Y., Zheng, S., Niu, J., Tian, S., Gu, M., Lu, Q., He, Y., Zhang, J., Shi, X., Li, Y., & Ling, H. Q. (2021). Ne2, a typical CC-NBS-LRR-type gene, is responsible for hybrid necrosis in wheat. The New Phytologist, 232(1), 279–289. https://doi.org/10.1111/nph.17575
[5] Liu, G., Zhang, R., Li, S., Ullah, R., Yang, F., Wang, Z., Guo, W., You, M., Li, B., Xie, C., Wang, L., Liu, J., Ni, Z., Sun, Q., & Liang, R. (2023). TaMADS29 interacts with TaNF-YB1 to synergistically regulate early grain development in bread wheat. Science China. Life Sciences, 66(7), 1647–1664. https://doi.org/10.1007/s11427-022-2286-0
[6] Wang, F., Wu, W., Wang, D., Yang, W., Sun, J., Liu, D., & Zhang, A. (2016). Characterization and Genetic Analysis of a Novel Light-Dependent Lesion Mimic Mutant, lm3, Showing Adult-Plant Resistance to Powdery Mildew in Common Wheat. PLoS One, 11(5), e0155358. https://doi.org/10.1371/journal.pone.0155358
