# Supplementary material for: Integration of transcriptomics, metabolomics, and hormone analysis revealed the formation of lesion spots inhibited by GA and CTK was related to cell death and disease resistance in bread wheat (Triticum aestivum L.)
Source: BMC Plant Biol. 2024 Jun 15;24:558. doi: 10.1186/s12870-024-05212-3 (PMC11179392; doi:10.1186/s12870-024-05212-3)
Supplement: Supplementary file 3 — Supplementary Material 3 [file 12870_2024_5212_MOESM3_ESM.xlsx]

## Sheet: Sheet0
Sheet1:	KEGG enrichment analysis of the differentially expressed genes between N-NIL-Lm5W and N-NIL-Lm5M at stage N.
Sheet2:	KEGG enrichment analysis of the differentially expressed genes between N-NIL-Lm5W and N-NIL-Lm5M at stage S.
Sheet3:	KEGG enrichment analysis of the differentially expressed genes between N-NIL-Lm5W and N-NIL-Lm5M at stage M.

## Sheet: Sheet1
KEGG enrichment analysis of the differentially expressed genes between N-NIL-Lm5W and N-NIL-Lm5M at stage N.
#Pathway	ko_ID	DEgene	gene	DEgene_all	gene_all
Mannose type O-glycan biosynthesis	ko00515	7	94	1381	35597	TraesCS3B02G022000;TraesCS3B02G024000;TraesCS3D02G023200;TraesCS3D02G025000;TraesCS7A02G236200;TraesCS7B02G134200;TraesCS7D02G236300	K18207+K18207+K18207+K18207+K18207+K18207+K18207
Spliceosome	ko03040	24	1179	1381	35597	TraesCS1A02G100600;TraesCS1A02G285000;TraesCS1A02G358100;TraesCS1A02G358400;TraesCS1B02G110400;TraesCS1B02G374900;TraesCS1D02G092200;TraesCS2A02G031400;TraesCS2B02G043600;TraesCS2D02G011700;TraesCS3D02G014200;TraesCS4B02G170100;TraesCS4B02G331800;TraesCS4D02G172200;TraesCS5A02G321000;TraesCS5A02G395100;TraesCS5B02G321500;TraesCS5B02G463300;TraesCS5B02G463400;TraesCS5B02G463500;TraesCS5D02G327800;…	K12862+K03283+K12835+K12835+K12862+K12835+K12862+K12818+K12818+K12835+K03283+K12835+K12897+K12835+K12867+K12835+K12867+K03283+K03283+K03283+K12867+K12835+K12818+K03283
Stilbenoid, diarylheptanoid and gingerol biosynthesis	ko00945	13	342	1381	35597	TraesCS2D02G030500;TraesCS2D02G568200;TraesCS4B02G291900;TraesCS4D02G073600;TraesCS5A02G222700;TraesCS5D02G342700;TraesCS6A02G022100;TraesCS7A02G537300;TraesCS7B02G455100;TraesCS7D02G151400;TraesCSU02G078600;TraesCSU02G166000;TraesCSU02G235600	K16040+K13065+K16040+K16040+K13065+K13065+K13065+K13065+K13065+K13065+K13065+K13065+K13065
Valine, leucine and isoleucine biosynthesis	ko00290	6	70	1381	35597	TraesCS1A02G427600;TraesCS1D02G437300;TraesCS4A02G059800;TraesCS4B02G235400;TraesCS4D02G236800;TraesCS6B02G247900	K00053+K00053+K00826+K00826+K00826+K01653
Glycerolipid metabolism	ko00561	22	543	1381	35597	TraesCS1B02G182000;TraesCS1B02G272100;TraesCS1B02G291500;TraesCS2D02G434600;TraesCS3A02G055500;TraesCS3A02G227400;TraesCS3B02G257000;TraesCS4D02G280800;TraesCS5A02G086200;TraesCS6A02G240000;TraesCS6A02G253100;TraesCS6B02G002800;TraesCS6B02G051800;TraesCS6B02G284900;TraesCS6D02G199600;TraesCS7A02G330800;TraesCS7A02G357700;TraesCS7B02G241600;TraesCS7D02G094900;TraesCS7D02G211900;TraesCS7D02G303900;…	K07407+K00679+K00002+K00655+K06119+K13508+K13508+K13508+K13508+K00128+K00679+K00128+K13508+K00128+K01189+K18693+K00679+K18693+K00679+K00128+K00655+K18693
Taurine and hypotaurine metabolism	ko00430	2	28	1381	35597	TraesCS3D02G076400;TraesCS4A02G075600	K18592+K01580
Sesquiterpenoid and triterpenoid biosynthesis	ko00909	7	181	1381	35597	TraesCS2D02G423500;TraesCS3B02G091400;TraesCS5A02G454500;TraesCS6A02G111400;TraesCS7A02G232900;TraesCS7B02G131400;TraesCS7D02G233100	K15793+K15472+K00801+K19011+K19011+K19011+K19011
Nucleotide excision repair	ko03420	3	316	1381	35597	TraesCS1D02G196000;TraesCS3A02G001800;TraesCS3D02G378400	K10756+K03868+K02335
Citrate cycle (TCA cycle)	ko00020	4	185	1381	35597	TraesCS4A02G172800;TraesCS4D02G142600;TraesCS5A02G014300;TraesCS7D02G403000	K01648+K01648+K00026+K01648
Carbon fixation in photosynthetic organisms	ko00710	8	327	1381	35597	TraesCS1B02G157400;TraesCS1D02G139800;TraesCS2A02G372000;TraesCS2A02G584700;TraesCS2D02G368300;TraesCS2D02G601500;TraesCS5A02G014300;TraesCS5D02G424700	K00927+K00927+K01803+K01803+K01803+K01803+K00026+K01807
Tryptophan metabolism	ko00380	21	542	1381	35597	TraesCS1A02G335800;TraesCS1B02G348900;TraesCS1B02G349100;TraesCS1D02G337900;TraesCS1D02G338200;TraesCS2A02G064000;TraesCS3A02G296900;TraesCS3B02G340000;TraesCS3D02G305600;TraesCS3D02G364700;TraesCS6A02G041700;TraesCS6A02G240000;TraesCS6A02G297500;TraesCS6B02G002800;TraesCS6B02G017500;TraesCS6B02G284900;TraesCS6D02G014100;TraesCS7D02G211900;TraesCSU02G029800;TraesCSU02G099800;TraesCSU02G233300	K22588+K22588+K22588+K22588+K22588+K01426+K01593+K01593+K01593+K01426+K03781+K00128+K01426+K00128+K01593+K00128+K01593+K00128+K01593+K11816+K01426
Phosphonate and phosphinate metabolism	ko00440	1	25	1381	35597	TraesCS7D02G441700	K00993
Fructose and mannose metabolism	ko00051	11	336	1381	35597	TraesCS1D02G123700;TraesCS2A02G111500;TraesCS2A02G372000;TraesCS2A02G584700;TraesCS2D02G368300;TraesCS2D02G601500;TraesCS3A02G365700;TraesCS5D02G254300;TraesCS7A02G078000;TraesCS7D02G073400;TraesCS7D02G083200	K00844+K00847+K01803+K01803+K01803+K01803+K00847+K00850+K01711+K01711+K00850
Biosynthesis of various secondary metabolites - part 2	ko00998	1	15	1381	35597	TraesCS2D02G085500	K21568
Ribosome	ko03010	46	1360	1381	35597	TraesCS1A02G001800;TraesCS1A02G357400;TraesCS1D02G003700;TraesCS1D02G414900;TraesCS2A02G563100;TraesCS2B02G262700;TraesCS2B02G400600;TraesCS2D02G572300;TraesCS3A02G268600;TraesCS3A02G272200;TraesCS3A02G332300;TraesCS3B02G306000;TraesCS3B02G362100;TraesCS3D02G240800;TraesCS3D02G268700;TraesCS3D02G271800;TraesCS4A02G065400;TraesCS4A02G167000;TraesCS4A02G272100;TraesCS4A02G368800;TraesCS4B02G157100;…	K02902+K02945+K02902+K02935+K02961+K02951+K02875+K02961+K02968+K02871+K02914+K02871+K02914+K02935+K02968+K02871+K02876+K02988+K02952+K02881+K02933+K02876+K02931+K02988+K02933+K02864+K02876+K02881+K02931+K02867+K02933+K02996+K02931+K02996+K02881+K02906+K02904+K02939+K02906+K02906+K02884+K02939+K02895+K02895+K02895+K02992
Alanine, aspartate and glutamate metabolism	ko00250	8	217	1381	35597	TraesCS1D02G292100;TraesCS1D02G390500;TraesCS2A02G510400;TraesCS2B02G538600;TraesCS4A02G075600;TraesCS4D02G170300;TraesCS5B02G137000;TraesCS5D02G442000	K00827+K01953+K13051+K13051+K01580+K00827+K00820+K00261
2-Oxocarboxylic acid metabolism	ko01210	7	279	1381	35597	TraesCS1A02G427600;TraesCS1D02G437300;TraesCS2B02G031900;TraesCS4A02G059800;TraesCS4B02G235400;TraesCS4D02G236800;TraesCS6B02G247900	K00053+K00053+K12153+K00826+K00826+K00826+K01653
Glycerophospholipid metabolism	ko00564	19	627	1381	35597	TraesCS1A02G365100;TraesCS1B02G133300;TraesCS1B02G393300;TraesCS1D02G114600;TraesCS2D02G117100;TraesCS2D02G434600;TraesCS3A02G227400;TraesCS3B02G257000;TraesCS3B02G333700;TraesCS4A02G087100;TraesCS4B02G217300;TraesCS4D02G280800;TraesCS5A02G086200;TraesCS6B02G051800;TraesCS7A02G330800;TraesCS7B02G241600;TraesCS7D02G303900;TraesCS7D02G339000;TraesCS7D02G441700	K01115+K01126+K01115+K01126+K16818+K00655+K13508+K13508+K01126+K01047+K01047+K13508+K13508+K13508+K18693+K18693+K00655+K18693+K00993
SNARE interactions in vesicular transport	ko04130	6	146	1381	35597	TraesCS5A02G096800;TraesCS5A02G425600;TraesCS5B02G102700;TraesCS5B02G427600;TraesCS5D02G109500;TraesCSU02G076400	K08486+K08486+K08486+K08486+K08486+K08486
Cutin, suberine and wax biosynthesis	ko00073	30	442	1381	35597	TraesCS1A02G239400;TraesCS1B02G168500;TraesCS1B02G251600;TraesCS1D02G239600;TraesCS2A02G385700;TraesCS3A02G178600;TraesCS3B02G016800;TraesCS3B02G314500;TraesCS3D02G012000;TraesCS3D02G267000;TraesCS4A02G304400;TraesCS4A02G462000;TraesCS4B02G006800;TraesCS4B02G010000;TraesCS4B02G363100;TraesCS4D02G008300;TraesCS4D02G240800;TraesCS4D02G283400;TraesCS4D02G356300;TraesCS5A02G362400;TraesCS5A02G362800;…	K20769+K15404+K20769+K20769+K17991+K15403+K15400+K17991+K15406+K15406+K13356+K15405+K13356+K13356+K13356+K13356+K20769+K20495+K13356+K15405+K15405+K15402+K13356+K13356+K15406+K15404+K15404+K15400+K17991+K15406
Porphyrin and chlorophyll metabolism	ko00860	11	216	1381	35597	TraesCS1D02G226100;TraesCS2B02G447300;TraesCS3B02G254400;TraesCS3D02G484800;TraesCS5A02G045700;TraesCS5A02G355700;TraesCS5B02G049800;TraesCS5D02G325900;TraesCS6A02G002900;TraesCS6B02G171600;Triticum_aestivum_newGene_16290	K04040+K00228+K01599+K08101+K00231+K08099+K00231+K22013+K08099+K01749+K13606
DNA replication	ko03030	2	266	1381	35597	TraesCS1D02G196000;TraesCS3D02G378400	K10756+K02335
Indole alkaloid biosynthesis	ko00901	3	64	1381	35597	TraesCS1B02G217600;TraesCS5B02G195300;TraesCS7D02G076300	K01757+K01757+K01757
Zeatin biosynthesis	ko00908	14	322	1381	35597	TraesCS1A02G071400;TraesCS2A02G028700;TraesCS2B02G428700;TraesCS2B02G428800;TraesCS2D02G031000;TraesCS2D02G407500;TraesCS3D02G102300;TraesCS3D02G127100;TraesCS4A02G442800;TraesCS5A02G394500;TraesCS5D02G403700;TraesCS6A02G018000;TraesCS7A02G178600;TraesCS7D02G405800	K23452+K23452+K13495+K13495+K23452+K13495+K23452+K13496+K23452+K23452+K23452+K23452+K23452+K23452
Other types of O-glycan biosynthesis	ko00514	6	87	1381	35597	TraesCS2D02G134700;TraesCS2D02G194700;TraesCS3B02G465900;TraesCS3B02G556500;TraesCS3D02G190800;TraesCS3D02G501900	K18134+K20783+K20784+K18134+K20782+K18134
Limonene and pinene degradation	ko00903	4	28	1381	35597	TraesCS6A02G240000;TraesCS6B02G002800;TraesCS6B02G284900;TraesCS7D02G211900	K00128+K00128+K00128+K00128
One carbon pool by folate	ko00670	2	61	1381	35597	TraesCS3B02G297000;TraesCS5B02G481000	K00604+K00297
Lysine biosynthesis	ko00300	4	53	1381	35597	TraesCS4A02G116000;TraesCS4B02G188200;TraesCS4D02G189600;TraesCS4D02G264500	K10206+K10206+K10206+K10206
Vitamin B6 metabolism	ko00750	1	52	1381	35597	TraesCS3B02G245400	K13248
Plant-pathogen interaction	ko04626	314	4646	1381	35597	TraesCS1A02G003100;TraesCS1A02G017900;TraesCS1A02G018000;TraesCS1A02G018600;TraesCS1A02G025500;TraesCS1A02G025600;TraesCS1A02G150100;TraesCS1A02G296300;TraesCS1A02G404900;TraesCS1A02G405300;TraesCS1A02G410500;TraesCS1A02G424200;TraesCS1A02G435100;TraesCS1A02G435200;TraesCS1B02G002700;TraesCS1B02G020600;TraesCS1B02G020700;TraesCS1B02G022300;TraesCS1B02G022400;TraesCS1B02G260300;TraesCS1B02G312800;…	K13457+K13459+K13416+K13416+K13457+K13457+K13466+K13416+K15397+K15397+K16225+K13412+K02183+K02183+K13466+K13430+K13416+K13430+K13416+K13430+K13430+K02183+K13457+K13416+K13416+K13430+K13457+K13457+K13430+K13448+K13447+K13459+K13416+K02183+K13459+K13412+K02183+K13416+K13416+K13466+K02183+K16224+K13436+K13459+K13459+K13436+K13457+K13457+K13459+K13441+K13441+K13441+K13430+K13457+K13457+K13416+K13457+…
Phagosome	ko04145	11	324	1381	35597	TraesCS3A02G399000;TraesCS3B02G432000;TraesCS3D02G208200;TraesCS3D02G393200;TraesCS4A02G056500;TraesCS4B02G248500;TraesCS4D02G247900;TraesCS6A02G101900;TraesCS6B02G130100;TraesCS6D02G090400;TraesCS7A02G191400	K08057+K08057+K09481+K08057+K10956+K10956+K10956+K08054+K08054+K08054+K04392
Glutathione metabolism	ko00480	23	566	1381	35597	TraesCS1A02G186700;TraesCS1B02G194700;TraesCS1D02G190000;TraesCS2A02G391500;TraesCS2D02G389800;TraesCS3A02G309100;TraesCS3B02G536100;TraesCS3D02G076400;TraesCS3D02G429900;TraesCS3D02G430200;TraesCS4A02G103700;TraesCS4A02G106300;TraesCS4B02G059100;TraesCS4B02G059300;TraesCS4D02G198500;TraesCS5A02G143500;TraesCS5A02G432600;TraesCS5B02G142500;TraesCS5B02G426300;TraesCS5B02G435000;TraesCS5D02G254000;…	K00799+K00799+K00799+K01255+K01255+K00799+K00799+K18592+K00799+K00799+K00799+K00434+K00799+K00799+K00434+K00799+K00799+K00799+K00799+K00799+K00799+K00799+K00434
Pyruvate metabolism	ko00620	11	339	1381	35597	TraesCS3A02G239300;TraesCS3B02G267800;TraesCS3D02G239500;TraesCS4A02G393100;TraesCS5A02G014300;TraesCS6A02G240000;TraesCS6B02G002800;TraesCS6B02G284900;TraesCS7A02G093700;TraesCS7D02G089000;TraesCS7D02G211900	K00873+K00873+K00873+K01895+K00026+K00128+K00128+K00128+K01895+K01895+K00128
Starch and sucrose metabolism	ko00500	129	1457	1381	35597	TraesCS1A02G018500;TraesCS1A02G234600;TraesCS1A02G312700;TraesCS1A02G422900;TraesCS1B02G107600;TraesCS1B02G249000;TraesCS1B02G346200;TraesCS1B02G454500;TraesCS1B02G467700;TraesCS1D02G090000;TraesCS1D02G123700;TraesCS1D02G237500;TraesCS1D02G275700;TraesCS1D02G430700;TraesCS1D02G431200;TraesCS2A02G039400;TraesCS2A02G057000;TraesCS2A02G111500;TraesCS2A02G126300;TraesCS2A02G126500;TraesCS2B02G053500;…	K01176+K19893+K19891+K19891+K07024+K19893+K19892+K19891+K01176+K07024+K00844+K19893+K19891+K19891+K19891+K05350+K01176+K00847+K01176+K01176+K01176+K01176+K01176+K19891+K01193+K01193+K01176+K01193+K01176+K01176+K01176+K01176+K01176+K01193+K01176+K01193+K01176+K01188+K05349+K19891+K00847+K19891+K01188+K19893+K19893+K19893+K19893+K19891+K19891+K19891+K19891+K01193+K01193+K01176+K01188+K19893+K19893+…
Ubiquinone and other terpenoid-quinone biosynthesis	ko00130	5	261	1381	35597	TraesCS3A02G131200;TraesCS6A02G207500;TraesCS6B02G219400;TraesCS6D02G188900;TraesCS7D02G483400	K17872+K14759+K14759+K14759+K01904
N-Glycan biosynthesis	ko00510	5	197	1381	35597	TraesCS1A02G340400;TraesCS2B02G149100;TraesCS2D02G129700;TraesCS4A02G456100;TraesCS5A02G486600	K07151+K01001+K01001+K12668+K00721
Sphingolipid metabolism	ko00600	13	267	1381	35597	TraesCS1B02G182000;TraesCS2A02G158400;TraesCS3A02G443500;TraesCS3B02G255000;TraesCS3B02G477100;TraesCS3D02G227900;TraesCS3D02G435900;TraesCS6A02G270000;TraesCS6D02G026200;TraesCS6D02G199600;TraesCS6D02G245000;TraesCS7B02G230100;TraesCS7D02G326300	K07407+K04713+K00654+K12349+K00654+K12349+K00654+K04708+K04713+K01189+K04708+K00654+K00654
Various types of N-glycan biosynthesis	ko00513	4	170	1381	35597	TraesCS1A02G340400;TraesCS4A02G401800;TraesCS4A02G456100;TraesCS7A02G188600	K07151+K05531+K12668+K14413
Base excision repair	ko03410	3	206	1381	35597	TraesCS3B02G385400;TraesCS3D02G346700;TraesCS3D02G378400	K01246+K01246+K02335
Biosynthesis of amino acids	ko01230	31	969	1381	35597	TraesCS1A02G427600;TraesCS1B02G157400;TraesCS1B02G337400;TraesCS1D02G139800;TraesCS1D02G325300;TraesCS1D02G390500;TraesCS1D02G437300;TraesCS2A02G372000;TraesCS2A02G382700;TraesCS2A02G584700;TraesCS2D02G368300;TraesCS2D02G379000;TraesCS2D02G601500;TraesCS3A02G239300;TraesCS3B02G267800;TraesCS3D02G239500;TraesCS3D02G332100;TraesCS4A02G059800;TraesCS4A02G116000;TraesCS4B02G188200;TraesCS4B02G235400;…	K00053+K00927+K14152+K00927+K14152+K01953+K00053+K01803+K01620+K01803+K01803+K01620+K01803+K00873+K00873+K00873+K22846+K00826+K10206+K10206+K00826+K10206+K00826+K10206+K01738+K00549+K00850+K01807+K01653+K00611+K00850
Terpenoid backbone biosynthesis	ko00900	7	221	1381	35597	TraesCS2B02G031000;TraesCS2B02G032300;TraesCS2D02G423500;TraesCS4B02G353100;TraesCS4D02G347100;TraesCS7A02G130000;Triticum_aestivum_newGene_1827	K12742+K12742+K15793+K01641+K01641+K11778+K12742
Ascorbate and aldarate metabolism	ko00053	10	336	1381	35597	TraesCS2D02G037100;TraesCS4A02G106300;TraesCS4D02G198500;TraesCS5B02G060400;TraesCS5D02G404300;TraesCS6A02G225100;TraesCS6A02G240000;TraesCS6B02G002800;TraesCS6B02G284900;TraesCS7D02G211900	K00103+K00434+K00434+K17744+K00012+K00434+K00128+K00128+K00128+K00128
Butanoate metabolism	ko00650	7	118	1381	35597	TraesCS3D02G321200;TraesCS4A02G075600;TraesCS4B02G353100;TraesCS4D02G347100;TraesCS6B02G247900;TraesCS7A02G424700;TraesCS7B02G325300	K00074+K01580+K01641+K01641+K01653+K00109+K00109
Phenylalanine metabolism	ko00360	16	334	1381	35597	TraesCS1D02G039300;TraesCS1D02G103500;TraesCS2A02G064000;TraesCS2D02G204400;TraesCS3A02G296900;TraesCS3B02G340000;TraesCS3D02G305600;TraesCS3D02G321200;TraesCS3D02G364700;TraesCS4A02G401300;TraesCS6A02G222700;TraesCS6A02G297500;TraesCS6B02G017500;TraesCS6D02G014100;TraesCSU02G029800;TraesCSU02G233300	K10775+K10775+K01426+K10775+K01593+K01593+K01593+K00074+K01426+K10775+K10775+K01426+K01593+K01593+K01593+K01426
Glycolysis / Gluconeogenesis	ko00010	26	650	1381	35597	TraesCS1B02G157400;TraesCS1B02G291500;TraesCS1B02G389200;TraesCS1D02G123700;TraesCS1D02G139800;TraesCS2A02G372000;TraesCS2A02G584700;TraesCS2B02G341200;TraesCS2D02G368300;TraesCS2D02G601500;TraesCS3A02G239300;TraesCS3B02G267800;TraesCS3D02G104500;TraesCS3D02G239500;TraesCS4A02G393100;TraesCS4B02G305600;TraesCS4D02G303800;TraesCS5A02G193900;TraesCS5D02G254300;TraesCS6A02G240000;TraesCS6B02G002800;…	K00927+K00002+K18857+K00844+K00927+K01803+K01803+K01785+K01803+K01803+K00873+K00873+K01568+K00873+K01895+K00121+K00121+K18857+K00850+K00128+K00128+K00128+K01895+K00850+K01895+K00128
Plant hormone signal transduction	ko04075	113	2606	1381	35597	TraesCS1A02G006000;TraesCS1A02G018000;TraesCS1A02G018600;TraesCS1A02G296300;TraesCS1A02G396400;TraesCS1B02G020700;TraesCS1B02G022400;TraesCS1B02G244600;TraesCS1B02G424700;TraesCS1D02G001700;TraesCS1D02G002700;TraesCS1D02G015300;TraesCS1D02G017800;TraesCS1D02G259400;TraesCS1D02G367800;TraesCS1D02G404400;TraesCS1D02G453800;TraesCS2A02G053000;TraesCS2A02G053100;TraesCS2A02G409400;TraesCS2B02G067000;…	K13415+K13416+K13416+K13416+K14486+K13416+K13416+K13415+K14486+K13415+K13415+K13416+K13416+K13415+K13416+K14486+K13415+K13416+K13416+K13422+K13416+K13422+K14432+K13415+K13416+K14486+K13422+K14491+K13415+K13415+K13415+K13416+K13416+K13422+K14497+K13415+K14493+K14486+K13449+K13416+K14487+K13415+K14486+K13422+K16189+K14508+K13415+K13415+K13415+K13416+K13416+K13422+K13415+K13415+K13449+K13415+K14513+…
Arachidonic acid metabolism	ko00590	4	130	1381	35597	TraesCS3D02G076400;TraesCS4A02G087100;TraesCS4B02G217300;TraesCS5B02G487400	K18592+K01047+K01047+K01254
Aminoacyl-tRNA biosynthesis	ko00970	28	491	1381	35597	TraesCS1A02G190500;TraesCS1A02G300100;TraesCS1D02G017500;TraesCS2A02G246900;TraesCS2B02G053700;TraesCS2B02G263300;TraesCS2B02G549500;TraesCS2D02G039600;TraesCS2D02G261300;TraesCS3B02G297000;TraesCS3D02G022200;TraesCS4A02G217100;TraesCS4B02G095700;TraesCS4D02G092300;TraesCS4D02G252700;TraesCS5A02G385900;TraesCS5A02G386000;TraesCS5B02G042800;TraesCS5B02G390900;TraesCS5B02G391000;TraesCS5D02G395800;…	K01866+K01870+K01870+K01873+K02433+K01873+K02433+K02433+K02434+K00604+K01872+K01870+K01870+K01870+K01874+K01870+K01870+K01869+K01870+K01870+K01870+K01870+K02433+K14164+K02433+K01870+K01870+K22503
Nicotinate and nicotinamide metabolism	ko00760	5	106	1381	35597	TraesCS1A02G056600;TraesCS1D02G254000;TraesCS1D02G255500;TraesCS3A02G165000;TraesCS3A02G495300	K01240+K01240+K01240+K01081+K00858
Fatty acid biosynthesis	ko00061	5	187	1381	35597	TraesCS1A02G075000;TraesCS1D02G077600;TraesCS1D02G344900;TraesCS2A02G313500;TraesCS4D02G191300	K01897+K01897+K00059+K09458+K00645
Pantothenate and CoA biosynthesis	ko00770	11	160	1381	35597	TraesCS1A02G427600;TraesCS1D02G437300;TraesCS4A02G059800;TraesCS4B02G235400;TraesCS4D02G236800;TraesCS6A02G240000;TraesCS6B02G002800;TraesCS6B02G247900;TraesCS6B02G284900;TraesCS7D02G163900;TraesCS7D02G211900	K00053+K00053+K00826+K00826+K00826+K00128+K00128+K01653+K00128+K01598+K00128
Fatty acid metabolism	ko01212	11	349	1381	35597	TraesCS1A02G075000;TraesCS1B02G161300;TraesCS1D02G077600;TraesCS1D02G344900;TraesCS2A02G313500;TraesCS3A02G077000;TraesCS3A02G531900;TraesCS3D02G077200;TraesCS4D02G191300;TraesCS7B02G126400;TraesCS7D02G076100	K01897+K07513+K01897+K00059+K09458+K10527+K10703+K10527+K00645+K10251+K10251
Protein export	ko03060	12	298	1381	35597	TraesCS1B02G249800;TraesCS2B02G125400;TraesCS3A02G299000;TraesCS3D02G208200;TraesCS3D02G302700;TraesCS4A02G056500;TraesCS4A02G197700;TraesCS4B02G117800;TraesCS4B02G248500;TraesCS4D02G115500;TraesCS4D02G247900;TraesCS5B02G463200	K13280+K09490+K03100+K09481+K03100+K10956+K03106+K03106+K10956+K03106+K10956+K13280
mRNA surveillance pathway	ko03015	11	506	1381	35597	TraesCS2B02G598800;TraesCS3A02G441100;TraesCS4A02G259600;TraesCS4A02G333800;TraesCS4B02G055100;TraesCS4D02G055300;TraesCS5A02G173800;TraesCS5B02G171200;TraesCS5B02G551900;TraesCS5D02G178300;TraesCS7A02G328600	K13126+K14399+K14399+K14399+K14399+K14399+K13126+K13126+K14399+K13126+K14397
Cyanoamino acid metabolism	ko00460	26	544	1381	35597	TraesCS2A02G039400;TraesCS2A02G510400;TraesCS2B02G031900;TraesCS2B02G471800;TraesCS2B02G538600;TraesCS2D02G449400;TraesCS3A02G175800;TraesCS3A02G295500;TraesCS3A02G447500;TraesCS3B02G483500;TraesCS3D02G076400;TraesCS3D02G318600;TraesCS3D02G440200;TraesCS3D02G449200;TraesCS4A02G384700;TraesCS5A02G287800;TraesCS5B02G251500;TraesCS6A02G232400;TraesCS6A02G232500;TraesCS6B02G260700;TraesCS7A02G450500;…	K05350+K13051+K12153+K20802+K13051+K20802+K01188+K05349+K01188+K01188+K18592+K20802+K01188+K20802+K13029+K13029+K22706+K13035+K13035+K13035+K01188+K01188+K13029+K13029+K13029+K01188
Betalain biosynthesis	ko00965	7	165	1381	35597	TraesCS3A02G296900;TraesCS3B02G340000;TraesCS3D02G305600;TraesCS4D02G086300;TraesCS6B02G017500;TraesCS6D02G014100;TraesCSU02G029800	K01593+K01593+K01593+K15777+K01593+K01593+K01593
RNA transport	ko03013	12	941	1381	35597	TraesCS1A02G423100;TraesCS1A02G430700;TraesCS1B02G455200;TraesCS1D02G431700;TraesCS2B02G598800;TraesCS3A02G225200;TraesCS3B02G254800;TraesCS5A02G173800;TraesCS5B02G171200;TraesCS5B02G259400;TraesCS5D02G178300;TraesCS7B02G411100	K03231+K14292+K03231+K03231+K13126+K03231+K03231+K13126+K13126+K00784+K13126+K03260
Photosynthesis	ko00195	6	612	1381	35597	TraesCS1A02G144800;TraesCS1D02G332000;TraesCS4A02G355600;TraesCS5A02G087200;TraesCS5D02G099000;TraesCS5D02G516700	K02717+K02721+K08903+K02717+K02717+K08903
C5-Branched dibasic acid metabolism	ko00660	1	30	1381	35597	TraesCS6B02G247900	K01653
Benzoxazinoid biosynthesis	ko00402	16	259	1381	35597	TraesCS2B02G032500;TraesCS2B02G032600;TraesCS2B02G032900;TraesCS2B02G076400;TraesCS2D02G028000;TraesCS3D02G061500;TraesCS3D02G061700;TraesCS3D02G513900;TraesCS4A02G308700;TraesCS5A02G486800;TraesCS5B02G500700;TraesCS5D02G447900;TraesCS5D02G501000;TraesCS7A02G203200;Triticum_aestivum_newGene_3182;Triticum_aestivum_newGene_677	K13223+K13223+K13223+K13229+K13229+K13223+K13223+K13227+K13229+K13227+K13227+K13222+K13227+K13229+K13229+K13227
Fatty acid elongation	ko00062	21	302	1381	35597	TraesCS1A02G404900;TraesCS1A02G405300;TraesCS3A02G531900;TraesCS4A02G007400;TraesCS4A02G065300;TraesCS4A02G164400;TraesCS4B02G274700;TraesCS4B02G297500;TraesCS4D02G242200;TraesCS4D02G296400;TraesCS5B02G010500;TraesCS5B02G278000;TraesCS5D02G285500;TraesCS5D02G285600;TraesCS6B02G098300;TraesCS6D02G071600;TraesCS7B02G126400;TraesCS7D02G076100;TraesCS7D02G076400;TraesCS7D02G350500;Triticum_aestivum_n…	K15397+K15397+K10703+K15397+K15397+K15397+K15397+K15397+K15397+K15397+K15397+K15397+K15397+K15397+K15397+K15397+K10251+K10251+K15397+K15397+K15397
Diterpenoid biosynthesis	ko00904	17	345	1381	35597	TraesCS2A02G027700;TraesCS2A02G053300;TraesCS2A02G322500;TraesCS2B02G360300;TraesCS2B02G445100;TraesCS2B02G445300;TraesCS2B02G445700;TraesCS2D02G029700;TraesCS2D02G030100;TraesCS5B02G068500;TraesCS7B02G122500;TraesCS7B02G437800;TraesCS7B02G476400;TraesCS7D02G360700;TraesCS7D02G539200;TraesCSU02G008700;TraesCSU02G008800	K16085+K16085+K16085+K16085+K04121+K04122+K04121+K16085+K04121+K22639+K16085+K16085+K04120+K04122+K04120+K04121+K16085
Nitrogen metabolism	ko00910	6	202	1381	35597	TraesCS2D02G292600;TraesCS4B02G297300;TraesCS4D02G296200;TraesCS5D02G442000;TraesCS7B02G455700;TraesCS7D02G523900	K01674+K01725+K01725+K00261+K01674+K01674
beta-Alanine metabolism	ko00410	6	155	1381	35597	TraesCS3D02G290900;TraesCS4A02G075600;TraesCS6A02G240000;TraesCS6B02G002800;TraesCS6B02G284900;TraesCS7D02G211900	K05605+K01580+K00128+K00128+K00128+K00128
Amino sugar and nucleotide sugar metabolism	ko00520	43	709	1381	35597	TraesCS1A02G203600;TraesCS1D02G123700;TraesCS1D02G207000;TraesCS1D02G207100;TraesCS2A02G111500;TraesCS2A02G350700;TraesCS2A02G350800;TraesCS2A02G350900;TraesCS2B02G369000;TraesCS2B02G369100;TraesCS2D02G033100;TraesCS2D02G348800;TraesCS2D02G348900;TraesCS2D02G349000;TraesCS2D02G349400;TraesCS2D02G530400;TraesCS3A02G260200;TraesCS3A02G365700;TraesCS3B02G267700;TraesCS3B02G293200;TraesCS3B02G590000;…	K20547+K00844+K20547+K20547+K00847+K01183+K01183+K01183+K01183+K01183+K20547+K01183+K01183+K01183+K01183+K13648+K20547+K00847+K01183+K20547+K12449+K20547+K20547+K13379+K13379+K01183+K01183+K01183+K00820+K00975+K20547+K00975+K08679+K00012+K20547+K01183+K01183+K01183+K01711+K01711+K13648+K20547+K20547
RNA degradation	ko03018	15	534	1381	35597	TraesCS2A02G335400;TraesCS2A02G583000;TraesCS2B02G328500;TraesCS2B02G346500;TraesCS2B02G598800;TraesCS2D02G246100;TraesCS3A02G104600;TraesCS5A02G173800;TraesCS5B02G171200;TraesCS5B02G190100;TraesCS5D02G178300;TraesCS5D02G254300;TraesCS6B02G011800;TraesCS7D02G083200;Triticum_aestivum_newGene_23494	K01148+K12581+K04077+K01148+K13126+K00962+K04077+K13126+K13126+K01148+K13126+K00850+K04077+K00850+K01148
Arginine and proline metabolism	ko00330	13	284	1381	35597	TraesCS1A02G170900;TraesCS2A02G064000;TraesCS3D02G364700;TraesCS5A02G006100;TraesCS5B02G404800;TraesCS5D02G006100;TraesCS6A02G240000;TraesCS6A02G297500;TraesCS6B02G002800;TraesCS6B02G284900;TraesCS6D02G017000;TraesCS7D02G211900;TraesCSU02G233300	K00472+K01426+K01426+K13427+K00472+K13427+K00128+K01426+K00128+K00128+K13427+K00128+K01426
Tropane, piperidine and pyridine alkaloid biosynthesis	ko00960	3	151	1381	35597	TraesCS1B02G410300;TraesCS3A02G402000;TraesCS3D02G396800	K08081+K08081+K08081
Phenylpropanoid biosynthesis	ko00940	60	1775	1381	35597	TraesCS1A02G077700;TraesCS1A02G319300;TraesCS1B02G202400;TraesCS1D02G039300;TraesCS1D02G079800;TraesCS1D02G103500;TraesCS1D02G176400;TraesCS1D02G344300;TraesCS2A02G039400;TraesCS2A02G490100;TraesCS2B02G040500;TraesCS2B02G040600;TraesCS2B02G126200;TraesCS2B02G518400;TraesCS2B02G613900;TraesCS2D02G204400;TraesCS2D02G466900;TraesCS2D02G568200;TraesCS2D02G583200;TraesCS3A02G175800;TraesCS3A02G295500;…	K00430+K23260+K09755+K10775+K00430+K10775+K09755+K00430+K05350+K09755+K23260+K23260+K00430+K09755+K00430+K10775+K00430+K13065+K00430+K01188+K05349+K01188+K00430+K01188+K00430+K01188+K00430+K10775+K13065+K22395+K09753+K23260+K09753+K09753+K09753+K18368+K23260+K09753+K09753+K13065+K00430+K13065+K10775+K00430+K00430+K00083+K00430+K12355+K01188+K13065+K00430+K01188+K13065+K13065+K12355+K01904+K13065+…
Autophagy - other	ko04136	1	145	1381	35597	TraesCS2A02G563500	K08343
Selenocompound metabolism	ko00450	3	109	1381	35597	TraesCS4D02G252700;TraesCS5B02G022800;Triticum_aestivum_newGene_9919	K01874+K00549+K08247
Lysine degradation	ko00310	9	213	1381	35597	TraesCS1D02G118300;TraesCS2D02G174700;TraesCS5A02G276200;TraesCS5B02G275600;TraesCS5D02G283600;TraesCS6A02G240000;TraesCS6B02G002800;TraesCS6B02G284900;TraesCS7D02G211900	K11420+K14157+K00306+K00306+K00306+K00128+K00128+K00128+K00128
Purine metabolism	ko00230	8	468	1381	35597	TraesCS2B02G119200;TraesCS2D02G101500;TraesCS3A02G165000;TraesCS3A02G239300;TraesCS3B02G267800;TraesCS3D02G239500;TraesCS7D02G100000;TraesCS7D02G162100	K14641+K14641+K01081+K00873+K00873+K00873+K14641+K14641
Tyrosine metabolism	ko00350	11	296	1381	35597	TraesCS1B02G389200;TraesCS3A02G296900;TraesCS3B02G340000;TraesCS3D02G305600;TraesCS4B02G305600;TraesCS4D02G303800;TraesCS5A02G193900;TraesCS6B02G017500;TraesCS6B02G056900;TraesCS6D02G014100;TraesCSU02G029800	K18857+K01593+K01593+K01593+K00121+K00121+K18857+K01593+K00422+K01593+K01593
Glycosaminoglycan degradation	ko00531	3	144	1381	35597	TraesCS6A02G367300;TraesCS6B02G402600;TraesCS6D02G350300	K07964+K07964+K07964
Pentose and glucuronate interconversions	ko00040	19	673	1381	35597	TraesCS1A02G176700;TraesCS1B02G203300;TraesCS1B02G262500;TraesCS1B02G291500;TraesCS1B02G382800;TraesCS2B02G407400;TraesCS2D02G018000;TraesCS3B02G258600;TraesCS4B02G344700;TraesCS4B02G396900;TraesCS5A02G348900;TraesCS5B02G219700;TraesCS5D02G228600;TraesCS5D02G404300;TraesCS6B02G004800;TraesCS6D02G005500;TraesCS6D02G353000;TraesCSU02G029700;TraesCSU02G066000	K01051+K01051+K01728+K00002+K01213+K01051+K01728+K01184+K01184+K01051+K01728+K01184+K01184+K00012+K01728+K01728+K01728+K01051+K01184
Steroid biosynthesis	ko00100	8	216	1381	35597	TraesCS5A02G004600;TraesCS5A02G004700;TraesCS5A02G454500;TraesCS5D02G011800;TraesCS5D02G012000;TraesCS5D02G012100;TraesCS5D02G012200;TraesCS7D02G550700	K05917+K05917+K00801+K01853+K05917+K05917+K05917+K09828
Ribosome biogenesis in eukaryotes	ko03008	7	490	1381	35597	TraesCS1D02G142200;TraesCS2A02G287700;TraesCS2A02G539000;TraesCS2A02G539600;TraesCS2D02G540000;TraesCS4D02G078600;TraesCS7A02G194600	K14572+K14536+K11883+K11883+K11883+K14521+K14566
Ubiquitin mediated proteolysis	ko04120	17	1203	1381	35597	TraesCS2D02G457000;TraesCS3A02G001800;TraesCS3A02G029400;TraesCS3A02G268800;TraesCS3A02G499600;TraesCS3B02G303200;TraesCS3D02G268900;TraesCS3D02G506900;TraesCS5D02G025900;TraesCS5D02G558500;TraesCS6A02G312600;TraesCS6B02G342800;TraesCS6D02G292200;TraesCS7B02G200200;TraesCS7B02G381800;TraesCSU02G052900;Triticum_aestivum_newGene_8121	K10615+K03868+K04506+K10581+K10581+K10581+K10581+K10581+K03352+K10576+K10260+K10260+K10260+K10615+K08770+K10581+K10604
Isoflavonoid biosynthesis	ko00943	6	110	1381	35597	TraesCS4A02G009700;TraesCS4B02G055400;TraesCS5A02G397900;TraesCS5B02G403000;TraesCS5D02G407400;TraesCS7B02G412700	K13264+K13264+K13260+K13260+K13260+K13265
Glucosinolate biosynthesis	ko00966	4	89	1381	35597	TraesCS2B02G031900;TraesCS4A02G059800;TraesCS4B02G235400;TraesCS4D02G236800	K12153+K00826+K00826+K00826
Glyoxylate and dicarboxylate metabolism	ko00630	15	394	1381	35597	TraesCS1B02G062300;TraesCS1D02G049000;TraesCS2A02G041000;TraesCS3B02G490000;TraesCS4A02G393100;TraesCS5A02G014300;TraesCS5A02G406100;TraesCS5D02G497900;TraesCS6A02G041700;TraesCS6D02G255200;TraesCS7A02G093700;TraesCS7D02G089000;TraesCSU02G117200;Triticum_aestivum_newGene_7129;Triticum_aestivum_newGene_7130	K22133+K22133+K22133+K22133+K01895+K00026+K22133+K22133+K03781+K00122+K01895+K01895+K15919+K22133+K22133
Circadian rhythm - plant	ko04712	5	444	1381	35597	TraesCS6A02G406400;TraesCS6D02G274100;TraesCS6D02G389800;TraesCS7B02G013100;TraesCS7D02G111600	K12116+K12135+K12116+K16223+K16223
Protein processing in endoplasmic reticulum	ko04141	53	1244	1381	35597	TraesCS1A02G099300;TraesCS1A02G285000;TraesCS1A02G340400;TraesCS1B02G285300;TraesCS1D02G226900;TraesCS1D02G275600;TraesCS2A02G274800;TraesCS2B02G125400;TraesCS2B02G247300;TraesCS2D02G227800;TraesCS2D02G394900;TraesCS3A02G001800;TraesCS3A02G399000;TraesCS3A02G537600;TraesCS3B02G432000;TraesCS3B02G603100;TraesCS3D02G014200;TraesCS3D02G208200;TraesCS3D02G393200;TraesCS4A02G056500;TraesCS4A02G214200;…	K09517+K03283+K07151+K14007+K10661+K14007+K01456+K09490+K13993+K13993+K14016+K03868+K08057+K09523+K08057+K09523+K03283+K09481+K08057+K10956+K09580+K10950+K12668+K09580+K10956+K10950+K09580+K10956+K03283+K03283+K03283+K01456+K09584+K08054+K09486+K08054+K09486+K08054+K09486+K13993+K04079+K14009+K10088+K09487+K13993+K04079+K09487+K13993+K14003+K10088+K09487+K03283+K14007
Linoleic acid metabolism	ko00591	3	90	1381	35597	TraesCS4A02G087100;TraesCS4B02G037700;TraesCS4B02G217300	K01047+K15718+K01047
Fatty acid degradation	ko00071	14	213	1381	35597	TraesCS1A02G075000;TraesCS1B02G161300;TraesCS1B02G389200;TraesCS1D02G077600;TraesCS3A02G077000;TraesCS3D02G077200;TraesCS4B02G305600;TraesCS4D02G283400;TraesCS4D02G303800;TraesCS5A02G193900;TraesCS6A02G240000;TraesCS6B02G002800;TraesCS6B02G284900;TraesCS7D02G211900	K01897+K07513+K18857+K01897+K10527+K10527+K00121+K20495+K00121+K18857+K00128+K00128+K00128+K00128
Sulfur metabolism	ko00920	2	147	1381	35597	TraesCS3A02G422100;TraesCS5A02G022200	K17285+K01738
Carotenoid biosynthesis	ko00906	3	174	1381	35597	TraesCS4A02G034500;TraesCS5B02G386000;TraesCS7D02G553300	K09838+K09838+K02291
Valine, leucine and isoleucine degradation	ko00280	18	234	1381	35597	TraesCS1B02G161300;TraesCS1D02G292100;TraesCS2A02G074700;TraesCS3A02G001500;TraesCS3D02G290900;TraesCS4A02G059800;TraesCS4B02G235400;TraesCS4B02G353100;TraesCS4D02G170300;TraesCS4D02G236800;TraesCS4D02G347100;TraesCS5B02G121400;TraesCS5D02G065100;TraesCS5D02G126700;TraesCS6A02G240000;TraesCS6B02G002800;TraesCS6B02G284900;TraesCS7D02G211900	K07513+K00827+K09699+K01968+K05605+K00826+K00826+K01641+K00827+K00826+K01641+K00166+K01968+K00166+K00128+K00128+K00128+K00128
Galactose metabolism	ko00052	18	478	1381	35597	TraesCS1B02G182000;TraesCS1D02G123700;TraesCS2B02G341200;TraesCS2B02G403000;TraesCS2B02G516700;TraesCS2B02G594900;TraesCS2D02G489200;TraesCS2D02G564900;TraesCS3B02G007500;TraesCS3B02G010200;TraesCS4B02G392100;TraesCS4D02G350500;TraesCS5A02G526200;TraesCS5D02G254300;TraesCS6D02G199600;TraesCS7A02G236500;TraesCS7B02G134600;TraesCS7D02G083200	K07407+K00844+K01785+K01193+K01193+K01193+K01193+K01193+K01193+K01193+K01193+K01193+K01193+K00850+K01189+K06617+K06617+K00850
Oxidative phosphorylation	ko00190	3	960	1381	35597	TraesCS1D02G040000;TraesCS5A02G004200;TraesCS5D02G013100	K01507+K01535+K01535
Phosphatidylinositol signaling system	ko04070	20	477	1381	35597	TraesCS1A02G435100;TraesCS1A02G435200;TraesCS1B02G470900;TraesCS1D02G402400;TraesCS1D02G444200;TraesCS2A02G156400;TraesCS2B02G181800;TraesCS2B02G182000;TraesCS2D02G162200;TraesCS2D02G162300;TraesCS3B02G416200;TraesCS3D02G377100;TraesCS4D02G195800;TraesCS5A02G229000;TraesCS5B02G227700;TraesCS5D02G155600;TraesCS5D02G160300;TraesCS5D02G238700;TraesCS7A02G345500;TraesCS7B02G237800	K02183+K02183+K02183+K02183+K02183+K02183+K02183+K02183+K02183+K02183+K18081+K18081+K05857+K02183+K02183+K19801+K05857+K02183+K18081+K18081
Biotin metabolism	ko00780	2	84	1381	35597	TraesCS1D02G344900;TraesCS2A02G313500	K00059+K09458
Monoterpenoid biosynthesis	ko00902	4	93	1381	35597	TraesCS1B02G437500;TraesCS6B02G091300;TraesCS6B02G091700;TraesCS6B02G092000	K15095+K15086+K15086+K15086
Histidine metabolism	ko00340	6	88	1381	35597	TraesCS1B02G337400;TraesCS1D02G325300;TraesCS6A02G240000;TraesCS6B02G002800;TraesCS6B02G284900;TraesCS7D02G211900	K14152+K14152+K00128+K00128+K00128+K00128
ABC transporters	ko02010	40	545	1381	35597	TraesCS1A02G049600;TraesCS1A02G126900;TraesCS1A02G342900;TraesCS1A02G343000;TraesCS1B02G147700;TraesCS1D02G126600;TraesCS1D02G222800;TraesCS2A02G056800;TraesCS2A02G057100;TraesCS2A02G374100;TraesCS2B02G150600;TraesCS2D02G051800;TraesCS2D02G055600;TraesCS3A02G258000;TraesCS3A02G272800;TraesCS3B02G395000;TraesCS3D02G272200;TraesCS3D02G471500;TraesCS4A02G331100;TraesCS5A02G016200;TraesCS5B02G449500;…	K05681+K05681+K05641+K05643+K05681+K05681+K05658+K05665+K05665+K05681+K05666+K08712+K05665+K05658+K08712+K05665+K08712+K05658+K08712+K08712+K08712+K08712+K08712+K08712+K05681+K05658+K05681+K08712+K08712+K05666+K08712+K05681+K05681+K05666+K08712+K08712+K05681+K05681+K05658+K05666
Mismatch repair	ko03430	1	279	1381	35597	TraesCS1D02G196000	K10756
RNA polymerase	ko03020	2	210	1381	35597	Triticum_aestivum_newGene_15638;Triticum_aestivum_newGene_15639	K03006+K03006
Glycine, serine and threonine metabolism	ko00260	8	294	1381	35597	TraesCS1D02G292100;TraesCS2A02G382700;TraesCS2D02G379000;TraesCS4D02G170300;TraesCS5A02G276200;TraesCS5B02G275600;TraesCS5D02G283600;TraesCSU02G117200	K00827+K01620+K01620+K00827+K00306+K00306+K00306+K15919
Proteasome	ko03050	3	265	1381	35597	TraesCS3D02G509700;TraesCS6B02G188500;TraesCS7B02G321900	K03029+K03064+K03028
Biosynthesis of unsaturated fatty acids	ko01040	4	164	1381	35597	TraesCS1B02G161300;TraesCS3A02G531900;TraesCS7B02G126400;TraesCS7D02G076100	K07513+K10703+K10251+K10251
Pyrimidine metabolism	ko00240	12	321	1381	35597	TraesCS1A02G056600;TraesCS1D02G254000;TraesCS1D02G255500;TraesCS2B02G119200;TraesCS2D02G101500;TraesCS3A02G165000;TraesCS3B02G547300;TraesCS3D02G231000;TraesCS3D02G493700;TraesCS6D02G254500;TraesCS7D02G100000;TraesCS7D02G162100	K01240+K01240+K01240+K14641+K14641+K01081+K13421+K01937+K13421+K00876+K14641+K14641
Isoquinoline alkaloid biosynthesis	ko00950	7	245	1381	35597	TraesCS3A02G296900;TraesCS3B02G340000;TraesCS3D02G305600;TraesCS6B02G017500;TraesCS6B02G056900;TraesCS6D02G014100;TraesCSU02G029800	K01593+K01593+K01593+K01593+K00422+K01593+K01593
Synthesis and degradation of ketone bodies	ko00072	2	30	1381	35597	TraesCS4B02G353100;TraesCS4D02G347100	K01641+K01641
Inositol phosphate metabolism	ko00562	13	456	1381	35597	TraesCS2A02G372000;TraesCS2A02G584700;TraesCS2D02G368300;TraesCS2D02G601500;TraesCS3B02G416200;TraesCS3D02G377100;TraesCS4D02G195800;TraesCS5A02G432000;TraesCS5D02G155600;TraesCS5D02G160300;TraesCS5D02G439900;TraesCS7A02G345500;TraesCS7B02G237800	K01803+K01803+K01803+K01803+K18081+K18081+K05857+K24221+K19801+K05857+K24221+K18081+K18081
alpha-Linolenic acid metabolism	ko00592	16	330	1381	35597	TraesCS1B02G161300;TraesCS1B02G389200;TraesCS2B02G040000;TraesCS2D02G117100;TraesCS3A02G077000;TraesCS3D02G077200;TraesCS4A02G061900;TraesCS4A02G087100;TraesCS4B02G217300;TraesCS4B02G237600;TraesCS4B02G356100;TraesCS4D02G238800;TraesCS5A02G193900;TraesCS6B02G353200;TraesCS7D02G175900;TraesCS7D02G524400	K07513+K18857+K05894+K16818+K10527+K10527+K01723+K01047+K01047+K01723+K05894+K01723+K18857+K05894+K05894+K05894
Arginine biosynthesis	ko00220	5	154	1381	35597	TraesCS5A02G006100;TraesCS5D02G006100;TraesCS5D02G442000;TraesCS6D02G017000;TraesCS6D02G378000	K13427+K13427+K00261+K13427+K00611
Glycosphingolipid biosynthesis - globo and isoglobo series	ko00603	2	50	1381	35597	TraesCS1B02G182000;TraesCS6D02G199600	K07407+K01189
Pentose phosphate pathway	ko00030	3	238	1381	35597	TraesCS5D02G254300;TraesCS5D02G424700;TraesCS7D02G083200	K00850+K01807+K00850
Brassinosteroid biosynthesis	ko00905	7	80	1381	35597	TraesCS1B02G264400;TraesCS5A02G214600;TraesCS5A02G214800;TraesCS5B02G209100;TraesCS5B02G209200;TraesCS5D02G217200;TraesCS5D02G217400	K15639+K20623+K20623+K20623+K20623+K20623+K20623
Endocytosis	ko04144	24	878	1381	35597	TraesCS1A02G285000;TraesCS1A02G365100;TraesCS1B02G393300;TraesCS3A02G280600;TraesCS3B02G314300;TraesCS3B02G379800;TraesCS3D02G014200;TraesCS3D02G280400;TraesCS5A02G176000;TraesCS5B02G171900;TraesCS5B02G463300;TraesCS5B02G463400;TraesCS5B02G463500;TraesCS6A02G265500;TraesCS6A02G394700;TraesCS6B02G195700;TraesCS6B02G292300;TraesCS6D02G157000;TraesCS6D02G249400;TraesCS6D02G380000;TraesCS7A02G312800;…	K03283+K01115+K01115+K12472+K12472+K17917+K03283+K12472+K07904+K07904+K03283+K03283+K03283+K12486+K12486+K18442+K12486+K18442+K12486+K12486+K19476+K19476+K19476+K03283
Other glycan degradation	ko00511	10	400	1381	35597	TraesCS1A02G087500;TraesCS1A02G109100;TraesCS3A02G025400;TraesCS3A02G141300;TraesCS3A02G235500;TraesCS3B02G163300;TraesCS3D02G020600;TraesCS3D02G145900;TraesCS6A02G051500;TraesCS7A02G428800	K01191+K01206+K01206+K01206+K01206+K01206+K01206+K01206+K01206+K01206
Peroxisome	ko04146	23	440	1381	35597	TraesCS1A02G075000;TraesCS1A02G246400;TraesCS1B02G161300;TraesCS1D02G077600;TraesCS1D02G245700;TraesCS4A02G304400;TraesCS4A02G434000;TraesCS4B02G006800;TraesCS4B02G010000;TraesCS4B02G363100;TraesCS4D02G008300;TraesCS4D02G356300;TraesCS5A02G061000;TraesCS5A02G276200;TraesCS5A02G363200;TraesCS5A02G531300;TraesCS5B02G275600;TraesCS5D02G283600;TraesCS6A02G041700;TraesCS7A02G048600;TraesCS7A02G090400;…	K01897+K13354+K07513+K01897+K13354+K13356+K04564+K13356+K13356+K13356+K13356+K13356+K13347+K00306+K13356+K13356+K00306+K00306+K03781+K04564+K04564+K04564+K17879
Carbon metabolism	ko01200	27	1098	1381	35597	TraesCS1B02G157400;TraesCS1D02G123700;TraesCS1D02G139800;TraesCS2A02G372000;TraesCS2A02G584700;TraesCS2D02G368300;TraesCS2D02G601500;TraesCS3A02G239300;TraesCS3B02G267800;TraesCS3D02G239500;TraesCS3D02G290900;TraesCS3D02G321200;TraesCS4A02G393100;TraesCS4B02G305600;TraesCS4D02G303800;TraesCS5A02G014300;TraesCS5A02G022200;TraesCS5B02G481000;TraesCS5D02G254300;TraesCS5D02G424700;TraesCS5D02G442000;…	K00927+K00844+K00927+K01803+K01803+K01803+K01803+K00873+K00873+K00873+K05605+K00074+K01895+K00121+K00121+K00026+K01738+K00297+K00850+K01807+K00261+K03781+K00122+K01895+K00850+K01895+K15919
Ether lipid metabolism	ko00565	5	132	1381	35597	TraesCS1A02G365100;TraesCS1B02G393300;TraesCS4A02G087100;TraesCS4B02G217300;TraesCS7D02G441700	K01115+K01115+K01047+K01047+K00993
Cysteine and methionine metabolism	ko00270	21	469	1381	35597	TraesCS1A02G089500;TraesCS1A02G089600;TraesCS1A02G160200;TraesCS1B02G117400;TraesCS1D02G098000;TraesCS1D02G292100;TraesCS2B02G414800;TraesCS2B02G521600;TraesCS2D02G394200;TraesCS3D02G332100;TraesCS4A02G059800;TraesCS4B02G235400;TraesCS4D02G170300;TraesCS4D02G236800;TraesCS5A02G014300;TraesCS5A02G022200;TraesCS5B02G022800;TraesCS5B02G232600;TraesCS6A02G325700;TraesCS6B02G354300;TraesCS6B02G355900	K05933+K05933+K23977+K05933+K05933+K00827+K20772+K01251+K20772+K22846+K00826+K00826+K00827+K00826+K00026+K01738+K00549+K05933+K05933+K05396+K05933
Riboflavin metabolism	ko00740	1	98	1381	35597	TraesCS2D02G407000	K22912
MAPK signaling pathway - plant	ko04016	128	1825	1381	35597	TraesCS1A02G018000;TraesCS1A02G018600;TraesCS1A02G203600;TraesCS1A02G296300;TraesCS1A02G435100;TraesCS1A02G435200;TraesCS1B02G020700;TraesCS1B02G022400;TraesCS1B02G470900;TraesCS1D02G015300;TraesCS1D02G017800;TraesCS1D02G207000;TraesCS1D02G207100;TraesCS1D02G284800;TraesCS1D02G367800;TraesCS1D02G402400;TraesCS1D02G444200;TraesCS2A02G053000;TraesCS2A02G053100;TraesCS2A02G156400;TraesCS2A02G162900;…	K13416+K13416+K20547+K13416+K02183+K02183+K13416+K13416+K02183+K13416+K13416+K20547+K20547+K13447+K13416+K02183+K02183+K13416+K13416+K02183+K17686+K16224+K13422+K13416+K02183+K02183+K17686+K16224+K20772+K13422+K20547+K13416+K13425+K13425+K02183+K02183+K20772+K13422+K13416+K13416+K13422+K13424+K14497+K20547+K13449+K13416+K13422+K13424+K20547+K13416+K16224+K13416+K16224+K13422+K20547+K20547+K13424+…
Flavone and flavonol biosynthesis	ko00944	4	128	1381	35597	TraesCS1A02G442200;TraesCS3B02G144500;TraesCS4A02G009700;TraesCS4B02G055400	K05280+K22771+K13264+K13264
Homologous recombination	ko03440	10	462	1381	35597	TraesCS1A02G304700;TraesCS3D02G378400;TraesCS4A02G296300;TraesCS4B02G226800;TraesCS4D02G015800;TraesCS4D02G227500;TraesCS6B02G124500;TraesCS7A02G558500;TraesCS7B02G483400;TraesCS7D02G551400	K10683+K02335+K12173+K12173+K12173+K12173+K10728+K12173+K12173+K12173
Propanoate metabolism	ko00640	7	127	1381	35597	TraesCS2A02G074700;TraesCS3D02G290900;TraesCS4A02G393100;TraesCS5B02G121400;TraesCS5D02G126700;TraesCS7A02G093700;TraesCS7D02G089000	K09699+K05605+K01895+K00166+K00166+K01895+K01895
Flavonoid biosynthesis	ko00941	33	632	1381	35597	TraesCS1A02G347100;TraesCS1A02G424000;TraesCS1A02G442200;TraesCS1B02G349900;TraesCS1B02G361500;TraesCS1D02G350200;TraesCS1D02G350400;TraesCS2A02G425800;TraesCS2A02G482100;TraesCS2B02G083700;TraesCS2B02G446100;TraesCS2D02G165100;TraesCS2D02G423700;TraesCS2D02G568200;TraesCS3A02G279500;TraesCS3D02G279800;TraesCS4A02G320100;TraesCS4B02G396400;TraesCS5A02G222700;TraesCS5A02G340500;TraesCS5D02G342700;…	K22845+K22845+K05280+K22845+K22845+K22845+K22845+K01859+K08695+K22845+K01859+K22845+K01859+K13065+K22845+K22845+K05278+K22845+K13065+K22845+K13065+K13065+K01859+K13065+K05278+K05278+K13065+K05278+K13065+K22845+K13065+K13065+K13065

## Sheet: Sheet2
KEGG enrichment analysis of the differentially expressed genes between N-NIL-Lm5W and N-NIL-Lm5M at stage S.
#Pathway	ko_ID	DEgene	gene	DEgene_all	gene_all
Tropane, piperidine and pyridine alkaloid biosynthesis	ko00960	7	151	3543	35597	TraesCS2B02G091300;TraesCS2D02G075000;TraesCS4B02G226400;TraesCS4D02G309300;TraesCS5B02G028300;TraesCS7A02G353500;TraesCS7B02G274100	K00276+K00276+K00276+K08081+K08081+K14455+K14455
Biotin metabolism	ko00780	9	84	3543	35597	TraesCS1A02G219800;TraesCS2B02G332300;TraesCS2B02G400300;TraesCS2D02G379400;TraesCS2D02G531000;TraesCS3A02G035300;TraesCS6D02G129000;TraesCS7A02G160600;TraesCS7B02G065500	K00652+K09458+K02372+K02372+K00059+K00059+K01942+K09458+K09458
Plant hormone signal transduction	ko04075	258	2606	3543	35597	TraesCS1A02G006000;TraesCS1A02G018000;TraesCS1A02G083000;TraesCS1A02G203400;TraesCS1A02G212700;TraesCS1A02G229500;TraesCS1A02G257000;TraesCS1A02G257500;TraesCS1A02G296300;TraesCS1A02G396400;TraesCS1A02G418700;TraesCS1B02G020700;TraesCS1B02G145800;TraesCS1B02G201800;TraesCS1B02G217500;TraesCS1B02G226200;TraesCS1B02G244600;TraesCS1B02G267600;TraesCS1B02G347900;TraesCS1B02G424700;TraesCS1B02G448700;…	K13415+K13416+K12126+K14500+K12126+K13415+K14493+K14493+K13416+K14486+K13415+K13416+K14496+K14488+K14500+K12126+K13415+K14493+K14486+K14486+K13415+K13415+K13415+K13416+K13416+K13415+K14490+K14500+K14493+K14493+K13416+K14491+K14486+K14490+K13416+K14486+K13415+K13415+K13416+K14493+K13415+K14503+K14494+K13415+K13422+K14488+K14508+K13416+K13416+K14496+K14487+K13415+K13416+K14494+K13415+K13422+K14488+…
Flavone and flavonol biosynthesis	ko00944	10	128	3543	35597	TraesCS1A02G021100;TraesCS3B02G144500;TraesCS3B02G144900;TraesCS3D02G126400;TraesCS4A02G259300;TraesCS4A02G259400;TraesCS4B02G055300;TraesCS4B02G055400;TraesCS4D02G055500;TraesCS7A02G411700	K13264+K22771+K22771+K22771+K13264+K13264+K13264+K13264+K13264+K05280
Fatty acid degradation	ko00071	41	213	3543	35597	TraesCS1A02G075000;TraesCS1A02G349200;TraesCS1B02G161300;TraesCS1B02G363700;TraesCS1B02G389200;TraesCS1D02G077600;TraesCS1D02G352000;TraesCS1D02G376300;TraesCS2B02G416700;TraesCS2D02G035400;TraesCS2D02G396300;TraesCS3A02G077000;TraesCS3B02G091200;TraesCS3B02G099900;TraesCS3D02G077200;TraesCS3D02G084900;TraesCS4A02G202100;TraesCS4A02G202300;TraesCS4A02G406100;TraesCS4B02G106300;TraesCS4B02G106500;…	K01897+K07517+K07513+K07517+K18857+K01897+K07517+K18857+K20495+K00626+K20495+K10527+K10527+K20495+K10527+K20495+K18857+K18857+K00121+K18857+K18857+K01692+K00121+K18857+K18857+K01692+K00121+K01897+K01897+K00128+K00121+K07513+K00128+K00128+K00128+K01897+K00232+K00232+K01897+K00232+K00128
Flavonoid biosynthesis	ko00941	63	632	3543	35597	TraesCS1A02G088300;TraesCS1A02G310500;TraesCS1A02G347200;TraesCS1A02G347400;TraesCS1A02G424000;TraesCS1B02G361500;TraesCS1B02G361600;TraesCS1D02G072700;TraesCS1D02G089900;TraesCS1D02G339200;TraesCS1D02G350200;TraesCS1D02G350400;TraesCS2A02G354500;TraesCS2A02G425800;TraesCS2A02G462300;TraesCS2A02G490000;TraesCS2A02G490700;TraesCS2B02G204600;TraesCS2B02G446100;TraesCS2B02G446300;TraesCS2B02G507700;…	K13065+K09754+K22845+K22845+K22845+K22845+K22845+K05278+K13065+K22845+K22845+K22845+K13065+K01859+K22845+K13065+K13065+K08695+K01859+K13065+K08695+K13065+K22845+K01859+K13065+K13065+K13065+K05278+K22845+K22845+K13065+K00487+K22845+K13065+K13065+K05278+K13065+K13065+K05278+K13065+K13065+K13065+K13065+K13065+K13065+K22845+K13065+K13065+K13065+K00660+K00660+K13065+K13065+K05278+K05280+K01859+K13082+…
Arachidonic acid metabolism	ko00590	13	130	3543	35597	TraesCS1B02G186700;TraesCS1D02G168400;TraesCS2B02G604800;TraesCS3D02G180600;TraesCS3D02G298200;TraesCS4A02G087100;TraesCS4A02G142000;TraesCS4D02G162000;TraesCS4D02G217600;TraesCS5A02G465200;TraesCS5B02G487400;TraesCS5D02G477800;TraesCS5D02G487100	K08726+K08726+K00432+K08726+K14674+K01047+K00432+K00432+K01047+K14674+K01254+K14674+K01254
Isoflavonoid biosynthesis	ko00943	20	110	3543	35597	TraesCS1A02G021100;TraesCS2B02G279200;TraesCS2D02G261100;TraesCS4A02G259300;TraesCS4A02G259400;TraesCS4B02G055300;TraesCS4B02G055400;TraesCS4D02G055500;TraesCS5A02G397900;TraesCS5B02G402800;TraesCS5B02G402900;TraesCS5B02G403000;TraesCS5B02G403100;TraesCS5D02G084100;TraesCS5D02G084300;TraesCS5D02G407400;TraesCS5D02G407500;TraesCS7B02G412700;TraesCS7D02G492800;TraesCS7D02G493000	K13264+K13260+K13260+K13264+K13264+K13264+K13264+K13264+K13260+K13260+K13260+K13260+K13260+K13260+K13260+K13260+K13260+K13265+K13265+K13265
Cutin, suberine and wax biosynthesis	ko00073	49	442	3543	35597	TraesCS1A02G150800;TraesCS1A02G150900;TraesCS1A02G239400;TraesCS1A02G385500;TraesCS1B02G168400;TraesCS1B02G251600;TraesCS1D02G147800;TraesCS1D02G239600;TraesCS1D02G393500;TraesCS2A02G002900;TraesCS2A02G367700;TraesCS2A02G385700;TraesCS2B02G000100;TraesCS2B02G385200;TraesCS2B02G416700;TraesCS2D02G396300;TraesCS3A02G013700;TraesCS3A02G297400;TraesCS3A02G332100;TraesCS3B02G016400;TraesCS3B02G099900;…	K15404+K15404+K20769+K15406+K15404+K20769+K15404+K20769+K15406+K15402+K17991+K17991+K15400+K17991+K20495+K20495+K15406+K15406+K20769+K15406+K20495+K15406+K15406+K20769+K15406+K13356+K20495+K15406+K15406+K13356+K15405+K13356+K13356+K15402+K13356+K15404+K13356+K15404+K15404+K15404+K17991+K15404+K17991+K17991+K13356+K15404+K13356+K17991+K13356
Fructose and mannose metabolism	ko00051	48	336	3543	35597	TraesCS1A02G110900;TraesCS1B02G129000;TraesCS1B02G357000;TraesCS1B02G366400;TraesCS1D02G123700;TraesCS2A02G331700;TraesCS2A02G584700;TraesCS2B02G389100;TraesCS2B02G598600;TraesCS2D02G014800;TraesCS2D02G368300;TraesCS2D02G601500;TraesCS3A02G365700;TraesCS3A02G377600;TraesCS3B02G025200;TraesCS3B02G392100;TraesCS3B02G410400;TraesCS3B02G422900;TraesCS3D02G273400;TraesCS3D02G370700;TraesCS4A02G093100;…	K01103+K01103+K00850+K00844+K00844+K00850+K01803+K01803+K01803+K00847+K01803+K01803+K00847+K03841+K01623+K01803+K03841+K01623+K19355+K03841+K03841+K01623+K00863+K00863+K01623+K01809+K03841+K00863+K01623+K03841+K01623+K00850+K01803+K01623+K00850+K01803+K01623+K00850+K01711+K00847+K00847+K00895+K00850+K00847+K00895+K00008+K01623+K03841
beta-Alanine metabolism	ko00410	22	155	3543	35597	TraesCS2B02G091300;TraesCS2D02G075000;TraesCS3A02G334000;TraesCS4A02G075600;TraesCS4B02G182600;TraesCS4B02G226400;TraesCS4D02G183100;TraesCS5A02G036200;TraesCS5A02G284600;TraesCS5B02G036800;TraesCS5D02G044400;TraesCS5D02G292000;TraesCS6A02G240000;TraesCS6A02G299200;TraesCS6B02G284900;TraesCS6D02G222000;TraesCS6D02G222300;TraesCS6D02G278900;TraesCS7B02G044200;TraesCS7B02G190300;TraesCS7D02G143200;…	K00276+K00276+K01464+K01580+K01692+K00276+K01692+K05605+K01431+K05605+K05605+K01431+K00128+K00207+K00128+K00128+K00128+K00207+K00232+K00232+K00232+K00128
Homologous recombination	ko03440	26	462	3543	35597	TraesCS1A02G304700;TraesCS1D02G160600;TraesCS2A02G526000;TraesCS2B02G556100;TraesCS2D02G528800;TraesCS3A02G326700;TraesCS3A02G385400;TraesCS3B02G327400;TraesCS3B02G417600;TraesCS3B02G530900;TraesCS3D02G292300;TraesCS4A02G296300;TraesCS4D02G015800;TraesCS4D02G158000;TraesCS4D02G227400;TraesCS5A02G376100;TraesCS5A02G482900;TraesCS6A02G321200;TraesCS6D02G087200;TraesCS7A02G295900;TraesCS7A02G558500;…	K10683+K10683+K02335+K02335+K02335+K10875+K02335+K07466+K02335+K03553+K07466+K12173+K12173+K03655+K12173+K03553+K10683+K10875+K10728+K02335+K12173+K12173+K12173+K12173+K07466+K07466
Folate biosynthesis	ko00790	6	107	3543	35597	TraesCS1A02G044600;TraesCS1B02G294600;TraesCS3B02G191100;TraesCS7A02G276900;TraesCS7A02G415600;TraesCSU02G034000	K01633+K14652+K18482+K01633+K14652+K01930
Endocytosis	ko04144	75	878	3543	35597	TraesCS1A02G015400;TraesCS1A02G242100;TraesCS1A02G365100;TraesCS1B02G382600;TraesCS1D02G152000;TraesCS1D02G189300;TraesCS1D02G242000;TraesCS2A02G493200;TraesCS2A02G493300;TraesCS2A02G493400;TraesCS2B02G152700;TraesCS2B02G521300;TraesCS2D02G224000;TraesCS2D02G493200;TraesCS3A02G152300;TraesCS3A02G252800;TraesCS3A02G277800;TraesCS3B02G179400;TraesCS3B02G314300;TraesCS3B02G391600;TraesCS3D02G160100;…	K07904+K03283+K01115+K01115+K12192+K01115+K03283+K03283+K03283+K03283+K00889+K03283+K00889+K03283+K07897+K19476+K12471+K07897+K12472+K12471+K07897+K03283+K19476+K00889+K19476+K00889+K19476+K07904+K10591+K03283+K00889+K12189+K03283+K12489+K03283+K12486+K00889+K12189+K03283+K03283+K03283+K03283+K10591+K03283+K12189+K12183+K12196+K18442+K12486+K03283+K12486+K19476+K18442+K12486+K18442+K12486+K12486+…
mRNA surveillance pathway	ko03015	22	506	3543	35597	TraesCS1A02G118300;TraesCS1A02G382900;TraesCS1B02G248600;TraesCS1D02G237100;TraesCS2A02G061100;TraesCS2D02G372100;TraesCS3A02G441100;TraesCS3B02G475000;TraesCS3D02G433800;TraesCS3D02G497900;TraesCS4A02G259600;TraesCS4B02G055100;TraesCS4B02G055200;TraesCS4B02G283300;TraesCS4D02G055200;TraesCS4D02G055300;TraesCS5A02G173800;TraesCS5B02G171200;TraesCS5B02G551900;TraesCS5D02G178300;TraesCS5D02G538300;…	K11584+K11584+K03265+K03265+K14401+K00565+K14399+K14399+K14399+K11584+K14399+K14399+K14399+K04382+K14399+K14399+K13126+K13126+K14399+K13126+K14399+K14397
Carbon fixation in photosynthetic organisms	ko00710	93	327	3543	35597	TraesCS1A02G140900;TraesCS1A02G313300;TraesCS1A02G348500;TraesCS1A02G412900;TraesCS1B02G080400;TraesCS1B02G325100;TraesCS1B02G363100;TraesCS1D02G313800;TraesCS1D02G351500;TraesCS1D02G420500;TraesCS2A02G066700;TraesCS2A02G066800;TraesCS2A02G066900;TraesCS2A02G067000;TraesCS2A02G067100;TraesCS2A02G067200;TraesCS2A02G067300;TraesCS2A02G234900;TraesCS2A02G344600;TraesCS2A02G584700;TraesCS2B02G078900;…	K00927+K00927+K00026+K00026+K00927+K00927+K00026+K00927+K00026+K00026+K01602+K01602+K01602+K01602+K01602+K01602+K01602+K01807+K05298+K01803+K01602+K01602+K01602+K01602+K01602+K01602+K05298+K01803+K01803+K01602+K01602+K01602+K01602+K01602+K01602+K01807+K05298+K01803+K01803+K00029+K03841+K01623+K01803+K01100+K03841+K01623+K01595+K01100+K03841+K01783+K01610+K03841+K01623+K00927+K01623+K03841+K01610+…
Biosynthesis of amino acids	ko01230	133	969	3543	35597	TraesCS1A02G102500;TraesCS1A02G140900;TraesCS1A02G188000;TraesCS1A02G195500;TraesCS1A02G313300;TraesCS1B02G080400;TraesCS1B02G229700;TraesCS1B02G325100;TraesCS1B02G357000;TraesCS1D02G136500;TraesCS1D02G188500;TraesCS1D02G199100;TraesCS1D02G218300;TraesCS1D02G313800;TraesCS2A02G035700;TraesCS2A02G149300;TraesCS2A02G234900;TraesCS2A02G292000;TraesCS2A02G331700;TraesCS2A02G382700;TraesCS2A02G397900;…	K00215+K00927+K05359+K00891+K00927+K00927+K01626+K00927+K00850+K00053+K05359+K00891+K01626+K00927+K01476+K01079+K01807+K05359+K00850+K01620+K01714+K01915+K00052+K01803+K00611+K05359+K01803+K01620+K01915+K01803+K01079+K01807+K05359+K01658+K01803+K01620+K00826+K01915+K00052+K01803+K00891+K00058+K12657+K01623+K00891+K00873+K01803+K12657+K01623+K00286+K00891+K00873+K12657+K01783+K10206+K00215+K01953+…
Alanine, aspartate and glutamate metabolism	ko00250	17	217	3543	35597	TraesCS1A02G299100;TraesCS2A02G500400;TraesCS2A02G510400;TraesCS2B02G528300;TraesCS2D02G500600;TraesCS3D02G067500;TraesCS4A02G075600;TraesCS4A02G109900;TraesCS4A02G276300;TraesCS5A02G434100;TraesCS6A02G298100;TraesCS6D02G065600;TraesCS7A02G353500;TraesCS7B02G253600;TraesCS7B02G274100;Triticum_aestivum_newGene_14489;Triticum_aestivum_newGene_28900	K00827+K01915+K13051+K01915+K01915+K13051+K01580+K01953+K01939+K00261+K01915+K01915+K14455+K16871+K14455+K00609+K01915
Sphingolipid metabolism	ko00600	20	267	3543	35597	TraesCS1A02G164800;TraesCS1B02G181800;TraesCS1D02G161900;TraesCS2A02G158400;TraesCS2B02G122900;TraesCS2B02G231900;TraesCS2D02G105500;TraesCS3A02G225500;TraesCS3B02G123600;TraesCS3B02G255000;TraesCS3D02G107300;TraesCS3D02G227900;TraesCS4A02G083700;TraesCS4B02G088800;TraesCS4B02G220500;TraesCS4D02G220800;TraesCS6D02G026200;TraesCS6D02G269600;TraesCS7B02G092200;TraesCS7B02G221100	K07407+K07407+K07407+K04713+K07407+K04718+K07407+K12349+K12309+K12349+K12309+K12349+K12309+K17108+K12309+K12309+K04713+K04710+K04713+K17108
Ubiquinone and other terpenoid-quinone biosynthesis	ko00130	40	261	3543	35597	TraesCS1B02G332700;TraesCS1B02G379800;TraesCS1D02G367600;TraesCS2A02G145800;TraesCS2B02G126600;TraesCS2B02G171200;TraesCS2D02G150400;TraesCS3A02G073000;TraesCS3A02G131200;TraesCS3B02G059600;TraesCS3B02G087000;TraesCS3B02G268700;TraesCS3B02G353000;TraesCS3B02G375100;TraesCS3D02G050400;TraesCS3D02G072800;TraesCS4A02G282200;TraesCS4A02G301600;TraesCS4B02G013100;TraesCS4B02G031200;TraesCS4B02G205400;…	K03809+K12501+K12501+K01904+K23094+K01904+K01904+K19222+K17872+K14759+K19222+K01661+K03809+K00487+K14759+K19222+K19222+K12502+K12502+K19222+K03809+K01904+K12502+K19222+K01904+K12502+K12502+K12502+K05928+K05928+K12502+K05928+K18534+K12502+K18534+K14760+K14760+K09833+K09833+K19222
Pentose phosphate pathway	ko00030	45	238	3543	35597	TraesCS1B02G053600;TraesCS1B02G357000;TraesCS2A02G175400;TraesCS2A02G190700;TraesCS2A02G234900;TraesCS2A02G331700;TraesCS2B02G201700;TraesCS2B02G216400;TraesCS2D02G182700;TraesCS2D02G197300;TraesCS2D02G238600;TraesCS3A02G377600;TraesCS3B02G025200;TraesCS3B02G270400;TraesCS3B02G410400;TraesCS3B02G422900;TraesCS3D02G370700;TraesCS4A02G019100;TraesCS4A02G093100;TraesCS4A02G206400;TraesCS4B02G109900;…	K01810+K00850+K01057+K00131+K01807+K00850+K01057+K00131+K01057+K00131+K01807+K03841+K01623+K00852+K03841+K01623+K03841+K01783+K03841+K01623+K01623+K03841+K01783+K01623+K03841+K01783+K01623+K00850+K01807+K01623+K00850+K01807+K01623+K00850+K01807+K01807+K00036+K00036+K00615+K00895+K00850+K00895+K01623+K00851+K03841
Benzoxazinoid biosynthesis	ko00402	43	259	3543	35597	TraesCS2A02G023000;TraesCS2A02G037900;TraesCS2B02G031200;TraesCS2B02G031700;TraesCS2B02G032500;TraesCS2B02G032600;TraesCS2B02G032900;TraesCS2B02G033100;TraesCS2B02G038500;TraesCS2B02G051100;TraesCS2B02G058000;TraesCS2D02G028000;TraesCS2D02G036600;TraesCS2D02G156200;TraesCS3A02G041800;TraesCS3A02G062200;TraesCS3B02G041900;TraesCS3B02G510100;TraesCS3D02G038500;TraesCS3D02G061700;TraesCS3D02G513900;…	K13223+K13229+K13224+K13223+K13223+K13223+K13223+K13223+K13229+K13229+K13223+K13229+K13229+K13227+K13222+K13224+K13222+K13227+K13222+K13223+K13227+K13229+K13229+K13227+K13229+K13225+K13222+K13224+K13223+K13227+K13222+K13223+K13227+K13227+K13227+K13223+K13227+K13227+K13223+K13224+K13229+K13224+K13227
Pyrimidine metabolism	ko00240	28	321	3543	35597	TraesCS1A02G056600;TraesCS1D02G057300;TraesCS2A02G383300;TraesCS2B02G310200;TraesCS2B02G400500;TraesCS2D02G379600;TraesCS3A02G334000;TraesCS3B02G200700;TraesCS3B02G547300;TraesCS3B02G547500;TraesCS3D02G106200;TraesCS3D02G176600;TraesCS3D02G493700;TraesCS4B02G363700;TraesCS4D02G098900;TraesCS5A02G092400;TraesCS5A02G284600;TraesCS5B02G098300;TraesCS5D02G228800;TraesCS5D02G292000;TraesCS6A02G299200;…	K01240+K01240+K16904+K00876+K16904+K16904+K01464+K01081+K13421+K13421+K01513+K01081+K13421+K14641+K00876+K00940+K01431+K00940+K01081+K01431+K00207+K01513+K00876+K00207+K01240+K01240+K00609+K01520
Thiamine metabolism	ko00730	13	101	3543	35597	TraesCS1A02G384300;TraesCS1B02G411100;TraesCS1D02G392500;TraesCS2A02G565400;TraesCS2B02G073600;TraesCS2B02G626400;TraesCS2D02G575800;TraesCS3D02G441900;TraesCS4B02G023800;TraesCS4D02G021400;TraesCS7A02G376800;TraesCS7B02G278200;TraesCS7D02G373100	K01662+K01662+K01662+K01662+K22911+K01662+K01662+K00949+K03147+K03147+K03146+K03146+K03146
Ether lipid metabolism	ko00565	13	132	3543	35597	TraesCS1A02G365100;TraesCS1B02G382600;TraesCS1D02G189300;TraesCS3D02G298200;TraesCS4A02G087100;TraesCS4A02G369500;TraesCS4D02G191600;TraesCS4D02G217600;TraesCS5A02G465200;TraesCS5A02G489800;TraesCS5D02G477800;TraesCS5D02G504100;TraesCSU02G145400	K01115+K01115+K01115+K14674+K01047+K01114+K00993+K01047+K14674+K01114+K14674+K01114+K01115
Glucosinolate biosynthesis	ko00966	5	89	3543	35597	TraesCS2A02G009800;TraesCS2D02G024100;TraesCS2D02G405200;TraesCS4B02G235400;TraesCSU02G204000	K12153+K12153+K00826+K00826+K12153
SNARE interactions in vesicular transport	ko04130	8	146	3543	35597	TraesCS1A02G075100;TraesCS5A02G425600;TraesCS5B02G102700;TraesCS5B02G427600;TraesCS5D02G109500;TraesCS7A02G328000;TraesCS7D02G324800;TraesCSU02G076400	K08486+K08486+K08486+K08486+K08486+K08515+K08515+K08486
Fatty acid elongation	ko00062	20	302	3543	35597	TraesCS4A02G007400;TraesCS4A02G065300;TraesCS4A02G068400;TraesCS4A02G164400;TraesCS4B02G225500;TraesCS4B02G274700;TraesCS4B02G297500;TraesCS4D02G148300;TraesCS4D02G226100;TraesCS4D02G242200;TraesCS4D02G366100;TraesCS5A02G156900;TraesCS6A02G073300;TraesCS6B02G098300;TraesCS6D02G071600;TraesCS7D02G035700;TraesCS7D02G076400;TraesCS7D02G350500;Triticum_aestivum_newGene_17311;Triticum_aestivum_newGene…	K15397+K15397+K15397+K15397+K15397+K15397+K15397+K15397+K15397+K15397+K01074+K07512+K15397+K15397+K15397+K15397+K15397+K15397+K15397+K15397
RNA transport	ko03013	29	941	3543	35597	TraesCS1A02G049300;TraesCS1A02G082500;TraesCS1A02G423100;TraesCS1A02G430700;TraesCS1B02G455200;TraesCS1D02G036300;TraesCS1D02G083900;TraesCS1D02G431700;TraesCS2A02G183600;TraesCS2A02G368700;TraesCS2A02G390600;TraesCS2A02G474500;TraesCS2B02G498100;TraesCS2D02G146100;TraesCS3A02G288300;TraesCS3A02G526400;TraesCS3B02G162400;TraesCS3B02G322900;TraesCS3D02G288100;TraesCS3D02G531500;TraesCS4A02G021600;…	K14301+K03260+K03231+K14292+K03231+K14305+K03260+K03231+K14319+K03231+K03260+K03113+K03113+K03248+K14292+K14292+K14004+K14292+K14292+K14292+K14525+K13126+K00784+K13126+K00784+K13126+K14292+K14300+K03243
DNA replication	ko03030	13	266	3543	35597	TraesCS1A02G129400;TraesCS2A02G526000;TraesCS2B02G556100;TraesCS2D02G282000;TraesCS2D02G528800;TraesCS3A02G385400;TraesCS3B02G327400;TraesCS3B02G417600;TraesCS3D02G292300;TraesCS4B02G090000;TraesCS7A02G295900;Triticum_aestivum_newGene_14509;Triticum_aestivum_newGene_4978	K02542+K02335+K02335+K02685+K02335+K02335+K07466+K02335+K07466+K10756+K02335+K07466+K07466
Glycosphingolipid biosynthesis - lacto and neolacto series	ko00601	5	12	3543	35597	TraesCS1A02G377900;TraesCS1B02G398700;TraesCS1D02G384900;TraesCS5A02G217000;TraesCS5D02G225100	K07819+K07819+K07819+K07819+K07819
Phenylpropanoid biosynthesis	ko00940	187	1775	3543	35597	TraesCS1A02G078200;TraesCS1A02G088300;TraesCS1A02G108400;TraesCS1A02G177800;TraesCS1A02G279000;TraesCS1A02G310500;TraesCS1A02G342000;TraesCS1A02G424100;TraesCS1B02G202400;TraesCS1B02G243700;TraesCS1B02G321900;TraesCS1B02G354900;TraesCS1B02G447900;TraesCS1D02G039300;TraesCS1D02G089900;TraesCS1D02G176400;TraesCS1D02G344300;TraesCS1D02G425400;TraesCS2A02G038400;TraesCS2A02G039400;TraesCS2A02G107600;…	K00430+K13065+K00430+K09755+K05349+K09754+K00430+K22395+K09755+K18368+K12355+K00430+K09753+K10775+K13065+K09755+K00430+K09753+K05350+K05350+K00430+K01904+K00430+K13065+K23260+K10775+K10775+K05350+K13065+K09755+K13065+K00430+K00430+K00430+K23260+K23260+K23260+K00083+K01904+K10775+K00430+K23260+K10775+K13065+K13065+K00430+K00430+K23260+K23260+K23260+K00430+K00430+K01904+K00430+K10775+K05350+K00430+…
Nicotinate and nicotinamide metabolism	ko00760	17	106	3543	35597	TraesCS1A02G056600;TraesCS1B02G253900;TraesCS1D02G057300;TraesCS1D02G242400;TraesCS2A02G153300;TraesCS2A02G302400;TraesCS2B02G178400;TraesCS2D02G158600;TraesCS3A02G495300;TraesCS3B02G200700;TraesCS3D02G106200;TraesCS3D02G176600;TraesCS5D02G191900;TraesCS5D02G228800;TraesCS6D02G093800;TraesCS7A02G278600;TraesCS7D02G278400	K01240+K00858+K01240+K00858+K18551+K00763+K18551+K18551+K00858+K01081+K01513+K01081+K00858+K01081+K01513+K01240+K01240
Histidine metabolism	ko00340	6	88	3543	35597	TraesCS3A02G512400;TraesCS6A02G240000;TraesCS6B02G284900;TraesCS6D02G222000;TraesCS6D02G222300;TraesCS7D02G211900	K01590+K00128+K00128+K00128+K00128+K00128
Carbon metabolism	ko01200	202	1098	3543	35597	TraesCS1A02G066400;TraesCS1A02G099500;TraesCS1A02G140900;TraesCS1A02G313300;TraesCS1A02G348500;TraesCS1A02G412900;TraesCS1B02G053600;TraesCS1B02G080400;TraesCS1B02G084700;TraesCS1B02G325100;TraesCS1B02G357000;TraesCS1B02G363100;TraesCS1B02G366400;TraesCS1D02G067500;TraesCS1D02G123700;TraesCS1D02G313800;TraesCS1D02G351500;TraesCS1D02G420500;TraesCS2A02G034800;TraesCS2A02G066700;TraesCS2A02G066800;…	K00382+K00382+K00927+K00927+K00026+K00026+K01810+K00927+K00382+K00927+K00850+K00026+K00844+K00382+K00844+K00927+K00026+K00026+K15919+K01602+K01602+K01602+K01602+K01602+K01602+K01602+K01079+K01057+K00131+K01807+K00850+K05298+K19269+K00605+K01803+K15919+K01602+K01602+K01602+K01602+K01602+K01602+K01057+K00131+K05298+K19269+K01803+K00605+K01803+K15919+K00626+K01602+K01602+K01602+K01602+K01602+K01602+…
Mannose type O-glycan biosynthesis	ko00515	12	94	3543	35597	TraesCS1A02G257300;TraesCS1D02G256600;TraesCS3A02G021800;TraesCS3A02G022200;TraesCS3B02G023700;TraesCS3B02G024000;TraesCS3D02G025000;TraesCS7A02G235800;TraesCS7A02G236200;TraesCS7A02G412000;TraesCS7B02G134200;TraesCS7D02G236300	K18207+K18207+K18207+K18207+K18207+K18207+K18207+K18207+K18207+K18207+K18207+K18207
Aminoacyl-tRNA biosynthesis	ko00970	66	491	3543	35597	TraesCS1A02G145100;TraesCS1A02G151500;TraesCS1A02G190500;TraesCS1A02G235200;TraesCS1B02G205800;TraesCS1D02G148500;TraesCS1D02G163400;TraesCS1D02G299500;TraesCS2A02G041300;TraesCS2A02G231500;TraesCS2A02G246900;TraesCS2A02G262700;TraesCS2A02G520300;TraesCS2B02G053700;TraesCS2B02G255900;TraesCS2B02G263300;TraesCS2B02G279400;TraesCS2B02G374800;TraesCS2B02G549500;TraesCS2D02G039600;TraesCS2D02G039900;…	K01883+K01866+K01866+K01868+K01866+K01866+K01873+K01870+K02433+K01893+K01873+K02434+K02433+K02433+K01893+K01873+K02434+K01870+K02433+K02433+K02433+K01873+K02433+K01869+K01872+K01867+K01887+K01867+K01880+K01869+K01872+K01872+K04567+K01872+K14164+K01874+K01883+K04567+K01872+K01874+K01889+K01883+K01870+K01870+K01883+K01869+K01883+K01870+K01870+K01872+K01869+K01883+K01870+K01870+K01872+K04567+K02434+…
Fatty acid biosynthesis	ko00061	16	187	3543	35597	TraesCS1A02G075000;TraesCS1D02G077600;TraesCS2B02G332300;TraesCS2B02G400300;TraesCS2D02G379400;TraesCS2D02G531000;TraesCS3A02G035300;TraesCS4A02G363100;TraesCS5A02G156900;TraesCS5B02G536300;TraesCS5D02G533800;TraesCS7A02G160600;TraesCS7B02G012700;TraesCS7B02G065500;TraesCS7D02G110700;Triticum_aestivum_newGene_27488	K01897+K01897+K09458+K02372+K02372+K00059+K00059+K11262+K07512+K01897+K01897+K09458+K01897+K09458+K01897+K01963
Monoterpenoid biosynthesis	ko00902	11	93	3543	35597	TraesCS1B02G437500;TraesCS1D02G415900;TraesCS2A02G516200;TraesCS2B02G559600;TraesCS6A02G067700;TraesCS6B02G091400;TraesCS6B02G091500;TraesCS6B02G091700;TraesCS6B02G092000;TraesCSU02G116700;Triticum_aestivum_newGene_1725	K15095+K15095+K15095+K23810+K15086+K15086+K15086+K15086+K15086+K15086+K15086
Butanoate metabolism	ko00650	18	118	3543	35597	TraesCS2D02G035400;TraesCS3A02G192000;TraesCS3A02G205100;TraesCS3B02G220900;TraesCS3B02G237200;TraesCS3D02G195100;TraesCS3D02G210300;TraesCS3D02G321200;TraesCS4A02G075600;TraesCS4B02G085900;TraesCS4B02G182600;TraesCS4D02G083900;TraesCS4D02G183100;TraesCS4D02G186700;TraesCS4D02G347100;TraesCS7A02G424700;TraesCS7B02G253600;TraesCS7B02G325300	K00626+K01640+K18121+K01640+K18121+K01640+K18121+K00074+K01580+K01653+K01692+K01653+K01692+K01913+K01641+K00109+K16871+K00109
alpha-Linolenic acid metabolism	ko00592	61	330	3543	35597	TraesCS1B02G161300;TraesCS1B02G389200;TraesCS1D02G376300;TraesCS2A02G420800;TraesCS2B02G383100;TraesCS2B02G439900;TraesCS2D02G117100;TraesCS2D02G362500;TraesCS2D02G417800;TraesCS3A02G077000;TraesCS3A02G498700;TraesCS3B02G091200;TraesCS3B02G280100;TraesCS3B02G506700;TraesCS3B02G549000;TraesCS3B02G549200;TraesCS3B02G561700;TraesCS3D02G077200;TraesCS3D02G251000;TraesCS3D02G298200;TraesCS3D02G505500;…	K07513+K18857+K18857+K22389+K16818+K22389+K16818+K16818+K22389+K10527+K16818+K10527+K16818+K16818+K10529+K10529+K16818+K10527+K16818+K14674+K16818+K00454+K01723+K01047+K18857+K18857+K18857+K18857+K01723+K05894+K18857+K18857+K01047+K05894+K00454+K14674+K00454+K01723+K00454+K10529+K01723+K14674+K10528+K00454+K07513+K10528+K00454+K10528+K00454+K05894+K00454+K16818+K05894+K00232+K00454+K00232+K16818+…
Tyrosine metabolism	ko00350	27	296	3543	35597	TraesCS1B02G389200;TraesCS1D02G052500;TraesCS1D02G376300;TraesCS2A02G468500;TraesCS2B02G091300;TraesCS2D02G075000;TraesCS3B02G355900;TraesCS4A02G202100;TraesCS4A02G202300;TraesCS4A02G406100;TraesCS4A02G495000;TraesCS4B02G106300;TraesCS4B02G106500;TraesCS4B02G226400;TraesCS4B02G305600;TraesCS4D02G103000;TraesCS4D02G103300;TraesCS4D02G303800;TraesCS5D02G309800;TraesCS6A02G386600;TraesCS6B02G017500;…	K18857+K01593+K18857+K00422+K00276+K00276+K00422+K18857+K18857+K00121+K00451+K18857+K18857+K00276+K00121+K18857+K18857+K00121+K01800+K00121+K01593+K01593+K14455+K01593+K01593+K14455+K07253
One carbon pool by folate	ko00670	14	61	3543	35597	TraesCS1B02G297700;TraesCS1D02G287300;TraesCS2A02G187700;TraesCS2A02G467900;TraesCS2B02G490900;TraesCS2D02G200100;TraesCS2D02G467900;TraesCS3B02G499300;TraesCS3D02G452400;TraesCS4A02G246100;TraesCS4B02G069300;TraesCS4D02G068100;TraesCS5B02G118300;TraesCS5D02G129300	K00602+K00602+K01934+K00605+K00605+K01934+K00605+K00602+K00602+K00600+K00600+K00600+K01934+K01934
Arginine biosynthesis	ko00220	16	154	3543	35597	TraesCS2A02G035700;TraesCS2A02G500400;TraesCS2B02G002100;TraesCS2B02G528300;TraesCS2D02G500600;TraesCS5A02G006100;TraesCS5A02G434100;TraesCS5B02G005000;TraesCS5D02G006100;TraesCS6A02G013600;TraesCS6A02G298100;TraesCS6D02G065600;TraesCS6D02G251000;TraesCS7A02G353500;TraesCS7B02G274100;Triticum_aestivum_newGene_28900	K01476+K01915+K00611+K01915+K01915+K13427+K00261+K13427+K13427+K13427+K01915+K01915+K01438+K14455+K14455+K01915
Protein processing in endoplasmic reticulum	ko04141	70	1244	3543	35597	TraesCS1A02G242100;TraesCS1D02G242000;TraesCS2A02G274700;TraesCS2A02G493200;TraesCS2A02G493300;TraesCS2A02G493400;TraesCS2B02G125400;TraesCS2B02G247300;TraesCS2B02G355900;TraesCS2B02G456000;TraesCS2B02G521300;TraesCS2D02G273400;TraesCS2D02G336700;TraesCS2D02G394900;TraesCS2D02G493200;TraesCS3A02G001800;TraesCS3B02G162400;TraesCS3B02G252400;TraesCS3B02G266900;TraesCS3D02G238700;TraesCS4A02G098600;…	K03283+K03283+K01456+K03283+K03283+K03283+K09490+K13993+K01456+K10839+K03283+K01456+K01456+K14016+K03283+K03868+K14004+K01456+K06689+K06689+K03283+K01456+K10956+K10956+K14014+K09487+K03283+K03094+K03283+K03283+K03094+K03283+K03283+K03283+K01456+K09490+K03283+K10956+K03283+K03094+K01456+K03283+K01456+K13993+K14009+K03283+K13993+K13993+K01456+K13993+K03283+K07953+K14009+K06689+K05546+K13993+K14009+…
N-Glycan biosynthesis	ko00510	15	197	3543	35597	TraesCS4A02G232500;TraesCS4B02G083300;TraesCS4B02G141600;TraesCS4B02G356600;TraesCS4D02G350300;TraesCS5B02G296400;TraesCS6A02G271800;TraesCS7A02G294200;TraesCS7D02G133900;TraesCS7D02G289900;Triticum_aestivum_newGene_14566;Triticum_aestivum_newGene_17787;Triticum_aestivum_newGene_24454;Triticum_aestivum_newGene_29304;Triticum_aestivum_newGene_31613	K00726+K00726+K00729+K00729+K00729+K09659+K07252+K03844+K05546+K03844+K01230+K01230+K01230+K01230+K01230
Synthesis and degradation of ketone bodies	ko00072	5	30	3543	35597	TraesCS2D02G035400;TraesCS3A02G192000;TraesCS3B02G220900;TraesCS3D02G195100;TraesCS4D02G347100	K00626+K01640+K01640+K01640+K01641
RNA degradation	ko03018	46	534	3543	35597	TraesCS1A02G098900;TraesCS1A02G376400;TraesCS1B02G357000;TraesCS1D02G397700;TraesCS2A02G073800;TraesCS2A02G239200;TraesCS2A02G311700;TraesCS2A02G331700;TraesCS2A02G335400;TraesCS2A02G583000;TraesCS2B02G328500;TraesCS2B02G346500;TraesCS2B02G591000;TraesCS2D02G049500;TraesCS2D02G246100;TraesCS2D02G310000;TraesCS2D02G327400;TraesCS2D02G561400;TraesCS3B02G000200;TraesCS3B02G268300;TraesCS3D02G009800;…	K12604+K01148+K00850+K11600+K12619+K00962+K04077+K00850+K01148+K12581+K04077+K01148+K04077+K04077+K00962+K04077+K01148+K04077+K18681+K03681+K18681+K04077+K01148+K13126+K00850+K04077+K13126+K01148+K00850+K04077+K13126+K00850+K12599+K07573+K12599+K07573+K12599+K07573+K04077+K01148+K04077+K00850+K01148+K04077+K12617+K12600
Limonene and pinene degradation	ko00903	7	28	3543	35597	TraesCS4B02G182600;TraesCS4D02G183100;TraesCS6A02G240000;TraesCS6B02G284900;TraesCS6D02G222000;TraesCS6D02G222300;TraesCS7D02G211900	K01692+K01692+K00128+K00128+K00128+K00128+K00128
MAPK signaling pathway - plant	ko04016	253	1825	3543	35597	TraesCS1A02G018000;TraesCS1A02G203600;TraesCS1A02G203700;TraesCS1A02G246500;TraesCS1A02G296300;TraesCS1A02G298600;TraesCS1A02G394100;TraesCS1A02G415300;TraesCS1A02G435100;TraesCS1A02G435200;TraesCS1B02G020700;TraesCS1B02G145800;TraesCS1B02G308200;TraesCS1B02G422600;TraesCS1B02G470900;TraesCS1B02G471000;TraesCS1D02G015900;TraesCS1D02G017800;TraesCS1D02G072900;TraesCS1D02G207000;TraesCS1D02G207100;…	K13416+K20547+K20547+K16224+K13416+K13424+K02183+K20538+K02183+K02183+K13416+K14496+K13424+K02183+K02183+K02183+K13416+K13416+K13424+K20547+K20547+K13447+K13424+K13416+K13416+K02183+K02183+K13416+K13420+K13425+K02183+K20772+K13422+K17686+K13420+K13416+K13416+K14496+K13425+K02183+K02183+K02183+K13416+K20772+K13422+K14498+K20547+K13416+K13416+K13425+K13425+K13425+K02183+K02183+K17686+K02183+K20772+…
C5-Branched dibasic acid metabolism	ko00660	4	30	3543	35597	TraesCS2A02G577600;TraesCS2D02G589000;TraesCS4B02G085900;TraesCS4D02G083900	K00052+K00052+K01653+K01653
Nitrogen metabolism	ko00910	29	202	3543	35597	TraesCS2A02G500400;TraesCS2B02G311300;TraesCS2B02G528300;TraesCS2D02G292600;TraesCS2D02G500600;TraesCS3A02G230000;TraesCS3A02G301100;TraesCS3B02G259300;TraesCS3B02G335400;TraesCS3D02G223300;TraesCS3D02G300700;TraesCS4B02G297300;TraesCS4D02G296200;TraesCS5A02G434100;TraesCS5B02G243100;TraesCS6A02G298100;TraesCS6B02G364600;TraesCS6D02G065600;TraesCS7A02G089600;TraesCS7A02G294700;TraesCS7B02G189500;…	K01915+K01674+K01915+K01674+K01915+K01673+K01455+K01673+K01455+K01673+K01455+K01725+K01725+K00261+K01673+K01915+K00366+K01915+K01674+K00366+K00366+K02575+K01674+K01674+K00366+K01674+K01674+K01915+K02575
Monobactam biosynthesis	ko00261	16	41	3543	35597	TraesCS1A02G102500;TraesCS2A02G397900;TraesCS4A02G069000;TraesCS4A02G337800;TraesCS4B02G226100;TraesCS5A02G177400;TraesCS5A02G382900;TraesCS5A02G398300;TraesCS5B02G174600;TraesCS5B02G387300;TraesCS5B02G403400;TraesCS5D02G181600;TraesCS5D02G392300;TraesCS5D02G407800;TraesCS5D02G487000;TraesCS5D02G534600	K00215+K01714+K00215+K00928+K00215+K12524+K13811+K00133+K12524+K13811+K00133+K12524+K13811+K00133+K00928+K00928
Glutathione metabolism	ko00480	74	566	3543	35597	TraesCS1A02G045700;TraesCS1A02G095800;TraesCS1A02G186400;TraesCS1A02G186600;TraesCS1A02G186700;TraesCS1A02G249300;TraesCS1B02G194700;TraesCS1D02G095400;TraesCS1D02G190000;TraesCS1D02G190100;TraesCS2A02G045400;TraesCS2A02G316700;TraesCS2A02G437700;TraesCS2A02G504300;TraesCS2B02G457600;TraesCS2B02G532600;TraesCS2B02G574500;TraesCS2B02G604800;TraesCS2D02G044100;TraesCS2D02G389800;TraesCS2D02G434500;…	K21888+K01255+K00799+K00799+K00799+K01255+K00799+K00799+K00799+K00799+K00799+K22596+K00434+K00799+K00434+K00799+K00799+K00432+K00799+K01255+K00434+K00799+K00799+K00799+K00799+K00799+K00799+K00799+K00799+K00799+K00799+K00799+K00432+K00799+K00799+K00799+K00799+K00799+K00799+K00799+K00799+K00799+K00799+K00432+K00799+K00383+K01256+K00799+K00799+K01256+K00799+K00799+K00799+K01256+K00799+K00799+K00434+…
Porphyrin and chlorophyll metabolism	ko00860	59	216	3543	35597	TraesCS1A02G057200;TraesCS1A02G135700;TraesCS1A02G171000;TraesCS1A02G173100;TraesCS1A02G224700;TraesCS1B02G075200;TraesCS1B02G186300;TraesCS1B02G191200;TraesCS1B02G237700;TraesCS1D02G058300;TraesCS1D02G131200;TraesCS1D02G165600;TraesCS1D02G168700;TraesCS1D02G226100;TraesCS2A02G134000;TraesCS2B02G157600;TraesCS2D02G136200;TraesCS2D02G569700;TraesCS3A02G151900;TraesCS3A02G191700;TraesCS3A02G488500;…	K02492+K01772+K00218+K02492+K04040+K02492+K00218+K02492+K04040+K02492+K01772+K02492+K00218+K04040+K03403+K03403+K03403+K22013+K13606+K04035+K08101+K13606+K04035+K01599+K08101+K13600+K13606+K04035+K08101+K13600+K19073+K13606+K03428+K00231+K22013+K03404+K00231+K22013+K03404+K00231+K22013+K03404+K08099+K01749+K10960+K13071+K19073+K00228+K10960+K10960+K19073+K13071+K03405+K19073+K03405+K13071+K03405+…
2-Oxocarboxylic acid metabolism	ko01210	22	279	3543	35597	TraesCS1D02G136500;TraesCS2A02G009800;TraesCS2A02G577600;TraesCS2D02G024100;TraesCS2D02G405200;TraesCS2D02G589000;TraesCS4A02G337800;TraesCS4B02G085900;TraesCS4B02G235400;TraesCS4D02G083900;TraesCS5A02G398300;TraesCS5A02G413300;TraesCS5B02G403400;TraesCS5B02G416700;TraesCS5D02G407800;TraesCS5D02G487000;TraesCS5D02G534600;TraesCS6D02G251000;TraesCS7A02G280700;TraesCS7A02G353500;TraesCS7B02G274100;…	K00053+K12153+K00052+K12153+K00826+K00052+K00928+K01653+K00826+K01653+K00133+K01647+K00133+K01647+K00133+K00928+K00928+K01438+K01687+K14455+K14455+K12153
Phagosome	ko04145	18	324	3543	35597	TraesCS1A02G258800;TraesCS1B02G320800;TraesCS2A02G185500;TraesCS2B02G221800;TraesCS2D02G202200;TraesCS3A02G152300;TraesCS3A02G333300;TraesCS3B02G179400;TraesCS3B02G363500;TraesCS3D02G160100;TraesCS4B02G056700;TraesCS4B02G187300;TraesCS4D02G015400;TraesCS4D02G057000;TraesCS4D02G188600;TraesCS5D02G164800;TraesCS5D02G211500;TraesCS7D02G192400	K07375+K07375+K07374+K07374+K07374+K07897+K07375+K07897+K07375+K07897+K07374+K10956+K07375+K07374+K10956+K10956+K00921+K04392
Ribosome	ko03010	114	1360	3543	35597	TraesCS1A02G129100;TraesCS1A02G357400;TraesCS1B02G254000;TraesCS1B02G374000;TraesCS1B02G432900;TraesCS1D02G003700;TraesCS1D02G125600;TraesCS1D02G361700;TraesCS1D02G391600;TraesCS2A02G228800;TraesCS2A02G294400;TraesCS2A02G563100;TraesCS2B02G262600;TraesCS2D02G235500;TraesCS2D02G237800;TraesCS2D02G572300;TraesCS3A02G144800;TraesCS3A02G226800;TraesCS3A02G268600;TraesCS3A02G272200;TraesCS3A02G332300;…	K02993+K02945+K02863+K02945+K02946+K02902+K02993+K02945+K02917+K02951+K02952+K02961+K02877+K02877+K02951+K02961+K02990+K02909+K02968+K02871+K02914+K02865+K02899+K02990+K02909+K02935+K02968+K02871+K02914+K02899+K02909+K02935+K02903+K02968+K02871+K02914+K02899+K02946+K02876+K02904+K02926+K02945+K02933+K02988+K02952+K02945+K02990+K02881+K02952+K02933+K02988+K02945+K02926+K02904+K02876+K02946+K02931+…
Pyruvate metabolism	ko00620	47	339	3543	35597	TraesCS1A02G066400;TraesCS1A02G099500;TraesCS1A02G348500;TraesCS1A02G412900;TraesCS1B02G084700;TraesCS1B02G363100;TraesCS1D02G067500;TraesCS1D02G351500;TraesCS1D02G420500;TraesCS2A02G076600;TraesCS2A02G548000;TraesCS2D02G035400;TraesCS2D02G344200;TraesCS2D02G549100;TraesCS3A02G285900;TraesCS3B02G267800;TraesCS3D02G150600;TraesCS3D02G239500;TraesCS4A02G083900;TraesCS4A02G363100;TraesCS4B02G107200;…	K00382+K00382+K00026+K00026+K00382+K00026+K00382+K00026+K00026+K00016+K18881+K00626+K01638+K18881+K00029+K00873+K01595+K00873+K01610+K11262+K00873+K01610+K01913+K01610+K00627+K01759+K01759+K00627+K00026+K01759+K01759+K00627+K01759+K00016+K00128+K00016+K00128+K00016+K01759+K00128+K00128+K18881+K01895+K00128+K18881+K01963+K00026
Other glycan degradation	ko00511	31	400	3543	35597	TraesCS1A02G105800;TraesCS1D02G054100;TraesCS2D02G433400;TraesCS3A02G025300;TraesCS3A02G025400;TraesCS3A02G140900;TraesCS3A02G235500;TraesCS3B02G123600;TraesCS3B02G163500;TraesCS3B02G163700;TraesCS3B02G175000;TraesCS3B02G264400;TraesCS3D02G020600;TraesCS3D02G107300;TraesCS3D02G145900;TraesCS3D02G146000;TraesCS3D02G146200;TraesCS3D02G235600;TraesCS4A02G083700;TraesCS4B02G088800;TraesCS4B02G220500;…	K01206+K01206+K01206+K01206+K01206+K01206+K01206+K12309+K01206+K01206+K01206+K01206+K01206+K12309+K01206+K01206+K01206+K01206+K12309+K17108+K12309+K12309+K01206+K01191+K01206+K01206+K01206+K17108+K01206+K01206+K01206
Steroid biosynthesis	ko00100	29	216	3543	35597	TraesCS1B02G219200;TraesCS2B02G228600;TraesCS2D02G213700;TraesCS3D02G041900;TraesCS3D02G298200;TraesCS4B02G122800;TraesCS4D02G093600;TraesCS4D02G134600;TraesCS5A02G004500;TraesCS5A02G004600;TraesCS5A02G004700;TraesCS5A02G004900;TraesCS5A02G454500;TraesCS5A02G465200;TraesCS5B02G302300;TraesCS5D02G011800;TraesCS5D02G011900;TraesCS5D02G012000;TraesCS5D02G012100;TraesCS5D02G012200;TraesCS5D02G012300;…	K14423+K05917+K05917+K00227+K14674+K05917+K14423+K14424+K05917+K05917+K05917+K01853+K00801+K14674+K23558+K01853+K23558+K05917+K05917+K05917+K05917+K14674+K08242+K08242+K01853+K08242+K08242+K08242+K08242
Base excision repair	ko03410	11	206	3543	35597	TraesCS1B02G448400;TraesCS1D02G330500;TraesCS2A02G526000;TraesCS2B02G556100;TraesCS2D02G528800;TraesCS3A02G385400;TraesCS3B02G417600;TraesCS3D02G323700;TraesCS4B02G088400;TraesCS7A02G295900;TraesCS7A02G414700	K01247+K10798+K02335+K02335+K02335+K02335+K02335+K01142+K01142+K02335+K10798
Betalain biosynthesis	ko00965	10	165	3543	35597	TraesCS1D02G052500;TraesCS2D02G303900;TraesCS3D02G381800;TraesCS4A02G226800;TraesCS4B02G089700;TraesCS5A02G142700;TraesCS6B02G017500;TraesCS7A02G059500;TraesCS7A02G387000;TraesCS7A02G387100	K01593+K15777+K15777+K15777+K15777+K15777+K01593+K01593+K01593+K01593
Cysteine and methionine metabolism	ko00270	58	469	3543	35597	TraesCS1A02G089500;TraesCS1A02G089600;TraesCS1A02G299100;TraesCS1A02G348500;TraesCS1A02G375800;TraesCS1A02G412900;TraesCS1B02G117400;TraesCS1B02G363100;TraesCS1D02G098000;TraesCS1D02G098100;TraesCS1D02G351500;TraesCS1D02G420500;TraesCS2A02G076600;TraesCS2A02G396400;TraesCS2B02G414800;TraesCS2D02G394200;TraesCS2D02G405200;TraesCS3A02G146800;TraesCS3D02G258400;TraesCS4A02G298700;TraesCS4A02G337800;…	K05933+K05933+K00827+K00026+K08967+K00026+K05933+K00026+K05933+K05933+K00026+K00026+K00016+K20772+K20772+K20772+K00826+K00058+K05396+K00549+K00928+K00549+K00826+K00547+K12524+K23977+K00133+K00640+K12524+K01611+K23977+K13034+K00133+K00026+K01738+K12524+K00133+K00928+K00928+K00016+K05933+K00558+K00016+K01738+K05933+K05933+K00016+K05933+K05933+K01738+K14455+K00058+K14455+K00058+K21456+K00058+K13034+…
Glyoxylate and dicarboxylate metabolism	ko00630	107	394	3543	35597	TraesCS1A02G048100;TraesCS1A02G066400;TraesCS1A02G099500;TraesCS1A02G348500;TraesCS1A02G412900;TraesCS1B02G062300;TraesCS1B02G084700;TraesCS1B02G363100;TraesCS1D02G049000;TraesCS1D02G067200;TraesCS1D02G067500;TraesCS1D02G351500;TraesCS1D02G420500;TraesCS2A02G034800;TraesCS2A02G041000;TraesCS2A02G066700;TraesCS2A02G066800;TraesCS2A02G066900;TraesCS2A02G067000;TraesCS2A02G067100;TraesCS2A02G067200;…	K22133+K00382+K00382+K00026+K00026+K22133+K00382+K00026+K22133+K22133+K00382+K00026+K00026+K15919+K22133+K01602+K01602+K01602+K01602+K01602+K01602+K01602+K22133+K19269+K00605+K01915+K15919+K01602+K01602+K01602+K01602+K01602+K01602+K19269+K00605+K01915+K15919+K00626+K01602+K01602+K01602+K01602+K01602+K01602+K22133+K01637+K01638+K19269+K00605+K01915+K18121+K00281+K15918+K01455+K11517+K22133+K18121+…
Indole alkaloid biosynthesis	ko00901	5	64	3543	35597	TraesCS1B02G217600;TraesCS5A02G131200;TraesCS5B02G395100;TraesCS5D02G202700;TraesCS7D02G076300	K01757+K01757+K01757+K01757+K01757
Basal transcription factors	ko03022	4	236	3543	35597	TraesCS4B02G039100;TraesCS6A02G045300;TraesCS6B02G060200;TraesCS6D02G051300	K03143+K10844+K10844+K10844
Diterpenoid biosynthesis	ko00904	43	345	3543	35597	TraesCS2A02G027500;TraesCS2A02G027700;TraesCS2A02G027800;TraesCS2A02G053300;TraesCS2B02G210900;TraesCS2B02G360300;TraesCS2B02G445100;TraesCS2B02G445200;TraesCS2B02G445300;TraesCS2B02G445500;TraesCS2B02G445600;TraesCS2D02G006500;TraesCS2D02G021500;TraesCS2D02G029600;TraesCS2D02G029700;TraesCS2D02G029900;TraesCS2D02G030000;TraesCS2D02G058400;TraesCS2D02G238500;TraesCS2D02G423300;TraesCS3A02G133400;…	K16085+K16085+K14043+K16085+K13070+K16085+K04121+K04121+K04122+K14043+K16085+K16085+K16085+K14043+K16085+K16085+K16085+K13070+K16084+K04121+K04125+K05282+K04125+K05282+K16085+K16085+K05282+K05282+K04123+K04125+K22639+K05282+K22639+K21718+K16085+K05282+K16084+K16084+K04120+K04121+K16085+K16085+K16085
Pentose and glucuronate interconversions	ko00040	37	673	3543	35597	TraesCS1A02G058900;TraesCS1A02G263900;TraesCS1B02G262500;TraesCS1B02G274500;TraesCS1D02G060000;TraesCS1D02G251400;TraesCS1D02G264000;TraesCS2A02G389200;TraesCS2B02G127600;TraesCS2B02G407400;TraesCS3B02G045400;TraesCS3B02G253000;TraesCS3B02G395600;TraesCS3B02G395700;TraesCS3D02G230000;TraesCS3D02G356900;TraesCS3D02G357000;TraesCS4A02G019100;TraesCS4A02G493800;TraesCS4B02G285000;TraesCS4B02G344700;…	K22935+K01051+K01728+K01051+K22935+K01728+K01051+K01051+K01051+K01051+K00002+K01184+K00002+K00002+K01184+K00002+K00002+K01783+K01213+K01783+K01184+K01728+K01051+K01783+K01184+K01728+K01051+K01184+K00963+K01728+K01728+K01728+K01728+K01728+K00008+K16190+K01728
Glycosphingolipid biosynthesis - globo and isoglobo series	ko00603	5	50	3543	35597	TraesCS1A02G164800;TraesCS1B02G181800;TraesCS1D02G161900;TraesCS2B02G122900;TraesCS2D02G105500	K07407+K07407+K07407+K07407+K07407
Other types of O-glycan biosynthesis	ko00514	11	87	3543	35597	TraesCS2B02G155300;TraesCS2B02G506600;TraesCS3A02G023100;TraesCS3A02G187000;TraesCS3A02G494800;TraesCS3B02G216400;TraesCS3B02G465200;TraesCS3B02G556500;TraesCS3D02G190800;TraesCS3D02G501900;TraesCS5A02G023600	K18134+K18134+K18134+K20782+K18134+K20782+K20783+K18134+K20782+K18134+K18134
Proteasome	ko03050	3	265	3543	35597	TraesCS3B02G566500;TraesCS4D02G197400;TraesCS7B02G138100	K03029+K02725+K03029
Glycolysis / Gluconeogenesis	ko00010	100	650	3543	35597	TraesCS1A02G066400;TraesCS1A02G099500;TraesCS1A02G140900;TraesCS1A02G313300;TraesCS1B02G053600;TraesCS1B02G080400;TraesCS1B02G084700;TraesCS1B02G325100;TraesCS1B02G357000;TraesCS1B02G366400;TraesCS1B02G389200;TraesCS1D02G067500;TraesCS1D02G123700;TraesCS1D02G313800;TraesCS1D02G376300;TraesCS2A02G076600;TraesCS2A02G180200;TraesCS2A02G190700;TraesCS2A02G331700;TraesCS2A02G584700;TraesCS2B02G216400;…	K00382+K00382+K00927+K00927+K01810+K00927+K00382+K00927+K00850+K00844+K18857+K00382+K00844+K00927+K18857+K00016+K01785+K00131+K00850+K01803+K00131+K01785+K01803+K01803+K00131+K01785+K01785+K01803+K01803+K03841+K01623+K00002+K01568+K00873+K01803+K00002+K00002+K03841+K01623+K01568+K00873+K00002+K00002+K03841+K01610+K03841+K01568+K18857+K18857+K01623+K00121+K00927+K18857+K18857+K00873+K01623+K01568+…
Plant-pathogen interaction	ko04626	530	4646	3543	35597	TraesCS1A02G016100;TraesCS1A02G016200;TraesCS1A02G017900;TraesCS1A02G018000;TraesCS1A02G070600;TraesCS1A02G150100;TraesCS1A02G227300;TraesCS1A02G246500;TraesCS1A02G296300;TraesCS1A02G298600;TraesCS1A02G307200;TraesCS1A02G356600;TraesCS1A02G374700;TraesCS1A02G394100;TraesCS1A02G410500;TraesCS1A02G416100;TraesCS1A02G424200;TraesCS1A02G427300;TraesCS1A02G435100;TraesCS1A02G435200;TraesCS1B02G020600;…	K13430+K13457+K13459+K13416+K13430+K13466+K13435+K16224+K13416+K13424+K13412+K13430+K13430+K02183+K16225+K13448+K13412+K13466+K02183+K02183+K13430+K13416+K13430+K16225+K13424+K13430+K02183+K13457+K02183+K02183+K13416+K13457+K13430+K13416+K13430+K13457+K13457+K13424+K13435+K13448+K13447+K13424+K13416+K13459+K13430+K13412+K13459+K13416+K13430+K02183+K16225+K13412+K02183+K13457+K13416+K13466+K13420+…
Circadian rhythm - plant	ko04712	15	444	3543	35597	TraesCS1A02G083000;TraesCS1A02G212700;TraesCS1B02G226200;TraesCS3A02G436100;TraesCS3B02G470700;TraesCS5D02G488600;TraesCS5D02G488700;TraesCS6A02G118000;TraesCS6A02G293200;TraesCS6D02G274100;TraesCS7A02G115400;TraesCS7A02G553800;TraesCS7B02G013100;TraesCS7D02G111600;TraesCS7D02G540700	K12126+K12126+K12126+K16221+K16221+K00660+K00660+K12135+K12135+K12135+K16223+K12133+K16223+K16223+K12133
Glycine, serine and threonine metabolism	ko00260	59	294	3543	35597	TraesCS1A02G066400;TraesCS1A02G099500;TraesCS1A02G299100;TraesCS1B02G084700;TraesCS1D02G067500;TraesCS2A02G034800;TraesCS2A02G149300;TraesCS2A02G336000;TraesCS2A02G382700;TraesCS2A02G467900;TraesCS2B02G047900;TraesCS2B02G091300;TraesCS2B02G400000;TraesCS2B02G490900;TraesCS2D02G030900;TraesCS2D02G075000;TraesCS2D02G154100;TraesCS2D02G379000;TraesCS2D02G467900;TraesCS3A02G146800;TraesCS3A02G250200;…	K00382+K00382+K00827+K00382+K00382+K15919+K01079+K00130+K01620+K00605+K15919+K00276+K01620+K00605+K15919+K00276+K01079+K01620+K00605+K00058+K00281+K15918+K00281+K15918+K15919+K00281+K15918+K00600+K00928+K00600+K00276+K00600+K12524+K00306+K00306+K00133+K12524+K00306+K00133+K12524+K00306+K00133+K00928+K00928+K15893+K02437+K15893+K02437+K15893+K02437+K01079+K01696+K00058+K01079+K06001+K00058+K00058+…
Phosphonate and phosphinate metabolism	ko00440	1	25	3543	35597	TraesCS4D02G191600	K00993
Spliceosome	ko03040	80	1179	3543	35597	TraesCS1A02G007900;TraesCS1A02G100600;TraesCS1A02G242100;TraesCS1A02G358100;TraesCS1A02G358400;TraesCS1A02G421900;TraesCS1B02G011500;TraesCS1B02G110400;TraesCS1B02G366000;TraesCS1B02G374900;TraesCS1B02G453300;TraesCS1D02G000400;TraesCS1D02G092200;TraesCS1D02G242000;TraesCS1D02G363300;TraesCS1D02G429800;TraesCS1D02G429900;TraesCS2A02G011000;TraesCS2A02G031400;TraesCS2A02G493200;TraesCS2A02G493300;…	K11094+K12862+K03283+K12835+K12835+K12835+K11094+K12862+K12818+K12835+K12835+K11094+K12862+K03283+K12835+K12835+K12835+K12835+K12818+K03283+K03283+K03283+K12835+K12818+K12818+K03283+K12835+K12900+K03283+K11094+K12835+K12823+K12890+K12818+K12818+K03283+K12829+K12818+K12818+K12818+K12818+K12829+K12835+K12897+K12818+K12818+K12829+K12835+K11094+K12897+K03283+K12867+K12867+K12835+K03283+K03283+K12867+…
Valine, leucine and isoleucine biosynthesis	ko00290	8	70	3543	35597	TraesCS1D02G136500;TraesCS2A02G577600;TraesCS2D02G405200;TraesCS2D02G589000;TraesCS4B02G085900;TraesCS4B02G235400;TraesCS4D02G083900;TraesCS7A02G280700	K00053+K00052+K00826+K00052+K01653+K00826+K01653+K01687
Sulfur relay system	ko04122	1	43	3543	35597	TraesCS5B02G074900	K14169
Ascorbate and aldarate metabolism	ko00053	27	336	3543	35597	TraesCS1A02G045700;TraesCS2A02G437700;TraesCS2B02G457600;TraesCS2D02G037100;TraesCS2D02G434500;TraesCS3B02G378800;TraesCS5A02G056400;TraesCS5B02G192000;TraesCS5D02G199900;TraesCS6A02G240000;TraesCS6A02G412900;TraesCS6B02G109800;TraesCS6B02G284900;TraesCS6B02G462300;TraesCS6D02G222000;TraesCS6D02G222300;TraesCS6D02G253900;TraesCS6D02G397200;TraesCS7A02G190700;TraesCS7A02G202000;TraesCS7A02G317500;…	K21888+K00434+K00434+K00103+K00434+K10047+K17744+K00423+K00423+K00128+K00434+K00103+K00128+K00434+K00128+K00128+K08232+K00434+K21888+K00423+K00103+K21888+K00128+K00103+K00434+K16190+K00103
Carotenoid biosynthesis	ko00906	38	174	3543	35597	TraesCS1A02G073000;TraesCS1A02G407600;TraesCS1B02G220700;TraesCS1D02G210200;TraesCS2A02G246300;TraesCS2B02G270600;TraesCS2D02G248700;TraesCS2D02G393900;TraesCS3A02G208800;TraesCS3B02G239100;TraesCS3D02G211700;TraesCS4A02G037000;TraesCS4A02G190400;TraesCS4B02G129700;TraesCS4B02G270100;TraesCS5A02G015100;TraesCS5A02G020900;TraesCS5A02G033700;TraesCS5A02G238000;TraesCS5A02G374000;TraesCS5B02G013300;…	K17911+K09835+K09837+K09837+K09842+K09842+K09842+K15746+K06444+K06444+K06444+K09838+K09838+K09838+K09838+K09835+K02291+K15744+K09843+K09840+K09835+K02291+K09840+K09835+K02291+K02291+K09840+K09835+K09843+K17911+K17911+K02291+K17911+K02291+K17911+K02291+K09835+K17911
Various types of N-glycan biosynthesis	ko00513	15	170	3543	35597	TraesCS4A02G232500;TraesCS4A02G401800;TraesCS4B02G083300;TraesCS5A02G216900;TraesCS5B02G215800;TraesCS5D02G225000;TraesCS7A02G294200;TraesCS7B02G093500;TraesCS7D02G189700;TraesCS7D02G289900;Triticum_aestivum_newGene_14566;Triticum_aestivum_newGene_17787;Triticum_aestivum_newGene_24454;Triticum_aestivum_newGene_29304;Triticum_aestivum_newGene_31613	K00726+K05531+K00726+K14413+K14413+K14413+K03844+K14413+K14413+K03844+K01230+K01230+K01230+K01230+K01230
Galactose metabolism	ko00052	58	478	3543	35597	TraesCS1A02G164800;TraesCS1A02G443900;TraesCS1B02G181800;TraesCS1B02G357000;TraesCS1B02G366400;TraesCS1D02G123700;TraesCS1D02G161900;TraesCS1D02G451900;TraesCS2A02G180200;TraesCS2A02G295400;TraesCS2A02G324700;TraesCS2A02G331700;TraesCS2A02G386100;TraesCS2A02G488500;TraesCS2A02G488900;TraesCS2A02G588300;TraesCS2B02G122900;TraesCS2B02G311900;TraesCS2B02G341200;TraesCS2B02G516300;TraesCS2B02G516700;…	K07407+K01784+K07407+K00850+K00844+K00844+K07407+K01784+K01785+K01193+K06617+K00850+K01193+K01193+K01193+K01193+K07407+K01193+K01785+K01193+K01193+K01193+K07407+K01193+K01785+K01785+K01193+K01193+K06617+K01193+K01193+K01193+K06617+K12309+K01193+K06617+K12309+K12309+K18819+K12309+K01193+K12309+K00850+K01784+K00850+K00850+K00963+K06617+K01193+K01187+K06617+K06617+K00850+K06617+K06617+K01193+K01187+…
Taurine and hypotaurine metabolism	ko00430	1	28	3543	35597	TraesCS4A02G075600	K01580
Selenocompound metabolism	ko00450	11	109	3543	35597	TraesCS1B02G017800;TraesCS2A02G132200;TraesCS2B02G154700;TraesCS4A02G298700;TraesCS4B02G014700;TraesCS4B02G252400;TraesCS4D02G252700;TraesCS5A02G382900;TraesCS5B02G387300;TraesCS5D02G392300;Triticum_aestivum_newGene_9919	K08247+K00384+K00384+K00549+K00549+K01874+K01874+K13811+K13811+K13811+K08247
Phosphatidylinositol signaling system	ko04070	72	477	3543	35597	TraesCS1A02G069300;TraesCS1A02G394100;TraesCS1A02G435100;TraesCS1A02G435200;TraesCS1B02G344900;TraesCS1B02G422600;TraesCS1B02G470900;TraesCS1B02G471000;TraesCS1D02G333500;TraesCS1D02G402400;TraesCS1D02G444200;TraesCS2A02G166300;TraesCS2A02G497700;TraesCS2B02G148200;TraesCS2B02G152700;TraesCS2B02G181800;TraesCS2B02G182000;TraesCS2B02G192200;TraesCS2B02G256300;TraesCS2D02G162200;TraesCS2D02G162300;…	K05857+K02183+K02183+K02183+K00913+K02183+K02183+K02183+K00913+K02183+K02183+K02183+K10572+K00901+K00889+K02183+K02183+K02183+K01092+K02183+K02183+K02183+K00889+K01092+K10572+K20279+K18081+K01106+K13024+K10047+K18081+K18081+K01106+K13024+K02183+K18081+K01099+K02183+K20279+K13024+K18081+K00889+K20279+K05857+K13024+K00889+K20279+K01099+K02183+K00889+K15422+K00889+K02183+K05857+K00921+K02183+K02183+…
Brassinosteroid biosynthesis	ko00905	13	80	3543	35597	TraesCS2A02G013000;TraesCS2A02G013500;TraesCS2B02G004500;TraesCS2D02G014200;TraesCS4B02G234100;TraesCS4D02G235200;TraesCS5A02G131400;TraesCS5A02G214600;TraesCS5A02G214800;TraesCS5B02G209100;TraesCS5B02G209200;TraesCS5D02G217200;TraesCS5D02G217400	K09590+K09590+K09590+K09590+K09587+K09587+K09588+K20623+K20623+K20623+K20623+K20623+K20623
Phenylalanine metabolism	ko00360	30	334	3543	35597	TraesCS1D02G039300;TraesCS1D02G052500;TraesCS2A02G064000;TraesCS2A02G380900;TraesCS2A02G381000;TraesCS2B02G091300;TraesCS2B02G224000;TraesCS2B02G398200;TraesCS2D02G075000;TraesCS2D02G377400;TraesCS3D02G321200;TraesCS4A02G269400;TraesCS4A02G401300;TraesCS4B02G182600;TraesCS4B02G226400;TraesCS4D02G183100;TraesCS6A02G222900;TraesCS6A02G297500;TraesCS6B02G017500;TraesCS6B02G258400;TraesCS6B02G258500;…	K10775+K01593+K01426+K10775+K10775+K00276+K10775+K10775+K00276+K10775+K00074+K01426+K10775+K01692+K00276+K01692+K13064+K01426+K01593+K13064+K10775+K01593+K14455+K01593+K01593+K14455+K07253+K01426+K01426+K10775
Vitamin B6 metabolism	ko00750	11	52	3543	35597	TraesCS1B02G199700;TraesCS2A02G254100;TraesCS2A02G254200;TraesCS2A02G268800;TraesCS2B02G267900;TraesCS2B02G268000;TraesCS2D02G254500;TraesCS2D02G254700;TraesCS2D02G267800;TraesCS3A02G215400;TraesCS3B02G245400	K05275+K05275+K05275+K06215+K05275+K05275+K05275+K05275+K06215+K13248+K13248
Glycosylphosphatidylinositol (GPI)-anchor biosynthesis	ko00563	2	118	3543	35597	TraesCS5B02G071400;TraesCS6A02G375500	K07541+K03857
Lysine biosynthesis	ko00300	17	53	3543	35597	TraesCS1A02G102500;TraesCS2A02G397900;TraesCS4A02G043800;TraesCS4A02G069000;TraesCS4A02G116000;TraesCS4A02G337800;TraesCS4B02G226100;TraesCS4B02G264500;TraesCS4D02G264500;TraesCS5A02G177400;TraesCS5A02G398300;TraesCS5B02G174600;TraesCS5B02G403400;TraesCS5D02G181600;TraesCS5D02G407800;TraesCS5D02G487000;TraesCS5D02G534600	K00215+K01714+K10206+K00215+K10206+K00928+K00215+K10206+K10206+K12524+K00133+K12524+K00133+K12524+K00133+K00928+K00928
Propanoate metabolism	ko00640	21	127	3543	35597	TraesCS1A02G066400;TraesCS1A02G099500;TraesCS1B02G084700;TraesCS1D02G067500;TraesCS2A02G076600;TraesCS2D02G035400;TraesCS4A02G363100;TraesCS4B02G182600;TraesCS4D02G183100;TraesCS5A02G036200;TraesCS5B02G036800;TraesCS5D02G044400;TraesCS6A02G085300;TraesCS6B02G050600;TraesCS6B02G116700;TraesCS6D02G078300;TraesCS7B02G044200;TraesCS7B02G190300;TraesCS7D02G089000;TraesCS7D02G143200;Triticum_aestivum_n…	K00382+K00382+K00382+K00382+K00016+K00626+K11262+K01692+K01692+K05605+K05605+K05605+K00016+K00167+K00016+K00016+K00232+K00232+K01895+K00232+K01963
Terpenoid backbone biosynthesis	ko00900	32	221	3543	35597	TraesCS1A02G384300;TraesCS1B02G411100;TraesCS1D02G392500;TraesCS2A02G425500;TraesCS2A02G501900;TraesCS2A02G565400;TraesCS2A02G586900;TraesCS2B02G239200;TraesCS2B02G445900;TraesCS2B02G626400;TraesCS2D02G035400;TraesCS2D02G423500;TraesCS2D02G575800;TraesCS3A02G231000;TraesCS3A02G350900;TraesCS3B02G260300;TraesCS3B02G383500;TraesCS3D02G345000;TraesCS4B02G127500;TraesCS4D02G125200;TraesCS4D02G347100;…	K01662+K01662+K01662+K15793+K00787+K01662+K00869+K01823+K15793+K01662+K00626+K15793+K01662+K15889+K15892+K15889+K15892+K15892+K00787+K00787+K01641+K01597+K10960+K10960+K13789+K10960+K11778+K11778+K12742+K11778+K00021+K11778
Citrate cycle (TCA cycle)	ko00020	21	185	3543	35597	TraesCS1A02G066400;TraesCS1A02G099500;TraesCS1A02G348500;TraesCS1A02G412900;TraesCS1B02G084700;TraesCS1B02G363100;TraesCS1D02G067500;TraesCS1D02G351500;TraesCS1D02G420500;TraesCS4A02G083900;TraesCS4B02G220200;TraesCS4D02G220500;TraesCS5A02G206600;TraesCS5A02G413300;TraesCS5B02G204800;TraesCS5B02G412500;TraesCS5B02G416700;TraesCS5D02G212800;TraesCS7B02G309200;TraesCS7D02G403000;Triticum_aestivum_n…	K00382+K00382+K00026+K00026+K00382+K00026+K00382+K00026+K00026+K01610+K01610+K01610+K00627+K01647+K00627+K00026+K01647+K00627+K01648+K01648+K00026
Ubiquitin mediated proteolysis	ko04120	69	1203	3543	35597	TraesCS1A02G300000;TraesCS1B02G344300;TraesCS1B02G415800;TraesCS1D02G299400;TraesCS1D02G396300;TraesCS2A02G129000;TraesCS2A02G298600;TraesCS2A02G347800;TraesCS2A02G408200;TraesCS2A02G456700;TraesCS2B02G315100;TraesCS2B02G426500;TraesCS2B02G478900;TraesCS2D02G086700;TraesCS2D02G131700;TraesCS2D02G296700;TraesCS2D02G457000;TraesCS3A02G001800;TraesCS3A02G157200;TraesCS3A02G268800;TraesCS3A02G499600;…	K10260+K04506+K10581+K10260+K10581+K04506+K10260+K10260+K08770+K10615+K10260+K08770+K10614+K03178+K04506+K10260+K10615+K03868+K10581+K10581+K10581+K06689+K10581+K10581+K06689+K10581+K10581+K10615+K10260+K10604+K10260+K10260+K10260+K10260+K03352+K10260+K10591+K03094+K10260+K03094+K03352+K10260+K10591+K03094+K10583+K10614+K10260+K10260+K08770+K10260+K10260+K03354+K10615+K10260+K08770+K10260+K10260+…
Zeatin biosynthesis	ko00908	27	322	3543	35597	TraesCS1A02G071400;TraesCS1A02G159600;TraesCS1B02G176000;TraesCS1D02G119000;TraesCS2A02G028400;TraesCS2A02G028500;TraesCS2B02G428500;TraesCS2B02G428700;TraesCS2D02G030800;TraesCS2D02G407200;TraesCS3A02G311100;TraesCS3A02G321100;TraesCS3B02G144600;TraesCS3B02G344600;TraesCS3D02G102300;TraesCS3D02G127100;TraesCS4A02G442800;TraesCS5A02G394000;TraesCS5A02G394400;TraesCS5A02G394500;TraesCS5A02G444500;…	K23452+K00279+K00279+K13496+K23452+K23452+K13495+K13495+K23452+K13495+K00279+K00279+K13496+K00279+K23452+K13496+K23452+K23452+K23452+K23452+K13496+K23452+K23452+K23452+K00279+K23452+K23452
Valine, leucine and isoleucine degradation	ko00280	31	234	3543	35597	TraesCS1A02G066400;TraesCS1A02G099500;TraesCS1A02G299100;TraesCS1B02G084700;TraesCS1B02G161300;TraesCS1D02G067500;TraesCS2D02G035400;TraesCS2D02G405200;TraesCS3A02G192000;TraesCS3B02G220900;TraesCS3D02G195100;TraesCS4A02G111900;TraesCS4B02G182600;TraesCS4B02G235400;TraesCS4D02G183100;TraesCS4D02G347100;TraesCS5A02G036200;TraesCS5B02G036800;TraesCS5D02G044400;TraesCS6A02G240000;TraesCS6A02G392400;…	K00382+K00382+K00827+K00382+K07513+K00382+K00626+K00826+K01640+K01640+K01640+K01968+K01692+K00826+K01692+K01641+K05605+K05605+K05605+K00128+K07513+K00167+K00128+K00020+K00128+K00128+K00020+K00020+K00020+K00020+K00128
Sesquiterpenoid and triterpenoid biosynthesis	ko00909	11	181	3543	35597	TraesCS2A02G425500;TraesCS2B02G445900;TraesCS2D02G423500;TraesCS3D02G077400;TraesCS5A02G454500;TraesCS6B02G172700;TraesCS6D02G164000;TraesCS7A02G232900;TraesCS7B02G131400;TraesCS7D02G173600;TraesCS7D02G233100	K15793+K15793+K15793+K15472+K00801+K15472+K15472+K19011+K19011+K19011+K19011
Amino sugar and nucleotide sugar metabolism	ko00520	81	709	3543	35597	TraesCS1A02G203600;TraesCS1A02G203700;TraesCS1A02G443900;TraesCS1B02G053600;TraesCS1B02G366400;TraesCS1D02G123700;TraesCS1D02G207000;TraesCS1D02G207100;TraesCS1D02G451900;TraesCS2A02G103200;TraesCS2A02G350700;TraesCS2A02G350800;TraesCS2A02G350900;TraesCS2A02G372400;TraesCS2A02G423500;TraesCS2A02G537000;TraesCS2B02G369000;TraesCS2B02G369100;TraesCS2B02G389400;TraesCS2B02G565300;TraesCS2D02G014800;…	K20547+K20547+K01784+K01810+K00844+K00844+K20547+K20547+K01784+K13648+K01183+K01183+K01183+K15920+K00972+K01183+K01183+K01183+K15920+K01183+K00847+K20547+K01183+K01183+K01183+K01183+K01183+K20547+K20547+K13379+K00847+K01183+K20547+K20547+K20547+K13379+K15920+K01209+K01209+K01183+K01809+K13648+K01209+K15920+K13648+K01784+K00975+K01183+K12450+K00975+K13648+K20547+K20547+K00975+K00975+K13648+K20547+…
Fatty acid metabolism	ko01212	28	349	3543	35597	TraesCS1A02G075000;TraesCS1B02G161300;TraesCS1D02G077600;TraesCS2B02G332300;TraesCS2B02G400300;TraesCS2D02G035400;TraesCS2D02G379400;TraesCS2D02G531000;TraesCS3A02G035300;TraesCS3A02G077000;TraesCS3B02G091200;TraesCS3D02G077200;TraesCS4A02G363100;TraesCS4B02G182600;TraesCS4D02G183100;TraesCS4D02G366100;TraesCS5A02G156900;TraesCS5B02G536300;TraesCS5D02G533800;TraesCS6A02G392400;TraesCS7A02G160600;…	K01897+K07513+K01897+K09458+K02372+K00626+K02372+K00059+K00059+K10527+K10527+K10527+K11262+K01692+K01692+K01074+K07512+K01897+K01897+K07513+K09458+K01897+K00232+K09458+K00232+K01897+K00232+K01963
RNA polymerase	ko03020	5	210	3543	35597	TraesCS5A02G089100;Triticum_aestivum_newGene_12808;Triticum_aestivum_newGene_15638;Triticum_aestivum_newGene_15639;Triticum_aestivum_newGene_31971	K03017+K03006+K03006+K03006+K03006
Glycosaminoglycan degradation	ko00531	10	144	3543	35597	TraesCS2A02G291000;TraesCS2B02G307400;TraesCS2D02G288900;TraesCS3A02G448900;TraesCS3B02G123600;TraesCS3D02G107300;TraesCS4A02G083700;TraesCS4B02G220500;TraesCS4D02G220800;TraesCS5D02G087700	K10532+K10532+K10532+K10532+K12309+K12309+K12309+K12309+K12309+K07964
Riboflavin metabolism	ko00740	20	98	3543	35597	TraesCS1B02G294600;TraesCS2A02G409700;TraesCS2B02G369600;TraesCS2B02G371700;TraesCS2B02G428100;TraesCS2D02G349600;TraesCS2D02G407000;TraesCS3D02G106200;TraesCS4A02G073800;TraesCS4D02G182600;TraesCS4D02G231400;TraesCS4D02G348400;TraesCS6B02G433000;TraesCS6D02G093800;TraesCS6D02G378500;TraesCS7A02G027100;TraesCS7A02G335600;TraesCS7A02G415600;TraesCS7B02G247200;TraesCS7D02G343300	K14652+K22912+K20884+K00794+K22912+K20884+K22912+K01513+K14379+K20884+K14379+K11752+K11752+K01513+K11752+K20884+K20884+K14652+K20884+K20884
Oxidative phosphorylation	ko00190	12	960	3543	35597	TraesCS1B02G268800;TraesCS1B02G283300;TraesCS2A02G223600;TraesCS3B02G185700;TraesCS3B02G185800;TraesCS3B02G611600;TraesCS4A02G282900;TraesCS5A02G004200;TraesCS5A02G096100;TraesCS5D02G459400;TraesCS6A02G272300;TraesCS6B02G360300	K01535+K01507+K02115+K05582+K05574+K01507+K01535+K01535+K03955+K02111+K01507+K01507
Isoquinoline alkaloid biosynthesis	ko00950	12	245	3543	35597	TraesCS1D02G052500;TraesCS2A02G468500;TraesCS2B02G091300;TraesCS2D02G075000;TraesCS3B02G355900;TraesCS4B02G226400;TraesCS6B02G017500;TraesCS7A02G059500;TraesCS7A02G353500;TraesCS7A02G387000;TraesCS7A02G387100;TraesCS7B02G274100	K01593+K00422+K00276+K00276+K00422+K00276+K01593+K01593+K14455+K01593+K01593+K14455
Lysine degradation	ko00310	22	213	3543	35597	TraesCS1A02G066400;TraesCS1A02G099500;TraesCS1A02G241600;TraesCS1B02G084700;TraesCS1D02G067500;TraesCS2B02G504000;TraesCS2D02G035400;TraesCS2D02G477200;TraesCS2D02G478700;TraesCS4B02G182600;TraesCS4D02G183100;TraesCS5A02G276200;TraesCS5A02G276300;TraesCS5B02G275600;TraesCS5D02G283600;TraesCS6A02G240000;TraesCS6A02G344000;TraesCS6B02G284900;TraesCS6D02G222000;TraesCS6D02G222300;TraesCS6D02G325100;…	K00382+K00382+K11420+K00382+K00382+K11426+K00626+K11420+K11426+K01692+K01692+K00306+K00306+K00306+K00306+K00128+K14157+K00128+K00128+K00128+K14157+K00128
Purine metabolism	ko00230	32	468	3543	35597	TraesCS1A02G421400;TraesCS1B02G297700;TraesCS1D02G149900;TraesCS1D02G287300;TraesCS2A02G358100;TraesCS2D02G084300;TraesCS3A02G312300;TraesCS3B02G159900;TraesCS3B02G200700;TraesCS3B02G267800;TraesCS3B02G499300;TraesCS3D02G106200;TraesCS3D02G142100;TraesCS3D02G176600;TraesCS3D02G239500;TraesCS3D02G452400;TraesCS4A02G276300;TraesCS4A02G364400;TraesCS4B02G107200;TraesCS4B02G363700;TraesCS5A02G092400;…	K13484+K00602+K01952+K00602+K00759+K01490+K11808+K11808+K01081+K00873+K00602+K01513+K11808+K01081+K00873+K00602+K01939+K01933+K00873+K14641+K00940+K01923+K01517+K13811+K00940+K13811+K01933+K01081+K01517+K13811+K01513+K01945
Arginine and proline metabolism	ko00330	29	284	3543	35597	TraesCS1A02G209100;TraesCS1B02G223300;TraesCS1D02G212400;TraesCS2A02G035700;TraesCS2A02G064000;TraesCS2A02G334600;TraesCS2B02G347800;TraesCS3A02G363700;TraesCS3B02G395900;TraesCS3B02G538100;TraesCS3D02G357200;TraesCS4A02G269400;TraesCS4B02G228600;TraesCS5A02G006100;TraesCS5A02G400000;TraesCS5B02G005000;TraesCS5B02G220000;TraesCS5D02G006100;TraesCS6A02G013600;TraesCS6A02G240000;TraesCS6A02G297500;…	K00318+K00318+K00318+K01476+K01426+K10536+K10536+K12657+K12657+K00286+K12657+K01426+K00472+K13427+K00472+K13427+K01611+K13427+K13427+K00128+K01426+K00128+K00128+K00128+K14455+K14455+K00128+K01426+K01426
Lipoic acid metabolism	ko00785	1	17	3543	35597	TraesCS4D02G178300	K23735
Stilbenoid, diarylheptanoid and gingerol biosynthesis	ko00945	38	342	3543	35597	TraesCS1A02G088300;TraesCS1A02G310500;TraesCS1D02G089900;TraesCS2A02G354500;TraesCS2A02G490000;TraesCS2A02G490700;TraesCS2B02G446300;TraesCS2B02G519100;TraesCS2D02G490400;TraesCS2D02G568200;TraesCS2D02G582000;TraesCS3B02G350400;TraesCS3B02G375100;TraesCS3D02G314900;TraesCS3D02G392500;TraesCS3D02G525000;TraesCS4B02G302200;TraesCS4B02G369200;TraesCS4D02G300500;TraesCS4D02G359800;TraesCS5A02G222700;…	K13065+K09754+K13065+K13065+K13065+K13065+K13065+K13065+K13065+K13065+K13065+K13065+K00487+K13065+K16040+K13065+K13065+K13065+K13065+K13065+K13065+K13065+K13065+K13065+K13065+K13065+K13065+K16040+K17212+K13065+K16040+K16040+K17212+K13065+K16040+K13065+K16040+K13065
Photosynthesis	ko00195	74	612	3543	35597	TraesCS1A02G144800;TraesCS1A02G392000;TraesCS1B02G162100;TraesCS1B02G420100;TraesCS1D02G143900;TraesCS2A02G223600;TraesCS2A02G247300;TraesCS2A02G252600;TraesCS2A02G254600;TraesCS2A02G296400;TraesCS2A02G344400;TraesCS2B02G267500;TraesCS2B02G270300;TraesCS2B02G272300;TraesCS2B02G312600;TraesCS2B02G330700;TraesCS2B02G395900;TraesCS2D02G115200;TraesCS2D02G213400;TraesCS2D02G248400;TraesCS2D02G253200;…	K02717+K02695+K02717+K02695+K02717+K02115+K02716+K02698+K02717+K14332+K08901+K02717+K02716+K02698+K14332+K02706+K08901+K02701+K08906+K02716+K02698+K14332+K08901+K08901+K02717+K02699+K02634+K03542+K02717+K02699+K03542+K02714+K02717+K03542+K02717+K08902+K02639+K08903+K02641+K02639+K08902+K02717+K02639+K08901+K08902+K02717+K02717+K08905+K02694+K02693+K02717+K02694+K08901+K02693+K02639+K08903+K02717+…
Photosynthesis - antenna proteins	ko00196	39	91	3543	35597	TraesCS1B02G432700;TraesCS1B02G451100;TraesCS1D02G411300;TraesCS1D02G428200;TraesCS2A02G187200;TraesCS2A02G204800;TraesCS2A02G206200;TraesCS2A02G342600;TraesCS2B02G220100;TraesCS2B02G233400;TraesCS2B02G340300;TraesCS2D02G200700;TraesCS2D02G209900;TraesCS2D02G320900;TraesCS4A02G226900;TraesCS4B02G089500;TraesCS4D02G086400;TraesCS5A02G213000;TraesCS5A02G229300;TraesCS5A02G322500;TraesCS5A02G350600;…	K08912+K08914+K08912+K08914+K08908+K08914+K08915+K08917+K08908+K08915+K08917+K08908+K08915+K08917+K08916+K08916+K08916+K08908+K08910+K08913+K08912+K08912+K08908+K08913+K08912+K08908+K08910+K08913+K08912+K08912+K08909+K08909+K08909+K08907+K08912+K08912+K08907+K08907+K08912
Nucleotide excision repair	ko03420	17	316	3543	35597	TraesCS2A02G526000;TraesCS2B02G456000;TraesCS2B02G556100;TraesCS2D02G528800;TraesCS3A02G001800;TraesCS3A02G385400;TraesCS3B02G327400;TraesCS3B02G417600;TraesCS3D02G292300;TraesCS4B02G039100;TraesCS4B02G090000;TraesCS6A02G045300;TraesCS6B02G060200;TraesCS6D02G051300;TraesCS7A02G295900;Triticum_aestivum_newGene_14509;Triticum_aestivum_newGene_4978	K02335+K10839+K02335+K02335+K03868+K02335+K07466+K02335+K07466+K03143+K10756+K10844+K10844+K10844+K02335+K07466+K07466
Inositol phosphate metabolism	ko00562	60	456	3543	35597	TraesCS1A02G069300;TraesCS1B02G344900;TraesCS1D02G333500;TraesCS2A02G497700;TraesCS2A02G584700;TraesCS2B02G152700;TraesCS2B02G256300;TraesCS2B02G389100;TraesCS2B02G598600;TraesCS2D02G224000;TraesCS2D02G238700;TraesCS2D02G368300;TraesCS2D02G601500;TraesCS3A02G165400;TraesCS3A02G244500;TraesCS3A02G384200;TraesCS3B02G134300;TraesCS3B02G378800;TraesCS3B02G379100;TraesCS3B02G392100;TraesCS3B02G416200;…	K05857+K00913+K00913+K10572+K01803+K00889+K01092+K01803+K01803+K00889+K01092+K01803+K01803+K10572+K20279+K18081+K01106+K10047+K18081+K01803+K18081+K01106+K18081+K01858+K01099+K24221+K20279+K18081+K01114+K00889+K20279+K05857+K00889+K20279+K01099+K01858+K01803+K00889+K24221+K01114+K15422+K01803+K00889+K05857+K00921+K24221+K01114+K01092+K01092+K01092+K01092+K01092+K18081+K01092+K18081+K18081+K01092+…
Glycerophospholipid metabolism	ko00564	73	627	3543	35597	TraesCS1A02G287400;TraesCS1A02G365100;TraesCS1A02G369600;TraesCS1A02G428100;TraesCS1B02G296800;TraesCS1B02G382600;TraesCS1B02G388700;TraesCS1D02G189300;TraesCS1D02G286300;TraesCS1D02G361000;TraesCS1D02G375500;TraesCS1D02G375600;TraesCS2A02G420800;TraesCS2B02G148200;TraesCS2B02G303200;TraesCS2B02G383100;TraesCS2B02G439900;TraesCS2B02G457700;TraesCS2D02G117100;TraesCS2D02G362500;TraesCS2D02G417800;…	K15728+K01115+K05929+K06130+K15728+K01115+K05929+K01115+K15728+K14156+K05929+K05929+K22389+K00901+K18696+K16818+K22389+K00655+K16818+K16818+K22389+K00655+K06129+K06130+K06124+K01126+K16818+K18693+K16818+K05929+K06124+K06124+K06124+K06124+K01126+K01126+K18696+K16818+K16818+K18693+K16818+K05929+K06124+K06124+K06124+K14674+K01126+K18696+K16818+K01047+K01114+K00993+K01047+K01517+K14674+K01114+K01517+…
Mismatch repair	ko03430	8	279	3543	35597	TraesCS2A02G362100;TraesCS2B02G595200;TraesCS3B02G327400;TraesCS3D02G292300;TraesCS4B02G090000;TraesCS5D02G212500;Triticum_aestivum_newGene_14509;Triticum_aestivum_newGene_4978	K08737+K07456+K07466+K07466+K10756+K08737+K07466+K07466
Biosynthesis of various secondary metabolites - part 2	ko00998	4	15	3543	35597	TraesCS2A02G088300;TraesCS2B02G102900;TraesCS2D02G085500;TraesCS7A02G211400	K21568+K21568+K21568+K21568
Peroxisome	ko04146	56	440	3543	35597	TraesCS1A02G075000;TraesCS1A02G099000;TraesCS1B02G125400;TraesCS1B02G161300;TraesCS1B02G186700;TraesCS1D02G077600;TraesCS1D02G168400;TraesCS2A02G586900;TraesCS3A02G110300;TraesCS3A02G192000;TraesCS3A02G454900;TraesCS3B02G129400;TraesCS3B02G220900;TraesCS3B02G473700;TraesCS3B02G493700;TraesCS3D02G012100;TraesCS3D02G112300;TraesCS3D02G144400;TraesCS3D02G180600;TraesCS3D02G195100;TraesCS3D02G447600;…	K01897+K13348+K13348+K07513+K08726+K01897+K08726+K00869+K17879+K01640+K11517+K17879+K01640+K04564+K11517+K13356+K17879+K05677+K08726+K01640+K11517+K13343+K13356+K04564+K13356+K00477+K13356+K00477+K13354+K13356+K00306+K00306+K13356+K13347+K00306+K01897+K13347+K00306+K01897+K03781+K07513+K03781+K03781+K04564+K04564+K01897+K00232+K13356+K00232+K13356+K04564+K01897+K00232+K03781+K13346+K13356
Protein export	ko03060	21	298	3543	35597	TraesCS1A02G263800;TraesCS1D02G186900;TraesCS2B02G125400;TraesCS3A02G075700;TraesCS3A02G198400;TraesCS4A02G197600;TraesCS4A02G197700;TraesCS4B02G117800;TraesCS4B02G117900;TraesCS4B02G187300;TraesCS4D02G115500;TraesCS4D02G115600;TraesCS4D02G188600;TraesCS5D02G070100;TraesCS5D02G164800;TraesCS7A02G342800;TraesCS7A02G483200;TraesCS7B02G240200;TraesCS7D02G336600;TraesCS7D02G423100;TraesCS7D02G470100	K03070+K03217+K09490+K03217+K03070+K03106+K03106+K03106+K03106+K10956+K03106+K03106+K10956+K09490+K10956+K03116+K03100+K03116+K03116+K09490+K03100
Linoleic acid metabolism	ko00591	19	90	3543	35597	TraesCS2B02G555400;TraesCS2D02G528500;TraesCS3D02G298200;TraesCS4A02G009400;TraesCS4A02G087100;TraesCS4B02G037700;TraesCS4B02G037900;TraesCS4D02G217600;TraesCS5A02G007900;TraesCS5A02G465200;TraesCS5B02G006500;TraesCS5D02G013400;TraesCS5D02G477800;TraesCS6A02G166000;TraesCS6B02G193400;TraesCS6D02G154600;TraesCS7A02G246200;TraesCS7B02G145200;TraesCS7D02G244800	K15718+K15718+K14674+K00454+K01047+K15718+K15718+K01047+K00454+K14674+K00454+K00454+K14674+K00454+K00454+K00454+K00454+K00454+K00454
Glycerolipid metabolism	ko00561	50	543	3543	35597	TraesCS1A02G164800;TraesCS1A02G287400;TraesCS1B02G181800;TraesCS1B02G296800;TraesCS1D02G161900;TraesCS1D02G286300;TraesCS2B02G122900;TraesCS2B02G148200;TraesCS2B02G457700;TraesCS2D02G105500;TraesCS2D02G434600;TraesCS3A02G265900;TraesCS3A02G348300;TraesCS3A02G355100;TraesCS3B02G045400;TraesCS3B02G060600;TraesCS3B02G299300;TraesCS3B02G395600;TraesCS3B02G395700;TraesCS3D02G051000;TraesCS3D02G055400;…	K07407+K15728+K07407+K15728+K07407+K15728+K07407+K00901+K00655+K07407+K00655+K15918+K00679+K01054+K00002+K18693+K15918+K00002+K00002+K18693+K06119+K15918+K14674+K01054+K00002+K00002+K03715+K00863+K00863+K03715+K00863+K03715+K01054+K00679+K14674+K00679+K14674+K00128+K13508+K13508+K00128+K00128+K00128+K22848+K03715+K00655+K18693+K18693+K00128+K18693
Cyanoamino acid metabolism	ko00460	49	544	3543	35597	TraesCS1A02G279000;TraesCS2A02G009800;TraesCS2A02G038400;TraesCS2A02G039400;TraesCS2A02G384300;TraesCS2A02G449900;TraesCS2A02G450000;TraesCS2A02G510400;TraesCS2B02G471700;TraesCS2B02G471800;TraesCS2D02G024100;TraesCS2D02G381200;TraesCS3A02G175800;TraesCS3A02G295500;TraesCS3A02G301100;TraesCS3A02G447500;TraesCS3B02G335400;TraesCS3B02G483100;TraesCS3B02G483500;TraesCS3B02G495700;TraesCS3B02G496500;…	K05349+K12153+K05350+K05350+K05350+K13033+K20802+K13051+K20802+K20802+K12153+K05350+K01188+K05349+K01455+K01188+K01455+K01188+K01188+K20802+K20802+K13051+K01455+K05349+K01188+K01188+K20802+K00600+K13029+K00600+K16266+K00600+K13034+K01188+K16266+K01188+K01188+K13035+K13035+K13029+K13029+K01188+K01188+K12153+K13029+K05350+K13034+K22706+K05350
Starch and sucrose metabolism	ko00500	246	1457	3543	35597	TraesCS1A02G018500;TraesCS1A02G210400;TraesCS1A02G234600;TraesCS1A02G247100;TraesCS1A02G276200;TraesCS1A02G279000;TraesCS1A02G332500;TraesCS1A02G338200;TraesCS1A02G353300;TraesCS1A02G422900;TraesCS1B02G053600;TraesCS1B02G107600;TraesCS1B02G224300;TraesCS1B02G249000;TraesCS1B02G257700;TraesCS1B02G350600;TraesCS1B02G366400;TraesCS1B02G454500;TraesCS1D02G009100;TraesCS1D02G048900;TraesCS1D02G090000;…	K01176+K01087+K19893+K01214+K19891+K05349+K19891+K16055+K00703+K19891+K01810+K07024+K01087+K19893+K01214+K16055+K00844+K19891+K01210+K01176+K07024+K00844+K01087+K19893+K01214+K19891+K16055+K00703+K05350+K05350+K01176+K00705+K01176+K01176+K19892+K01087+K01176+K01177+K01177+K01193+K01179+K13679+K05350+K01193+K01193+K01193+K01193+K01176+K01176+K00705+K01176+K01087+K01176+K01176+K01176+K01177+K19891+…
Biosynthesis of unsaturated fatty acids	ko01040	5	164	3543	35597	TraesCS1B02G161300;TraesCS6A02G392400;TraesCS7B02G044200;TraesCS7B02G190300;TraesCS7D02G143200	K07513+K07513+K00232+K00232+K00232
Autophagy - other	ko04136	8	145	3543	35597	TraesCS1A02G332200;TraesCS2B02G491200;TraesCS3B02G250900;TraesCS4B02G283300;TraesCS4D02G342200;TraesCS5A02G515900;TraesCS6B02G285600;TraesCS6D02G221200	K17908+K08341+K08337+K04382+K08269+K08269+K08331+K08331
Pantothenate and CoA biosynthesis	ko00770	19	160	3543	35597	TraesCS1D02G136500;TraesCS2D02G405200;TraesCS3A02G334000;TraesCS3D02G106200;TraesCS4B02G085900;TraesCS4B02G235400;TraesCS4D02G083900;TraesCS5A02G284600;TraesCS5D02G292000;TraesCS6A02G240000;TraesCS6A02G299200;TraesCS6B02G284900;TraesCS6D02G093800;TraesCS6D02G222000;TraesCS6D02G222300;TraesCS6D02G278900;TraesCS7A02G280700;TraesCS7B02G071900;TraesCS7D02G211900	K00053+K00826+K01464+K01513+K01653+K00826+K01653+K01431+K01431+K00128+K00207+K00128+K01513+K00128+K00128+K00207+K01687+K09680+K00128
Sulfur metabolism	ko00920	23	147	3543	35597	TraesCS1B02G336300;TraesCS2B02G233600;TraesCS2B02G402900;TraesCS2D02G231100;TraesCS3A02G422100;TraesCS3B02G457600;TraesCS4A02G414400;TraesCS5A02G382900;TraesCS5A02G501800;TraesCS5B02G121500;TraesCS5B02G300800;TraesCS5B02G387300;TraesCS5D02G027600;TraesCS5D02G392300;TraesCS6A02G233100;TraesCS6B02G217200;TraesCS6B02G260100;TraesCS6D02G216000;TraesCS7A02G102700;TraesCS7B02G157800;TraesCS7D02G260700;…	K00392+K01082+K22966+K05907+K17285+K17285+K02045+K13811+K00640+K15422+K13034+K13811+K01738+K13811+K01082+K01738+K01082+K01082+K01738+K00387+K00387+K15422+K13034
Phenylalanine, tyrosine and tryptophan biosynthesis	ko00400	25	198	3543	35597	TraesCS1A02G188000;TraesCS1A02G195500;TraesCS1B02G229700;TraesCS1D02G188500;TraesCS1D02G199100;TraesCS1D02G218300;TraesCS2A02G292000;TraesCS2B02G308500;TraesCS2D02G290000;TraesCS2D02G326400;TraesCS3A02G082700;TraesCS3B02G097800;TraesCS3D02G083400;TraesCS5A02G370200;TraesCS5B02G166300;TraesCS6B02G175700;TraesCS7A02G184600;TraesCS7A02G308600;TraesCS7A02G353500;TraesCS7B02G241200;TraesCS7B02G274100;…	K05359+K00891+K01626+K05359+K00891+K01626+K05359+K05359+K05359+K01658+K00891+K00891+K00891+K05359+K01609+K01850+K00891+K01696+K14455+K01817+K14455+K06001+K15227+K00891+K01626
Ribosome biogenesis in eukaryotes	ko03008	30	490	3543	35597	TraesCS1A02G071300;TraesCS1B02G160800;TraesCS1B02G414400;TraesCS1D02G142200;TraesCS2A02G073800;TraesCS2A02G125400;TraesCS2A02G287700;TraesCS2A02G539600;TraesCS2D02G540700;TraesCS3A02G145700;TraesCS3A02G244700;TraesCS3D02G154400;TraesCS4A02G021600;TraesCS4A02G235300;TraesCS4A02G235500;TraesCS4A02G395700;TraesCS4D02G078200;TraesCS5A02G030200;TraesCS5D02G446500;TraesCS6A02G289600;TraesCS6A02G400300;…	K14575+K14572+K14574+K14572+K12619+K14564+K14536+K11883+K11883+K07178+K14548+K07178+K14525+K14521+K14521+K14573+K14521+K06943+K14553+K11129+K14563+K14561+K14567+K14563+K14561+K14561+K14555+K14574+K14537+K14548
ABC transporters	ko02010	96	545	3543	35597	TraesCS1A02G049600;TraesCS1A02G126900;TraesCS1A02G342900;TraesCS1A02G343000;TraesCS1B02G147700;TraesCS1B02G234500;TraesCS1B02G356100;TraesCS1B02G356200;TraesCS1B02G433800;TraesCS1D02G126600;TraesCS1D02G345200;TraesCS2A02G056800;TraesCS2A02G057100;TraesCS2A02G374100;TraesCS2A02G451500;TraesCS2A02G521400;TraesCS2B02G069000;TraesCS2B02G128800;TraesCS2B02G472800;TraesCS2B02G473000;TraesCS2D02G051800;…	K05681+K05681+K05641+K05643+K05681+K05658+K05641+K05643+K05665+K05681+K05643+K05665+K05665+K05681+K05665+K05658+K05665+K05681+K05665+K05665+K08712+K05665+K05681+K05681+K05665+K05658+K05658+K05658+K08712+K05665+K05658+K05658+K08712+K05665+K05658+K05658+K05677+K05658+K08712+K05681+K05681+K08712+K02045+K05681+K05658+K05681+K05658+K08712+K05681+K08712+K08712+K05681+K05681+K05681+K08712+K08712+K05681+…
Glycosphingolipid biosynthesis - ganglio series	ko00604	5	100	3543	35597	TraesCS3B02G123600;TraesCS3D02G107300;TraesCS4A02G083700;TraesCS4B02G220500;TraesCS4D02G220800	K12309+K12309+K12309+K12309+K12309
Tryptophan metabolism	ko00380	48	542	3543	35597	TraesCS1A02G066400;TraesCS1A02G099500;TraesCS1A02G113700;TraesCS1A02G302500;TraesCS1A02G335700;TraesCS1B02G084700;TraesCS1B02G312700;TraesCS1B02G349100;TraesCS1B02G481300;TraesCS1B02G481400;TraesCS1D02G052500;TraesCS1D02G067500;TraesCS1D02G115300;TraesCS1D02G301900;TraesCS2A02G064000;TraesCS2D02G035400;TraesCS3A02G093000;TraesCS3B02G108200;TraesCS3B02G327600;TraesCS3D02G093300;TraesCS3D02G292600;…	K00382+K00382+K16903+K22450+K22588+K00382+K22450+K22588+K22588+K22588+K01593+K00382+K16903+K22450+K01426+K00626+K16903+K16903+K16903+K16903+K16903+K11816+K01426+K01692+K01692+K11817+K22588+K22588+K03781+K00128+K01426+K01593+K03781+K00128+K03781+K23947+K00128+K00128+K01593+K01593+K01593+K00128+K03781+K11816+K22588+K01426+K22588+K01426

## Sheet: Sheet3
KEGG enrichment analysis of the differentially expressed genes between N-NIL-Lm5W and N-NIL-Lm5M at stage M.
#Pathway	ko_ID	DEgene	gene	DEgene_all	gene_all
Phagosome	ko04145	43	324	5953	35597	TraesCS1A02G101000;TraesCS1A02G258800;TraesCS1A02G309700;TraesCS1D02G258800;TraesCS1D02G353100;TraesCS2A02G185500;TraesCS2B02G221800;TraesCS2B02G576100;TraesCS2D02G202200;TraesCS2D02G546500;TraesCS3A02G152300;TraesCS3A02G250500;TraesCS3B02G179400;TraesCS3B02G277200;TraesCS3B02G363500;TraesCS3D02G160100;TraesCS3D02G250900;TraesCS3D02G326900;TraesCS3D02G378500;TraesCS4A02G257800;TraesCS4B02G056700;…	K07375+K07375+K07375+K07375+K07374+K07374+K07374+K08057+K07374+K08057+K07897+K02147+K07897+K07897+K07375+K07897+K02147+K07375+K00921+K07374+K07374+K10956+K07374+K07374+K10956+K00914+K10956+K00914+K10956+K07374+K00914+K10956+K00921+K07374+K07375+K07375+K07375+K04392+K00921+K07897+K07375+K07897+K07375
Diterpenoid biosynthesis	ko00904	54	345	5953	35597	TraesCS2A02G005100;TraesCS2A02G027500;TraesCS2A02G027600;TraesCS2A02G027700;TraesCS2A02G027800;TraesCS2A02G053300;TraesCS2B02G210900;TraesCS2B02G360300;TraesCS2B02G396000;TraesCS2B02G445100;TraesCS2B02G445200;TraesCS2B02G445300;TraesCS2B02G445500;TraesCS2B02G445600;TraesCS2D02G006500;TraesCS2D02G021500;TraesCS2D02G029300;TraesCS2D02G029600;TraesCS2D02G029700;TraesCS2D02G029900;TraesCS2D02G030000;…	K16085+K16085+K04121+K16085+K14043+K16085+K13070+K16085+K04125+K04121+K04121+K04122+K14043+K16085+K16085+K16085+K16085+K14043+K16085+K16085+K16085+K04121+K13070+K13070+K16084+K16085+K04125+K04124+K04125+K05282+K04125+K05282+K16085+K16085+K04125+K05282+K05282+K04123+K04125+K16084+K16085+K05282+K22639+K16085+K16084+K16084+K16084+K04124+K16085+K04124+K04121+K16085+K16085+K16085
Mismatch repair	ko03430	26	279	5953	35597	TraesCS1A02G179700;TraesCS1A02G348900;TraesCS2A02G362100;TraesCS2A02G588000;TraesCS2B02G372300;TraesCS2B02G372400;TraesCS2B02G379900;TraesCS2B02G595200;TraesCS2D02G352400;TraesCS2D02G359500;TraesCS2D02G565200;TraesCS3A02G264800;TraesCS3B02G327400;TraesCS3D02G292300;TraesCS4B02G090000;TraesCS4B02G216600;TraesCS4B02G366100;TraesCS5A02G206300;TraesCS5D02G128600;TraesCS5D02G212500;Triticum_aestivum_n…	K07456+K10755+K08737+K07456+K08736+K08736+K08737+K07456+K08736+K08737+K07456+K10747+K07466+K07466+K10756+K10754+K04802+K08737+K10755+K08737+K07466+K07466+K08737+K07466+K07466+K07466
Nitrogen metabolism	ko00910	36	202	5953	35597	TraesCS2A02G294800;TraesCS2A02G389900;TraesCS2A02G500400;TraesCS2B02G152900;TraesCS2B02G311300;TraesCS2B02G409300;TraesCS2B02G528300;TraesCS2D02G292600;TraesCS2D02G388800;TraesCS2D02G500600;TraesCS3A02G230000;TraesCS3B02G259300;TraesCS3D02G223300;TraesCS4A02G388900;TraesCS4B02G297300;TraesCS5A02G245700;TraesCS5B02G243100;TraesCS5D02G252400;TraesCS6A02G017500;TraesCS6A02G333900;TraesCS6B02G024900;…	K01674+K00261+K01915+K00284+K01674+K00261+K01915+K01674+K00261+K01915+K01673+K01673+K01673+K01674+K01725+K01673+K01673+K01673+K10534+K00366+K10534+K00366+K10534+K01674+K00366+K02575+K01674+K00366+K02575+K01674+K01674+K02575+K01674+K01674+K02575+K02575
Protein export	ko03060	44	298	5953	35597	TraesCS1A02G189500;TraesCS1A02G263800;TraesCS1B02G197200;TraesCS1D02G186900;TraesCS1D02G187000;TraesCS2D02G600900;TraesCS3A02G075700;TraesCS3A02G193600;TraesCS3A02G198400;TraesCS3A02G299000;TraesCS3A02G498300;TraesCS3B02G089800;TraesCS3B02G222700;TraesCS3B02G337500;TraesCS3D02G075800;TraesCS3D02G196700;TraesCS3D02G197400;TraesCS4A02G197600;TraesCS4A02G197700;TraesCS4A02G341100;TraesCS4B02G117800;…	K03217+K03070+K03217+K03217+K03217+K09490+K03217+K03118+K03070+K03100+K03110+K03217+K03070+K03100+K03217+K03070+K03118+K03106+K03106+K03217+K03106+K03106+K10956+K03106+K03106+K10956+K10956+K03107+K10956+K09490+K10956+K09647+K09490+K09490+K09647+K03116+K03100+K03116+K09490+K09490+K03100+K03116+K09490+K03100
SNARE interactions in vesicular transport	ko04130	11	146	5953	35597	TraesCS2A02G219200;TraesCS2D02G219400;TraesCS2D02G224100;TraesCS5A02G226000;TraesCS5B02G102700;TraesCS6B02G079400;TraesCS6D02G059200;TraesCS7A02G328000;TraesCS7B02G228700;TraesCS7D02G324800;TraesCSU02G121500	K08486+K08486+K08486+K08495+K08486+K08503+K08507+K08515+K08515+K08515+K08503
Limonene and pinene degradation	ko00903	13	28	5953	35597	TraesCS2D02G386700;TraesCS4A02G122800;TraesCS4A02G219900;TraesCS4B02G182600;TraesCS4D02G094500;TraesCS4D02G183100;TraesCS6B02G002800;TraesCS6B02G284600;TraesCS6B02G284900;TraesCS6D02G222000;TraesCS6D02G222300;TraesCS7B02G116800;TraesCS7D02G211900	K00128+K01692+K00128+K01692+K00128+K01692+K00128+K00128+K00128+K00128+K00128+K00128+K00128
Purine metabolism	ko00230	85	468	5953	35597	TraesCS1A02G152900;TraesCS1A02G183800;TraesCS1A02G217200;TraesCS1A02G350700;TraesCS1A02G360300;TraesCS1B02G205300;TraesCS1B02G297700;TraesCS1B02G376800;TraesCS1B02G478900;TraesCS1D02G149900;TraesCS1D02G192900;TraesCS1D02G215900;TraesCS1D02G287300;TraesCS1D02G452400;TraesCS2A02G087000;TraesCS2A02G170900;TraesCS2A02G358100;TraesCS2A02G442800;TraesCS2B02G101700;TraesCS2B02G197300;TraesCS2B02G257800;…	K01952+K00106+K00940+K00940+K01952+K00106+K00602+K01952+K00940+K01952+K00106+K00873+K00602+K00940+K01490+K00951+K00759+K00759+K01490+K00951+K00873+K01490+K00951+K00860+K11808+K00365+K00764+K00602+K11808+K01081+K00873+K00365+K00764+K00602+K00988+K01513+K11808+K00365+K00764+K00602+K01756+K01933+K00873+K10807+K01945+K14641+K18151+K01081+K01923+K01517+K24242+K18151+K00940+K01081+K01517+K01933+K18151+…
Cyanoamino acid metabolism	ko00460	82	544	5953	35597	TraesCS1A02G279000;TraesCS1D02G220400;TraesCS1D02G232700;TraesCS2A02G038400;TraesCS2A02G039400;TraesCS2A02G384300;TraesCS2A02G449900;TraesCS2A02G450000;TraesCS2A02G510400;TraesCS2A02G510700;TraesCS2A02G510800;TraesCS2B02G051600;TraesCS2B02G471700;TraesCS2B02G471800;TraesCS2B02G521700;TraesCS2B02G538600;TraesCS2B02G538800;TraesCS2D02G381000;TraesCS2D02G381200;TraesCS2D02G511800;TraesCS2D02G512000;…	K05349+K00600+K01188+K05350+K05350+K05350+K13033+K20802+K13051+K13051+K13051+K05350+K20802+K20802+K00600+K13051+K13051+K05350+K05350+K13051+K13051+K13051+K01188+K01188+K20802+K20802+K13051+K18592+K01188+K01188+K20802+K20802+K20802+K01188+K13029+K13051+K05349+K20802+K01188+K20802+K20802+K00600+K13029+K00600+K16266+K00600+K13030+K01188+K01188+K01188+K01188+K01188+K13034+K01188+K01188+K13030+K01188+…
mRNA surveillance pathway	ko03015	57	506	5953	35597	TraesCS1A02G118300;TraesCS1A02G191400;TraesCS1A02G235000;TraesCS1A02G355100;TraesCS1A02G382900;TraesCS1B02G206300;TraesCS1B02G248600;TraesCS1B02G366600;TraesCS1D02G119400;TraesCS1D02G237100;TraesCS1D02G355400;TraesCS1D02G390600;TraesCS2A02G061100;TraesCS2A02G375900;TraesCS2B02G112000;TraesCS2B02G392800;TraesCS2B02G584200;TraesCS2D02G060100;TraesCS2D02G372100;TraesCS3A02G337900;TraesCS3A02G440900;…	K11584+K14404+K03265+K14397+K11584+K14404+K03265+K14397+K11584+K03265+K14397+K11584+K14401+K00565+K14376+K00565+K13025+K14401+K00565+K14404+K14399+K14399+K03265+K06269+K14399+K03265+K11584+K14405+K14399+K06269+K14399+K14399+K14399+K14405+K04382+K14399+K14399+K14407+K12881+K14405+K04382+K13126+K13126+K13126+K13126+K14399+K13126+K13126+K14400+K14399+K06269+K11584+K00565+K06269+K18723+K06269+K14399
Sphingolipid metabolism	ko00600	35	267	5953	35597	TraesCS1A02G164800;TraesCS1B02G181800;TraesCS1B02G182000;TraesCS1D02G161900;TraesCS2A02G158400;TraesCS2A02G204400;TraesCS2A02G403200;TraesCS2B02G122900;TraesCS2B02G231900;TraesCS2D02G105500;TraesCS2D02G211500;TraesCS3A02G225500;TraesCS3B02G123600;TraesCS3B02G255000;TraesCS3B02G549300;TraesCS3D02G085400;TraesCS3D02G107300;TraesCS3D02G227900;TraesCS3D02G495000;TraesCS4A02G195700;TraesCS4B02G088800;…	K07407+K07407+K07407+K07407+K04713+K04718+K12309+K07407+K04718+K07407+K04718+K12349+K12309+K12349+K01190+K01634+K12309+K12349+K01190+K12382+K17108+K12382+K12309+K04711+K12382+K12309+K12382+K04710+K04713+K12309+K17108+K12309+K12309+K12349+K12309
Arginine and proline metabolism	ko00330	53	284	5953	35597	TraesCS1A02G209100;TraesCS1B02G223300;TraesCS1B02G290600;TraesCS1B02G374500;TraesCS1D02G280700;TraesCS1D02G305600;TraesCS2A02G035700;TraesCS2A02G334600;TraesCS2A02G548100;TraesCS2B02G048700;TraesCS2D02G034900;TraesCS2D02G386700;TraesCS3A02G305400;TraesCS3B02G331100;TraesCS3B02G395900;TraesCS3D02G357200;TraesCS4A02G219900;TraesCS4B02G228600;TraesCS4D02G094500;TraesCS4D02G229700;TraesCS5A02G006100;…	K00318+K00318+K12657+K00294+K12657+K00472+K01476+K10536+K17839+K01476+K01476+K00128+K14454+K14454+K12657+K12657+K00128+K00472+K00128+K00472+K13427+K14085+K00819+K13427+K14085+K00819+K13427+K14085+K00819+K13427+K01426+K00128+K13427+K00128+K00128+K00811+K00128+K00128+K01426+K00797+K00797+K00128+K00797+K14455+K00128+K00797+K00797+K00797+K14455+K14454+K01426+K01426+K01426
Various types of N-glycan biosynthesis	ko00513	20	170	5953	35597	TraesCS1A02G141200;TraesCS3A02G274600;TraesCS4A02G232500;TraesCS4B02G083300;TraesCS5A02G216900;TraesCS5D02G225000;TraesCS6A02G419100;TraesCS6B02G470000;TraesCS6D02G250200;TraesCS7A02G188600;TraesCS7A02G292200;TraesCS7B02G093500;TraesCS7D02G189700;Triticum_aestivum_newGene_12630;Triticum_aestivum_newGene_14566;Triticum_aestivum_newGene_17787;Triticum_aestivum_newGene_24454;Triticum_aestivum_newGen…	K03842+K07151+K00726+K00726+K14413+K14413+K00726+K00726+K07441+K14413+K00753+K14413+K14413+K01230+K01230+K01230+K01230+K01230+K01230+K01230
Pentose and glucuronate interconversions	ko00040	61	673	5953	35597	TraesCS1A02G058900;TraesCS1A02G176700;TraesCS1A02G263900;TraesCS1B02G198900;TraesCS1B02G203300;TraesCS1B02G274500;TraesCS1B02G291200;TraesCS1B02G291500;TraesCS1D02G060000;TraesCS1D02G264000;TraesCS2A02G086700;TraesCS2B02G052200;TraesCS2B02G127600;TraesCS2D02G151400;TraesCS2D02G270000;TraesCS2D02G387100;TraesCS3A02G328600;TraesCS3B02G045400;TraesCS3B02G253000;TraesCS3B02G358700;TraesCS3B02G476000;…	K22935+K01051+K01051+K01051+K01051+K01051+K00002+K00002+K22935+K01051+K01728+K01728+K01051+K00854+K16190+K01051+K01728+K00002+K01184+K01728+K16190+K01184+K00002+K00002+K01213+K01184+K01783+K01184+K01728+K00012+K01805+K01184+K01783+K01184+K01051+K01184+K01728+K01051+K01184+K01184+K01184+K00963+K01051+K01728+K16190+K16190+K01051+K01728+K01184+K00008+K01184+K12447+K00008+K12447+K01728+K00008+K16190+…
Glycosphingolipid biosynthesis - globo and isoglobo series	ko00603	6	50	5953	35597	TraesCS1A02G164800;TraesCS1B02G181800;TraesCS1B02G182000;TraesCS1D02G161900;TraesCS2B02G122900;TraesCS2D02G105500	K07407+K07407+K07407+K07407+K07407+K07407
Valine, leucine and isoleucine biosynthesis	ko00290	19	70	5953	35597	TraesCS1A02G411900;TraesCS1B02G442300;TraesCS1D02G419800;TraesCS2A02G577600;TraesCS2B02G426100;TraesCS2D02G405200;TraesCS2D02G589000;TraesCS4A02G230000;TraesCS4B02G085900;TraesCS4D02G083900;TraesCS5B02G133500;TraesCS5D02G139800;TraesCS6A02G288000;TraesCS6B02G317400;TraesCS6D02G201500;TraesCS6D02G268700;TraesCS7A02G280700;TraesCS7B02G180500;TraesCS7D02G279300	K00053+K00053+K00053+K00052+K00826+K00826+K00052+K01653+K01653+K01653+K01649+K01649+K01652+K01652+K01653+K01652+K01687+K01687+K01687
Sulfur relay system	ko04122	4	43	5953	35597	TraesCS5B02G074900;TraesCS5D02G080500;TraesCS6A02G245200;TraesCS6B02G279100	K14169+K14169+K21232+K21232
Biotin metabolism	ko00780	15	84	5953	35597	TraesCS1A02G219800;TraesCS1D02G221300;TraesCS1D02G344900;TraesCS2A02G313500;TraesCS2D02G379400;TraesCS2D02G531000;TraesCS3A02G035300;TraesCS4B02G150600;TraesCS4D02G157500;TraesCS6A02G159200;TraesCS6A02G160100;TraesCS7A02G160600;TraesCS7B02G164700;TraesCS7D02G161500;TraesCS7D02G267400	K00652+K00652+K00059+K09458+K02372+K00059+K00059+K09458+K09458+K09458+K19562+K09458+K01012+K09458+K01012
Starch and sucrose metabolism	ko00500	302	1457	5953	35597	TraesCS1A02G018500;TraesCS1A02G048000;TraesCS1A02G072100;TraesCS1A02G088600;TraesCS1A02G210400;TraesCS1A02G234600;TraesCS1A02G276200;TraesCS1A02G279000;TraesCS1A02G332500;TraesCS1A02G338200;TraesCS1A02G339300;TraesCS1A02G353300;TraesCS1B02G053600;TraesCS1B02G107600;TraesCS1B02G224300;TraesCS1B02G229000;TraesCS1B02G249000;TraesCS1B02G285400;TraesCS1B02G346200;TraesCS1B02G350600;TraesCS1B02G360500;…	K01176+K01176+K01179+K07024+K01087+K19893+K19891+K05349+K19891+K16055+K16055+K00703+K01810+K07024+K01087+K01177+K19893+K19891+K19892+K16055+K00706+K00844+K00975+K19891+K01210+K01176+K07024+K01210+K00844+K01087+K01177+K01188+K19893+K19891+K16055+K16055+K00844+K00703+K19891+K01176+K05350+K05350+K01176+K00847+K00705+K01176+K01176+K01176+K01177+K19891+K01193+K01179+K01179+K13679+K05350+K01193+K01193+…
Terpenoid backbone biosynthesis	ko00900	45	221	5953	35597	TraesCS1A02G255800;TraesCS1A02G259000;TraesCS1A02G365800;TraesCS1A02G384300;TraesCS1B02G266500;TraesCS1B02G411100;TraesCS1D02G255100;TraesCS1D02G371200;TraesCS1D02G392500;TraesCS2A02G187900;TraesCS2A02G501900;TraesCS2A02G565400;TraesCS2A02G586900;TraesCS2B02G239200;TraesCS2B02G445900;TraesCS2B02G626400;TraesCS2D02G035400;TraesCS2D02G423500;TraesCS2D02G502400;TraesCS2D02G575800;TraesCS3A02G003800;…	K01662+K01823+K00787+K01662+K01662+K01662+K01662+K00787+K01662+K13789+K00787+K01662+K00869+K01823+K15793+K01662+K00626+K15793+K00787+K01662+K00626+K15889+K00919+K00626+K15892+K00626+K15892+K11778+K00787+K00787+K00787+K15891+K00787+K00021+K00787+K00021+K10960+K10960+K13789+K10960+K11778+K14066+K11778+K14066+K12742
Phosphatidylinositol signaling system	ko04070	98	477	5953	35597	TraesCS1A02G016900;TraesCS1A02G069300;TraesCS1A02G235100;TraesCS1A02G357300;TraesCS1B02G220600;TraesCS1B02G248300;TraesCS1B02G344900;TraesCS1B02G373800;TraesCS1B02G471000;TraesCS1D02G016500;TraesCS1D02G210100;TraesCS1D02G236800;TraesCS1D02G333500;TraesCS1D02G361500;TraesCS1D02G402400;TraesCS1D02G444200;TraesCS2A02G130800;TraesCS2A02G166300;TraesCS2A02G235000;TraesCS2A02G497700;TraesCS2A02G539100;…	K00981+K05857+K00901+K20279+K00901+K00901+K00913+K20279+K02183+K00981+K00901+K00901+K00913+K20279+K02183+K02183+K00889+K02183+K01092+K10572+K10572+K00901+K00889+K02183+K01092+K00889+K10572+K00901+K00901+K00889+K02183+K00889+K01092+K10572+K20279+K01106+K10572+K13024+K00889+K01106+K18081+K00921+K01099+K02183+K20279+K00889+K13024+K18081+K15422+K00889+K20279+K02183+K05857+K13024+K00889+K20279+K02183+…
Isoflavonoid biosynthesis	ko00943	25	110	5953	35597	TraesCS1A02G021100;TraesCS2A02G262800;TraesCS2A02G562200;TraesCS2B02G279200;TraesCS2D02G261100;TraesCS4A02G259300;TraesCS4A02G259400;TraesCS4B02G055300;TraesCS4B02G055400;TraesCS4D02G055500;TraesCS4D02G055600;TraesCS5A02G071800;TraesCS5A02G397800;TraesCS5A02G397900;TraesCS5B02G402900;TraesCS5B02G403000;TraesCS5B02G403100;TraesCS5D02G084300;TraesCS5D02G084400;TraesCS5D02G407400;TraesCS5D02G407500;…	K13264+K13260+K13260+K13260+K13260+K13264+K13264+K13264+K13264+K13264+K13264+K13260+K13260+K13260+K13260+K13260+K13260+K13260+K13260+K13260+K13260+K13264+K13265+K13265+K13265
Phenylalanine metabolism	ko00360	47	334	5953	35597	TraesCS1A02G070500;TraesCS1D02G039300;TraesCS1D02G052500;TraesCS2A02G212900;TraesCS2A02G380800;TraesCS2A02G380900;TraesCS2A02G381100;TraesCS2B02G091300;TraesCS2B02G398000;TraesCS2B02G398300;TraesCS2B02G398400;TraesCS2D02G075000;TraesCS2D02G377500;TraesCS2D02G377600;TraesCS3A02G305400;TraesCS3B02G331100;TraesCS3B02G357200;TraesCS3D02G321200;TraesCS4A02G122800;TraesCS4A02G145400;TraesCS4A02G401300;…	K00815+K10775+K01593+K10775+K10775+K10775+K10775+K00276+K10775+K10775+K10775+K00276+K10775+K10775+K14454+K14454+K00074+K00074+K01692+K00815+K10775+K00815+K01692+K00276+K01692+K10775+K00457+K13064+K01426+K13064+K10775+K00811+K00457+K13064+K10775+K01426+K01593+K01593+K14455+K07253+K00815+K14455+K14454+K01426+K01426+K01426+K15849
Glucosinolate biosynthesis	ko00966	3	89	5953	35597	TraesCS2B02G426100;TraesCS2D02G405200;TraesCSU02G203700	K00826+K00826+K12153
Glycolysis / Gluconeogenesis	ko00010	146	650	5953	35597	TraesCS1A02G061700;TraesCS1A02G066400;TraesCS1A02G099500;TraesCS1A02G273900;TraesCS1A02G313300;TraesCS1B02G053600;TraesCS1B02G066400;TraesCS1B02G084700;TraesCS1B02G283600;TraesCS1B02G291200;TraesCS1B02G291500;TraesCS1B02G325100;TraesCS1B02G357000;TraesCS1B02G366400;TraesCS1B02G389200;TraesCS1D02G053400;TraesCS1D02G067500;TraesCS1D02G123700;TraesCS1D02G215900;TraesCS1D02G313800;TraesCS1D02G355200;…	K00927+K00382+K00382+K03841+K00927+K01810+K00001+K00382+K03841+K00002+K00002+K00927+K00850+K00844+K18857+K03841+K00382+K00844+K00873+K00927+K00844+K18857+K01785+K00131+K00895+K00161+K00850+K01785+K01792+K01803+K00131+K00873+K01785+K01785+K00850+K01803+K01803+K00895+K00131+K00161+K01785+K00850+K01803+K00128+K01803+K01623+K03841+K01623+K01623+K00002+K01810+K01568+K01568+K00873+K01803+K03841+K01623+…
Riboflavin metabolism	ko00740	31	98	5953	35597	TraesCS1A02G285400;TraesCS1B02G294600;TraesCS2A02G352600;TraesCS2B02G369600;TraesCS2B02G371700;TraesCS2B02G428100;TraesCS2D02G351600;TraesCS3D02G106200;TraesCS4A02G073800;TraesCS4A02G123300;TraesCS4A02G240300;TraesCS4B02G181000;TraesCS4B02G230000;TraesCS4B02G354900;TraesCS4B02G355000;TraesCS4D02G182600;TraesCS4D02G231400;TraesCS4D02G348400;TraesCS5A02G093800;TraesCS5A02G524200;TraesCS5D02G106200;…	K14652+K14652+K00794+K20884+K00794+K22912+K00794+K01513+K14379+K20884+K20860+K20884+K14379+K11752+K11752+K20884+K14379+K11752+K00793+K11752+K00793+K01513+K11752+K01513+K20884+K14394+K20884+K14394+K20884+K18453+K20884
Lysine degradation	ko00310	37	213	5953	35597	TraesCS1A02G066400;TraesCS1A02G099500;TraesCS1A02G241600;TraesCS1B02G084700;TraesCS1D02G067500;TraesCS2A02G479500;TraesCS2B02G504000;TraesCS2D02G035400;TraesCS2D02G386700;TraesCS2D02G477200;TraesCS2D02G478700;TraesCS3A02G003800;TraesCS3B02G008700;TraesCS3D02G005500;TraesCS4A02G122800;TraesCS4A02G219900;TraesCS4B02G182600;TraesCS4D02G094500;TraesCS4D02G183100;TraesCS5A02G197900;TraesCS5A02G213600;…	K00382+K00382+K11420+K00382+K00382+K11426+K11426+K00626+K00128+K11420+K11426+K00626+K00626+K00626+K01692+K00128+K01692+K00128+K01692+K11420+K14085+K00306+K14085+K00306+K00306+K14085+K00306+K14157+K00128+K00128+K00128+K14157+K00128+K00128+K14157+K00128+K00128
Flavone and flavonol biosynthesis	ko00944	19	128	5953	35597	TraesCS1A02G021100;TraesCS1A02G442300;TraesCS1B02G476400;TraesCS1D02G450100;TraesCS2B02G395000;TraesCS2D02G374400;TraesCS3B02G143000;TraesCS3B02G144500;TraesCS3B02G144900;TraesCS3D02G126200;TraesCS3D02G126400;TraesCS4A02G259300;TraesCS4A02G259400;TraesCS4B02G055300;TraesCS4B02G055400;TraesCS4D02G055500;TraesCS4D02G055600;TraesCS6D02G382400;TraesCS7A02G411700	K13264+K05280+K05280+K05280+K22771+K22771+K22771+K22771+K22771+K22771+K22771+K13264+K13264+K13264+K13264+K13264+K13264+K13264+K05280
Zeatin biosynthesis	ko00908	38	322	5953	35597	TraesCS1A02G071400;TraesCS1A02G159600;TraesCS1B02G176000;TraesCS1D02G118800;TraesCS2A02G028400;TraesCS2A02G162300;TraesCS2A02G378300;TraesCS2B02G428300;TraesCS2D02G031000;TraesCS2D02G281700;TraesCS2D02G407200;TraesCS3A02G125800;TraesCS3A02G311100;TraesCS3B02G344600;TraesCS3D02G127100;TraesCS3D02G143200;TraesCS3D02G310200;TraesCS4A02G442800;TraesCS5A02G394000;TraesCS5A02G394500;TraesCS5A02G444500;…	K23452+K00279+K00279+K13496+K23452+K23452+K00279+K13495+K23452+K13496+K13495+K13496+K00279+K00279+K13496+K00279+K00279+K23452+K23452+K23452+K13496+K13496+K23452+K13496+K23452+K23452+K13496+K13496+K23452+K23452+K23452+K00279+K23452+K23452+K00279+K23452+K23452+K00279
Endocytosis	ko04144	126	878	5953	35597	TraesCS1A02G015400;TraesCS1A02G153600;TraesCS1A02G193000;TraesCS1A02G242100;TraesCS1A02G279500;TraesCS1A02G365100;TraesCS1B02G207900;TraesCS1B02G288600;TraesCS1B02G382600;TraesCS1D02G029400;TraesCS1D02G152000;TraesCS1D02G189300;TraesCS1D02G196700;TraesCS1D02G223500;TraesCS1D02G242000;TraesCS1D02G278800;TraesCS2A02G130800;TraesCS2A02G493200;TraesCS2A02G493300;TraesCS2A02G493400;TraesCS2A02G557900;…	K07904+K12192+K12493+K03283+K12191+K01115+K12493+K12191+K01115+K03283+K12192+K01115+K12493+K17917+K03283+K12191+K00889+K03283+K03283+K03283+K01115+K00889+K00889+K12486+K00889+K00889+K12486+K19476+K03283+K12486+K03283+K07897+K12471+K12472+K12471+K07897+K07897+K12472+K12471+K07904+K00889+K12198+K07897+K12471+K17917+K07901+K12486+K03283+K23612+K19476+K00889+K00889+K19476+K23612+K03283+K19476+K12185+…
Other glycan degradation	ko00511	69	400	5953	35597	TraesCS1A02G052300;TraesCS1A02G087500;TraesCS1A02G105800;TraesCS1A02G109100;TraesCS1A02G382200;TraesCS1B02G128500;TraesCS1B02G333800;TraesCS1D02G054100;TraesCS1D02G090800;TraesCS1D02G250700;TraesCS2A02G403200;TraesCS2B02G334300;TraesCS2D02G433400;TraesCS3A02G025300;TraesCS3A02G025400;TraesCS3A02G140900;TraesCS3A02G141100;TraesCS3A02G234900;TraesCS3A02G235500;TraesCS3B02G123600;TraesCS3B02G163400;…	K01206+K01191+K01206+K01206+K01206+K01206+K01206+K01206+K01206+K01206+K12309+K01191+K01206+K01206+K01206+K01206+K01206+K01206+K01206+K12309+K01206+K01206+K01206+K01206+K01206+K01206+K01190+K01206+K01206+K12309+K01206+K01206+K01206+K01206+K01206+K01190+K17108+K12309+K12309+K01206+K01191+K01191+K01191+K01191+K01191+K01191+K01206+K01206+K01191+K12309+K01206+K01206+K01206+K17108+K12309+K01206+K01206+…
Glycosylphosphatidylinositol (GPI)-anchor biosynthesis	ko00563	2	118	5953	35597	TraesCS5A02G123800;TraesCS5B02G123400	K03857+K03857
Oxidative phosphorylation	ko00190	29	960	5953	35597	TraesCS1A02G384400;TraesCS1A02G384500;TraesCS1B02G268800;TraesCS1B02G283300;TraesCS1D02G273500;TraesCS2A02G223600;TraesCS2A02G304200;TraesCS2D02G229600;TraesCS2D02G255500;TraesCS3A02G250500;TraesCS3B02G185700;TraesCS3B02G185800;TraesCS3D02G250900;TraesCS4A02G247600;TraesCS4B02G067300;TraesCS4D02G066200;TraesCS4D02G159800;TraesCS5A02G004200;TraesCS5A02G331500;TraesCS5B02G331900;TraesCS5D02G337400;…	K05574+K05582+K01535+K01507+K01507+K02115+K03884+K02115+K00234+K02147+K05582+K05574+K02147+K02113+K02113+K02113+K03955+K01535+K03955+K03955+K03955+K02111+K01507+K01507+K01507+K02259+K02113+K05575+K05573
Fatty acid biosynthesis	ko00061	40	187	5953	35597	TraesCS1D02G344900;TraesCS2A02G313500;TraesCS2A02G329200;TraesCS2B02G082500;TraesCS2D02G068100;TraesCS2D02G333600;TraesCS2D02G379400;TraesCS2D02G521400;TraesCS2D02G531000;TraesCS3A02G035300;TraesCS3A02G484800;TraesCS3B02G463000;TraesCS3D02G421700;TraesCS4A02G114200;TraesCS4A02G184900;TraesCS4A02G336400;TraesCS4B02G133700;TraesCS4B02G150600;TraesCS4B02G189900;TraesCS4D02G128700;TraesCS4D02G157500;…	K00059+K09458+K00665+K11262+K11262+K00665+K02372+K00648+K00059+K00059+K11262+K03921+K03921+K00645+K01897+K01897+K01897+K09458+K00645+K01897+K09458+K00645+K03921+K01897+K01897+K10781+K01897+K01897+K07512+K10781+K01897+K09458+K01897+K09458+K10781+K01897+K03921+K01897+K09458+K01963
Monobactam biosynthesis	ko00261	15	41	5953	35597	TraesCS1A02G102500;TraesCS1D02G094400;TraesCS2A02G397900;TraesCS2A02G511900;TraesCS2D02G513500;TraesCS4A02G069000;TraesCS4A02G337800;TraesCS5A02G177400;TraesCS5B02G174600;TraesCS5B02G403400;TraesCS5D02G181600;TraesCS5D02G407800;TraesCS5D02G487000;TraesCS5D02G534600;Triticum_aestivum_newGene_22741	K00215+K00215+K01714+K01714+K01714+K00215+K00928+K12524+K12524+K00133+K12524+K00133+K00928+K00928+K00928
C5-Branched dibasic acid metabolism	ko00660	9	30	5953	35597	TraesCS2A02G577600;TraesCS2D02G589000;TraesCS4A02G230000;TraesCS4B02G085900;TraesCS4D02G083900;TraesCS6A02G288000;TraesCS6B02G317400;TraesCS6D02G201500;TraesCS6D02G268700	K00052+K00052+K01653+K01653+K01653+K01652+K01652+K01653+K01652
Photosynthesis	ko00195	86	612	5953	35597	TraesCS1A02G144800;TraesCS1A02G392000;TraesCS1B02G162100;TraesCS1B02G317700;TraesCS1B02G404500;TraesCS1B02G420100;TraesCS1D02G143900;TraesCS2A02G223600;TraesCS2A02G247300;TraesCS2A02G252600;TraesCS2A02G296400;TraesCS2A02G378900;TraesCS2B02G234500;TraesCS2B02G270300;TraesCS2B02G312600;TraesCS2B02G330700;TraesCS2B02G342000;TraesCS2B02G395900;TraesCS2D02G213400;TraesCS2D02G214700;TraesCS2D02G229600;…	K02717+K02695+K02717+K02724+K02724+K02695+K02717+K02115+K02716+K02698+K14332+K08901+K02636+K02716+K14332+K02706+K08901+K08901+K08906+K02636+K02115+K02698+K08901+K08901+K02705+K02717+K02699+K02634+K08903+K03542+K02717+K02699+K03542+K02714+K02717+K03542+K02706+K02717+K02113+K02639+K02717+K08903+K02641+K02638+K02717+K02639+K02113+K02717+K02717+K08901+K02113+K02717+K02717+K08905+K02694+K08901+K02693+…
Pantothenate and CoA biosynthesis	ko00770	41	160	5953	35597	TraesCS1A02G411900;TraesCS1B02G442300;TraesCS1D02G419800;TraesCS2A02G548100;TraesCS2B02G426100;TraesCS2D02G386700;TraesCS2D02G405200;TraesCS3A02G334000;TraesCS3B02G365000;TraesCS3D02G106200;TraesCS3D02G327500;TraesCS4A02G219900;TraesCS4A02G230000;TraesCS4B02G085900;TraesCS4D02G083900;TraesCS4D02G094500;TraesCS5A02G284600;TraesCS5B02G283800;TraesCS5D02G292000;TraesCS6A02G104900;TraesCS6A02G288000;…	K00053+K00053+K00053+K17839+K00826+K00128+K00826+K01464+K01464+K01513+K01464+K00128+K01653+K01653+K01653+K00128+K01431+K01431+K01431+K01513+K01652+K00207+K00128+K00128+K00128+K01652+K00207+K01513+K01653+K00128+K00128+K01652+K00207+K01687+K09680+K00128+K01687+K00128+K01687+K01464+K01464
Arachidonic acid metabolism	ko00590	25	130	5953	35597	TraesCS2A02G065000;TraesCS2B02G077200;TraesCS2B02G556900;TraesCS2B02G604800;TraesCS2D02G407700;TraesCS3A02G175200;TraesCS3A02G303600;TraesCS3B02G090400;TraesCS3B02G204900;TraesCS3B02G332700;TraesCS3D02G180600;TraesCS3D02G298200;TraesCS4A02G087100;TraesCS4A02G366000;TraesCS4A02G366100;TraesCS4D02G217600;TraesCS5A02G465200;TraesCS5B02G477000;TraesCS5D02G065000;TraesCS5D02G477800;TraesCS5D02G507000;…	K05309+K05309+K08726+K00432+K00432+K08726+K14674+K18592+K08726+K14674+K08726+K14674+K01047+K08726+K08726+K01047+K14674+K14674+K08726+K14674+K08726+K08726+K08726+K00432+K08726
RNA degradation	ko03018	101	534	5953	35597	TraesCS1A02G098900;TraesCS1A02G145000;TraesCS1A02G350600;TraesCS1A02G376400;TraesCS1B02G162300;TraesCS1B02G357000;TraesCS1B02G364900;TraesCS1B02G396800;TraesCS1B02G478200;TraesCS1D02G106800;TraesCS1D02G144000;TraesCS1D02G242900;TraesCS1D02G353400;TraesCS1D02G397700;TraesCS2A02G058700;TraesCS2A02G156200;TraesCS2A02G239200;TraesCS2A02G311700;TraesCS2A02G331700;TraesCS2A02G335400;TraesCS2A02G593300;…	K12604+K04077+K12598+K01148+K04077+K00850+K12598+K01148+K12627+K12604+K04077+K12624+K12598+K11600+K12603+K12587+K00962+K04077+K00850+K01148+K04077+K12603+K11600+K12598+K12587+K00962+K04077+K04077+K01148+K01148+K00850+K04077+K04077+K12603+K12598+K00962+K04077+K01148+K00850+K04077+K03681+K12622+K12616+K18681+K03681+K01689+K12616+K01148+K12590+K01689+K04077+K04077+K12586+K01148+K01148+K04077+K12585+…
Brassinosteroid biosynthesis	ko00905	13	80	5953	35597	TraesCS1B02G264300;TraesCS2A02G013000;TraesCS2A02G013500;TraesCS2A02G142300;TraesCS2B02G004500;TraesCS2B02G269300;TraesCS2D02G014200;TraesCS2D02G014700;TraesCS4B02G234100;TraesCS4D02G235200;TraesCS5A02G131400;TraesCS5A02G214800;TraesCS5B02G209100	K15639+K09590+K09590+K15639+K09590+K09591+K09590+K09590+K09587+K09587+K09588+K20623+K20623
Biosynthesis of amino acids	ko01230	215	969	5953	35597	TraesCS1A02G061700;TraesCS1A02G072200;TraesCS1A02G102500;TraesCS1A02G188000;TraesCS1A02G195500;TraesCS1A02G313300;TraesCS1A02G324000;TraesCS1A02G382800;TraesCS1A02G411900;TraesCS1B02G090600;TraesCS1B02G229700;TraesCS1B02G290600;TraesCS1B02G325100;TraesCS1B02G337400;TraesCS1B02G357000;TraesCS1B02G408200;TraesCS1B02G442300;TraesCS1D02G074600;TraesCS1D02G094400;TraesCS1D02G188500;TraesCS1D02G199100;…	K00927+K00818+K00215+K05359+K00891+K00927+K14152+K01953+K00053+K00818+K01626+K12657+K00927+K14152+K00850+K01953+K00053+K00818+K00215+K05359+K00891+K00873+K01626+K00600+K12657+K00927+K14152+K01733+K01953+K00053+K01476+K01079+K01807+K05359+K00850+K01620+K01714+K01915+K01714+K00052+K01803+K01476+K05359+K00873+K14272+K00850+K01803+K01620+K00826+K00600+K01915+K01803+K01476+K01079+K01807+K14272+K01658+…
RNA polymerase	ko03020	23	210	5953	35597	TraesCS1A02G163400;TraesCS1A02G233400;TraesCS1B02G179900;TraesCS1B02G250000;TraesCS1D02G160000;TraesCS1D02G238500;TraesCS2A02G346100;TraesCS3B02G494500;TraesCS3D02G448000;TraesCS4A02G357100;TraesCS4B02G046500;TraesCS4D02G045600;TraesCS5A02G267100;TraesCS5B02G515600;TraesCS5D02G515800;TraesCS6A02G150300;TraesCS6B02G178400;TraesCS6D02G140000;Triticum_aestivum_newGene_1257;Triticum_aestivum_newGene_…	K03002+K03027+K03002+K03027+K03002+K03027+K03013+K03018+K03018+K02999+K03000+K03000+K03008+K02999+K02999+K03021+K03021+K03021+K03040+K03006+K03046+K03006+K03006
Basal transcription factors	ko03022	15	236	5953	35597	TraesCS1A02G086200;TraesCS1B02G104600;TraesCS1D02G087800;TraesCS1D02G267100;TraesCS2A02G364200;TraesCS3B02G421700;TraesCS3D02G519000;TraesCS4A02G274700;TraesCS4B02G015700;TraesCS4B02G039100;TraesCS4D02G036200;TraesCS5B02G244400;TraesCS6A02G045300;TraesCS6B02G060200;TraesCS6D02G051300	K06634+K06634+K06634+K03122+K03142+K03133+K03120+K03143+K03120+K03143+K03143+K03143+K10844+K10844+K10844
Plant hormone signal transduction	ko04075	397	2606	5953	35597	TraesCS1A02G006800;TraesCS1A02G007000;TraesCS1A02G018000;TraesCS1A02G018100;TraesCS1A02G082700;TraesCS1A02G083000;TraesCS1A02G091300;TraesCS1A02G126800;TraesCS1A02G178700;TraesCS1A02G190200;TraesCS1A02G191700;TraesCS1A02G203400;TraesCS1A02G212700;TraesCS1A02G229500;TraesCS1A02G270800;TraesCS1A02G278400;TraesCS1A02G358600;TraesCS1A02G390200;TraesCS1A02G396400;TraesCS1A02G411200;TraesCS1A02G418700;…	K13415+K13415+K13416+K13416+K14484+K12126+K14485+K14496+K14488+K14500+K14496+K14500+K12126+K13415+K14498+K13946+K14497+K14484+K14486+K14497+K13415+K13415+K13416+K14485+K14509+K14496+K14488+K14488+K14500+K14498+K13415+K14498+K14498+K14486+K14497+K14484+K13415+K13415+K13416+K13415+K14484+K14485+K14496+K13416+K14488+K14500+K14498+K14491+K14491+K14491+K14486+K14490+K13416+K13415+K14486+K13415+K13415+…
Monoterpenoid biosynthesis	ko00902	18	93	5953	35597	TraesCS1B02G437500;TraesCS1D02G415900;TraesCS2A02G516200;TraesCS2B02G559600;TraesCS4A02G308600;TraesCS4B02G005900;TraesCS6A02G067600;TraesCS6A02G067700;TraesCS6A02G067800;TraesCS6B02G091300;TraesCS6B02G091400;TraesCS6B02G091500;TraesCS6B02G092000;TraesCS6D02G065100;Triticum_aestivum_newGene_1725;Triticum_aestivum_newGene_1726;Triticum_aestivum_newGene_1826;Triticum_aestivum_newGene_2293	K15095+K15095+K15095+K23810+K23810+K23810+K15086+K15086+K15086+K15086+K15086+K15086+K15086+K15086+K15086+K15086+K15086+K15086
Indole alkaloid biosynthesis	ko00901	5	64	5953	35597	TraesCS1B02G217600;TraesCS5B02G395100;TraesCS5D02G139700;TraesCS5D02G202700;TraesCS7D02G076300	K01757+K01757+K01757+K01757+K01757
Fructose and mannose metabolism	ko00051	73	336	5953	35597	TraesCS1A02G110900;TraesCS1A02G273900;TraesCS1B02G129000;TraesCS1B02G283600;TraesCS1B02G357000;TraesCS1B02G366400;TraesCS1D02G053400;TraesCS1D02G123700;TraesCS1D02G355200;TraesCS2A02G111500;TraesCS2A02G190900;TraesCS2A02G331700;TraesCS2A02G584700;TraesCS2B02G350500;TraesCS2B02G389100;TraesCS2B02G598600;TraesCS2D02G014800;TraesCS2D02G197100;TraesCS2D02G331200;TraesCS2D02G368300;TraesCS2D02G601500;…	K01103+K03841+K01103+K03841+K00850+K00844+K03841+K00844+K00844+K00847+K00895+K00850+K01803+K00850+K01803+K01803+K00847+K00895+K00850+K01803+K01803+K01623+K00847+K03841+K01623+K01623+K01803+K03841+K01623+K19355+K00847+K03841+K00844+K03841+K01623+K00863+K00863+K01623+K03841+K00863+K01805+K01623+K03841+K01623+K00850+K00850+K01803+K01623+K00850+K19355+K01623+K00850+K00850+K19355+K00847+K00895+K00008+…
Amino sugar and nucleotide sugar metabolism	ko00520	125	709	5953	35597	TraesCS1A02G203600;TraesCS1A02G203700;TraesCS1A02G315300;TraesCS1A02G443900;TraesCS1B02G053600;TraesCS1B02G366400;TraesCS1B02G449700;TraesCS1B02G478400;TraesCS1D02G123700;TraesCS1D02G207000;TraesCS1D02G207100;TraesCS1D02G307300;TraesCS1D02G355200;TraesCS1D02G451900;TraesCS2A02G103200;TraesCS2A02G111500;TraesCS2A02G130200;TraesCS2A02G174400;TraesCS2A02G350700;TraesCS2A02G350800;TraesCS2A02G350900;…	K20547+K20547+K12450+K01784+K01810+K00844+K00975+K01784+K00844+K20547+K20547+K00770+K00844+K01784+K13648+K00847+K01097+K13379+K01183+K01183+K01183+K15920+K00972+K01097+K01183+K01183+K15920+K01183+K00847+K20547+K01097+K16190+K01183+K01183+K01183+K01183+K15920+K01183+K20547+K20547+K20547+K00326+K00847+K01810+K01183+K20547+K16190+K01810+K20547+K20547+K00847+K01183+K00844+K08679+K01209+K01209+K01209+…
Fatty acid degradation	ko00071	78	213	5953	35597	TraesCS1A02G110300;TraesCS1A02G349200;TraesCS1B02G066400;TraesCS1B02G129300;TraesCS1B02G161300;TraesCS1B02G363700;TraesCS1B02G389200;TraesCS1D02G111900;TraesCS1D02G352000;TraesCS1D02G376300;TraesCS2A02G109700;TraesCS2B02G127700;TraesCS2B02G416700;TraesCS2D02G035400;TraesCS2D02G109900;TraesCS2D02G386700;TraesCS2D02G396300;TraesCS3A02G003800;TraesCS3A02G086700;TraesCS3B02G008700;TraesCS3B02G091200;…	K00232+K07517+K00001+K00232+K07513+K07517+K18857+K00232+K07517+K18857+K00249+K00249+K20495+K00626+K00249+K00128+K20495+K00626+K10527+K00626+K10527+K20495+K10527+K20495+K00626+K10527+K10527+K01692+K01897+K18857+K18857+K18857+K00128+K01897+K00232+K18857+K18857+K01897+K01692+K00121+K00128+K18857+K18857+K01897+K01692+K00121+K01897+K18857+K14085+K01897+K14085+K01897+K01897+K14085+K01897+K00121+K07513+…
Tryptophan metabolism	ko00380	75	542	5953	35597	TraesCS1A02G066400;TraesCS1A02G099500;TraesCS1A02G113700;TraesCS1A02G302500;TraesCS1A02G335700;TraesCS1B02G084700;TraesCS1B02G312700;TraesCS1B02G349100;TraesCS1B02G481300;TraesCS1B02G481400;TraesCS1B02G481500;TraesCS1D02G052500;TraesCS1D02G067500;TraesCS1D02G115300;TraesCS1D02G301900;TraesCS2A02G011500;TraesCS2B02G010100;TraesCS2D02G012100;TraesCS2D02G035400;TraesCS2D02G386700;TraesCS3A02G003800;…	K00382+K00382+K16903+K22450+K22588+K00382+K22450+K22588+K22588+K22588+K22588+K01593+K00382+K16903+K22450+K11816+K11816+K11816+K00626+K00128+K00626+K16903+K00837+K16903+K00626+K16903+K16903+K00626+K16903+K00837+K16903+K11816+K01692+K00128+K01692+K00128+K01692+K14085+K11817+K11817+K14085+K11817+K14085+K22588+K22588+K03781+K01426+K00128+K03781+K23947+K00128+K00128+K03781+K23947+K00128+K00128+K01426+…
Proteasome	ko03050	9	265	5953	35597	TraesCS2B02G196400;TraesCS2D02G008400;TraesCS3B02G566500;TraesCS4A02G107300;TraesCS4B02G197100;TraesCS4D02G012200;TraesCS4D02G197400;TraesCS6B02G188500;Triticum_aestivum_newGene_10488	K02730+K02725+K03029+K02725+K02725+K03031+K02725+K03064+K03065
Ubiquinone and other terpenoid-quinone biosynthesis	ko00130	65	261	5953	35597	TraesCS1A02G030600;TraesCS1A02G070500;TraesCS1A02G223300;TraesCS1A02G362700;TraesCS1B02G332700;TraesCS1B02G379800;TraesCS1D02G031500;TraesCS1D02G083700;TraesCS1D02G134600;TraesCS1D02G367600;TraesCS2A02G145800;TraesCS2B02G126600;TraesCS2B02G171200;TraesCS2D02G150400;TraesCS2D02G264400;TraesCS3A02G050800;TraesCS3A02G073000;TraesCS3A02G323800;TraesCS3B02G059600;TraesCS3B02G059700;TraesCS3B02G087000;…	K19222+K00815+K09834+K12501+K03809+K12501+K19222+K19222+K03809+K12501+K01904+K23094+K01904+K01904+K03809+K14759+K19222+K03809+K14759+K14759+K19222+K03809+K00487+K01904+K14759+K19222+K03809+K00487+K00815+K19222+K19222+K12502+K12502+K19222+K00815+K03809+K12502+K19222+K01904+K12502+K12502+K00457+K12502+K01904+K05928+K05928+K12502+K01904+K05928+K18534+K00457+K12502+K05928+K01904+K18534+K06125+K09833+…
Glycerophospholipid metabolism	ko00564	136	627	5953	35597	TraesCS1A02G016900;TraesCS1A02G113300;TraesCS1A02G227000;TraesCS1A02G235100;TraesCS1A02G236500;TraesCS1A02G287400;TraesCS1A02G365100;TraesCS1A02G369600;TraesCS1A02G381500;TraesCS1A02G428100;TraesCS1B02G220600;TraesCS1B02G241100;TraesCS1B02G247200;TraesCS1B02G248300;TraesCS1B02G296800;TraesCS1B02G382600;TraesCS1B02G388700;TraesCS1D02G016500;TraesCS1D02G036000;TraesCS1D02G081100;TraesCS1D02G114600;…	K00981+K01126+K13510+K00901+K16818+K15728+K01115+K05929+K08730+K06130+K00901+K13510+K16818+K00901+K15728+K01115+K05929+K00981+K06129+K06129+K01126+K01126+K01115+K00901+K13510+K16818+K00901+K15728+K14156+K05929+K05929+K05929+K08730+K16818+K18696+K22389+K00655+K01613+K01115+K08730+K16818+K00901+K16818+K18696+K16818+K22389+K00655+K01613+K00901+K08730+K00111+K16818+K00901+K16818+K16818+K22389+K00655+…
Porphyrin and chlorophyll metabolism	ko00860	79	216	5953	35597	TraesCS1A02G057200;TraesCS1A02G135700;TraesCS1A02G171000;TraesCS1A02G173100;TraesCS1A02G224700;TraesCS1B02G075200;TraesCS1B02G150400;TraesCS1B02G186300;TraesCS1B02G191200;TraesCS1B02G237700;TraesCS1D02G058300;TraesCS1D02G131200;TraesCS1D02G165600;TraesCS1D02G168700;TraesCS1D02G226100;TraesCS2A02G134000;TraesCS2A02G175900;TraesCS2B02G157600;TraesCS2B02G202000;TraesCS2B02G564200;TraesCS2D02G136200;…	K02492+K01772+K00218+K02492+K04040+K02492+K01772+K00218+K02492+K04040+K02492+K01772+K02492+K00218+K04040+K03403+K13544+K03403+K13544+K21480+K03403+K13544+K13606+K04035+K02303+K08101+K13606+K04035+K01599+K02303+K08101+K13606+K04035+K02303+K08101+K19073+K13606+K13606+K13071+K13071+K13606+K13606+K13544+K00231+K22013+K03404+K00231+K22013+K03404+K00231+K22013+K03404+K08099+K01749+K10960+K13071+K19073+…
Cutin, suberine and wax biosynthesis	ko00073	66	442	5953	35597	TraesCS1A02G150800;TraesCS1A02G150900;TraesCS1A02G239400;TraesCS1A02G385500;TraesCS1B02G168400;TraesCS1B02G168500;TraesCS1B02G251600;TraesCS1D02G147800;TraesCS1D02G239600;TraesCS1D02G393500;TraesCS2A02G158700;TraesCS2A02G367700;TraesCS2A02G368000;TraesCS2A02G385100;TraesCS2A02G577800;TraesCS2B02G000100;TraesCS2B02G184300;TraesCS2B02G416700;TraesCS2D02G364500;TraesCS2D02G364600;TraesCS2D02G396300;…	K15404+K15404+K20769+K15406+K15404+K15404+K20769+K15404+K20769+K15406+K20769+K17991+K17991+K15404+K20769+K15400+K20769+K20495+K17991+K17991+K20495+K20769+K15406+K13356+K15406+K15406+K20769+K15406+K20495+K15406+K15406+K20769+K20495+K20769+K15406+K13356+K15406+K15406+K20769+K20769+K15405+K13356+K13356+K20769+K13356+K13356+K15404+K15404+K17991+K15404+K17991+K15404+K17991+K15404+K17991+K15400+K17991+…
Linoleic acid metabolism	ko00591	25	90	5953	35597	TraesCS1A02G212900;TraesCS1B02G226400;TraesCS1D02G215800;TraesCS3A02G303600;TraesCS3B02G332700;TraesCS3D02G298200;TraesCS4A02G009400;TraesCS4A02G087100;TraesCS4A02G396500;TraesCS4B02G037700;TraesCS4B02G037900;TraesCS4D02G217600;TraesCS5A02G465200;TraesCS5B02G477000;TraesCS5D02G477800;TraesCS6A02G132200;TraesCS6A02G132500;TraesCS6A02G166000;TraesCS6B02G160400;TraesCS6B02G193400;TraesCS7A02G096600;…	K00454+K00454+K00454+K14674+K14674+K14674+K00454+K01047+K15718+K15718+K15718+K01047+K14674+K14674+K14674+K15718+K15718+K00454+K15718+K00454+K15718+K00454+K00454+K15718+K00454
One carbon pool by folate	ko00670	22	61	5953	35597	TraesCS1B02G297700;TraesCS1D02G220400;TraesCS1D02G287300;TraesCS2A02G187700;TraesCS2A02G467900;TraesCS2A02G518600;TraesCS2B02G490900;TraesCS2B02G521700;TraesCS2D02G200100;TraesCS2D02G467900;TraesCS3A02G459600;TraesCS3B02G499300;TraesCS3D02G452400;TraesCS4A02G246100;TraesCS4B02G069300;TraesCS4D02G068100;TraesCS5B02G118300;TraesCS6A02G070600;TraesCS6B02G094600;TraesCS6D02G068400;TraesCS7B02G148900;…	K00602+K00600+K00602+K01934+K00605+K13998+K00605+K00600+K01934+K00605+K00602+K00602+K00602+K00600+K00600+K00600+K01934+K00288+K00288+K00288+K00601+K00601
Ether lipid metabolism	ko00565	24	132	5953	35597	TraesCS1A02G227000;TraesCS1A02G365100;TraesCS1B02G241100;TraesCS1B02G382600;TraesCS1D02G189300;TraesCS1D02G228600;TraesCS2A02G557900;TraesCS3A02G303600;TraesCS3B02G332700;TraesCS3D02G298200;TraesCS4A02G087100;TraesCS4A02G298300;TraesCS4A02G369500;TraesCS4B02G015300;TraesCS4D02G013500;TraesCS4D02G191600;TraesCS4D02G217600;TraesCS5A02G465200;TraesCS5A02G489800;TraesCS5B02G477000;TraesCS5B02G503200;…	K13510+K01115+K13510+K01115+K01115+K13510+K01115+K14674+K14674+K14674+K01047+K01114+K01114+K01114+K01114+K00993+K01047+K14674+K01114+K14674+K01114+K14674+K01114+K01115
2-Oxocarboxylic acid metabolism	ko01210	49	279	5953	35597	TraesCS1A02G072200;TraesCS1A02G411900;TraesCS1B02G090600;TraesCS1B02G442300;TraesCS1D02G074600;TraesCS1D02G419800;TraesCS2A02G577600;TraesCS2B02G280600;TraesCS2B02G426100;TraesCS2D02G262400;TraesCS2D02G361100;TraesCS2D02G405200;TraesCS2D02G589000;TraesCS3A02G305400;TraesCS3B02G331100;TraesCS3D02G188200;TraesCS4A02G230000;TraesCS4A02G337800;TraesCS4B02G085900;TraesCS4D02G083900;TraesCS5A02G413300;…	K00818+K00053+K00818+K00053+K00818+K00053+K00052+K14272+K00826+K14272+K00031+K00826+K00052+K14454+K14454+K01681+K01653+K00928+K01653+K01653+K01647+K14677+K01649+K00133+K01647+K01649+K00133+K01647+K00928+K00928+K01438+K01652+K01438+K01652+K00811+K01681+K01653+K01438+K01652+K01681+K01687+K14682+K01687+K14455+K01687+K14455+K12153+K14454+K00928
alpha-Linolenic acid metabolism	ko00592	104	330	5953	35597	TraesCS1A02G110300;TraesCS1A02G212900;TraesCS1A02G236500;TraesCS1B02G129300;TraesCS1B02G161300;TraesCS1B02G226400;TraesCS1B02G247200;TraesCS1B02G389200;TraesCS1D02G111900;TraesCS1D02G215800;TraesCS1D02G235900;TraesCS1D02G376300;TraesCS2A02G026600;TraesCS2A02G136100;TraesCS2A02G311200;TraesCS2A02G420800;TraesCS2B02G137900;TraesCS2B02G160100;TraesCS2B02G328100;TraesCS2B02G383100;TraesCS2B02G439900;…	K00232+K00454+K16818+K00232+K07513+K00454+K16818+K18857+K00232+K00454+K16818+K18857+K05894+K16818+K05894+K22389+K16818+K16818+K05894+K16818+K22389+K05894+K16818+K16818+K16818+K22389+K10527+K16818+K08241+K14674+K10527+K10527+K16818+K08241+K14674+K16818+K10529+K10529+K10527+K10527+K16818+K08241+K14674+K00454+K01723+K01723+K01047+K16818+K18857+K18857+K18857+K00232+K18857+K18857+K16818+K01723+K18857+…
RNA transport	ko03013	112	941	5953	35597	TraesCS1A02G035000;TraesCS1A02G049300;TraesCS1A02G082500;TraesCS1A02G222800;TraesCS1A02G303600;TraesCS1A02G402800;TraesCS1A02G413000;TraesCS1A02G423100;TraesCS1A02G430700;TraesCS1B02G180300;TraesCS1B02G236100;TraesCS1B02G266900;TraesCS1B02G314000;TraesCS1B02G349300;TraesCS1B02G432200;TraesCS1B02G443100;TraesCS1B02G455200;TraesCS1D02G034200;TraesCS1D02G051300;TraesCS1D02G083900;TraesCS1D02G224400;…	K14305+K14301+K03260+K14293+K03239+K03251+K07936+K03231+K14292+K03257+K14293+K14319+K03239+K03242+K03251+K07936+K03231+K14298+K14301+K03260+K14293+K03538+K03251+K07936+K03231+K14292+K03231+K03113+K14317+K03247+K03113+K13025+K03231+K14317+K03248+K14319+K00784+K14298+K14292+K14319+K18213+K14292+K03254+K00784+K14292+K14306+K14319+K03254+K00784+K14299+K14292+K14306+K14319+K14297+K14525+K03260+K03231+…
Tyrosine metabolism	ko00350	47	296	5953	35597	TraesCS1A02G070500;TraesCS1B02G066400;TraesCS1B02G389200;TraesCS1D02G052500;TraesCS1D02G376300;TraesCS2A02G468500;TraesCS2B02G091300;TraesCS2B02G491400;TraesCS2D02G075000;TraesCS2D02G468600;TraesCS3A02G305400;TraesCS3B02G331100;TraesCS3B02G355900;TraesCS4A02G145400;TraesCS4A02G202100;TraesCS4A02G202200;TraesCS4A02G202300;TraesCS4A02G366200;TraesCS4B02G106300;TraesCS4B02G106500;TraesCS4B02G124800;…	K00815+K00001+K18857+K01593+K18857+K00422+K00276+K00422+K00276+K00422+K14454+K14454+K00422+K00815+K18857+K18857+K18857+K01557+K18857+K18857+K00815+K00276+K00121+K18857+K18857+K00121+K18857+K01800+K01557+K01800+K01800+K01557+K00457+K00121+K00811+K00457+K01593+K01593+K14455+K07253+K00451+K00121+K00815+K14455+K14454+K00422+K15849
Ribosome biogenesis in eukaryotes	ko03008	139	490	5953	35597	TraesCS1A02G071300;TraesCS1A02G340000;TraesCS1A02G379300;TraesCS1A02G413000;TraesCS1B02G352300;TraesCS1B02G379200;TraesCS1B02G401000;TraesCS1B02G414400;TraesCS1B02G443100;TraesCS1D02G010400;TraesCS1D02G294400;TraesCS1D02G386500;TraesCS1D02G420600;TraesCS2A02G097800;TraesCS2A02G119400;TraesCS2A02G125500;TraesCS2A02G151800;TraesCS2A02G151900;TraesCS2A02G245100;TraesCS2A02G287700;TraesCS2A02G416500;…	K14575+K14558+K14564+K07936+K14558+K14565+K14564+K14574+K07936+K14574+K03538+K14564+K07936+K14538+K14565+K14564+K11131+K11131+K03115+K14536+K14550+K14555+K14570+K11883+K11883+K14538+K14565+K14564+K11131+K14550+K14560+K14570+K11883+K14538+K14565+K14564+K11131+K11131+K14550+K14555+K14560+K11883+K11883+K07178+K14558+K07179+K07178+K14548+K07178+K07179+K14525+K14521+K12845+K14546+K14569+K14521+K14556+…
Stilbenoid, diarylheptanoid and gingerol biosynthesis	ko00945	53	342	5953	35597	TraesCS1A02G088300;TraesCS1A02G088400;TraesCS1A02G310500;TraesCS1B02G107400;TraesCS1B02G321800;TraesCS1D02G089600;TraesCS1D02G089900;TraesCS2A02G354500;TraesCS2A02G490000;TraesCS2B02G446300;TraesCS2B02G518300;TraesCS2B02G519100;TraesCS2D02G424100;TraesCS2D02G490400;TraesCS2D02G568200;TraesCS2D02G582000;TraesCS3A02G331800;TraesCS3B02G375100;TraesCS3D02G325300;TraesCS3D02G336900;TraesCS3D02G392500;…	K13065+K13065+K09754+K13065+K09754+K13065+K13065+K13065+K13065+K13065+K13065+K13065+K13065+K13065+K13065+K13065+K09754+K00487+K09754+K00487+K16040+K13065+K13065+K16040+K13065+K13065+K13065+K13065+K13065+K13065+K13065+K13065+K13065+K13065+K16040+K17212+K13065+K16040+K17212+K16040+K17212+K00588+K13065+K13065+K13065+K13065+K13065+K16040+K13065+K00588+K13065+K16040+K13065
MAPK signaling pathway - plant	ko04016	304	1825	5953	35597	TraesCS1A02G018000;TraesCS1A02G018100;TraesCS1A02G126800;TraesCS1A02G191700;TraesCS1A02G203600;TraesCS1A02G203700;TraesCS1A02G217200;TraesCS1A02G246500;TraesCS1A02G270800;TraesCS1A02G350700;TraesCS1A02G358600;TraesCS1A02G411200;TraesCS1B02G020700;TraesCS1B02G127000;TraesCS1B02G145800;TraesCS1B02G229400;TraesCS1B02G261400;TraesCS1B02G281100;TraesCS1B02G375100;TraesCS1B02G471000;TraesCS1B02G478900;…	K13416+K13416+K14496+K14496+K20547+K20547+K00940+K16224+K14498+K00940+K14497+K14497+K13416+K14509+K14496+K14498+K14498+K14498+K14497+K02183+K00940+K13416+K14496+K13416+K20547+K20547+K14498+K13447+K13416+K02183+K02183+K00940+K13416+K13416+K13420+K13425+K02183+K20772+K14510+K13420+K13416+K13416+K14496+K13425+K02183+K13422+K13422+K13416+K13422+K14498+K13416+K14497+K20547+K13416+K13416+K13425+K13425+…
Plant-pathogen interaction	ko04626	614	4646	5953	35597	TraesCS1A02G016000;TraesCS1A02G016100;TraesCS1A02G016200;TraesCS1A02G017900;TraesCS1A02G018000;TraesCS1A02G018100;TraesCS1A02G026200;TraesCS1A02G066700;TraesCS1A02G150100;TraesCS1A02G227300;TraesCS1A02G238800;TraesCS1A02G246500;TraesCS1A02G307200;TraesCS1A02G321700;TraesCS1A02G356600;TraesCS1A02G374700;TraesCS1A02G404800;TraesCS1A02G410700;TraesCS1A02G419200;TraesCS1A02G419300;TraesCS1A02G424200;…	K13430+K13430+K13457+K13459+K13416+K13416+K13457+K13430+K13466+K13435+K13448+K16224+K13412+K05391+K13430+K13430+K15397+K16225+K15397+K15397+K13412+K13466+K13457+K13466+K13466+K13430+K13416+K13457+K13430+K16225+K13448+K13430+K15397+K13457+K16225+K13448+K15397+K15397+K15397+K13437+K02183+K13457+K13430+K13459+K13416+K13457+K13457+K15397+K13430+K13416+K13430+K13435+K13448+K13447+K13459+K13430+K05391+…
Taurine and hypotaurine metabolism	ko00430	7	28	5953	35597	TraesCS3A02G022600;TraesCS3B02G022900;TraesCS3B02G090400;TraesCS3D02G023900;TraesCS4A02G075600;TraesCS4B02G231400;TraesCS4D02G232700	K01580+K01580+K18592+K01580+K01580+K01580+K01580
Lipoic acid metabolism	ko00785	3	17	5953	35597	TraesCS4A02G128200;TraesCS5A02G062500;TraesCS5D02G073700	K23735+K03801+K03801
Pyrimidine metabolism	ko00240	67	321	5953	35597	TraesCS1A02G056600;TraesCS1A02G217200;TraesCS1A02G350700;TraesCS1A02G375900;TraesCS1B02G396300;TraesCS1B02G478900;TraesCS1D02G057300;TraesCS1D02G255500;TraesCS1D02G383300;TraesCS1D02G452400;TraesCS2A02G147200;TraesCS2A02G269100;TraesCS2A02G293900;TraesCS2A02G383300;TraesCS2A02G518600;TraesCS2B02G287900;TraesCS2B02G310200;TraesCS2D02G268100;TraesCS2D02G291500;TraesCS3A02G087400;TraesCS3A02G249300;…	K01240+K00940+K00940+K00857+K00857+K00940+K01240+K01240+K00857+K00940+K00943+K00876+K00876+K16904+K13998+K00876+K00876+K00876+K00876+K01240+K01489+K01464+K09903+K01240+K01081+K01489+K01464+K13421+K13421+K09903+K01513+K01464+K13421+K09903+K10807+K14641+K00876+K01081+K01431+K24242+K00940+K00609+K01081+K01431+K01956+K01081+K01431+K24242+K01513+K00207+K00207+K01513+K00207+K10807+K10807+K10808+K01240+…
Glycosphingolipid biosynthesis - ganglio series	ko00604	9	100	5953	35597	TraesCS2A02G403200;TraesCS3B02G123600;TraesCS3D02G107300;TraesCS4B02G220500;TraesCS4D02G220800;TraesCS7A02G363600;TraesCS7B02G264200;TraesCS7D02G359500;Triticum_aestivum_newGene_21567	K12309+K12309+K12309+K12309+K12309+K12309+K12309+K12309+K12309
Benzoxazinoid biosynthesis	ko00402	51	259	5953	35597	TraesCS1A02G435400;TraesCS2A02G026800;TraesCS2A02G037900;TraesCS2B02G032500;TraesCS2B02G032600;TraesCS2B02G032900;TraesCS2B02G033100;TraesCS2B02G038500;TraesCS2B02G051100;TraesCS2B02G058000;TraesCS2D02G028000;TraesCS2D02G036900;TraesCS2D02G044600;TraesCS2D02G156200;TraesCS3A02G041800;TraesCS3A02G061700;TraesCS3A02G062200;TraesCS3A02G466200;TraesCS3B02G041900;TraesCS3B02G510100;TraesCS3D02G038500;…	K13223+K13229+K13229+K13223+K13223+K13223+K13223+K13229+K13229+K13223+K13229+K13229+K13223+K13227+K13222+K13223+K13224+K13227+K13222+K13227+K13222+K13223+K13223+K13223+K13227+K13229+K13229+K13224+K13224+K13227+K13224+K13223+K13227+K13229+K13222+K13223+K13227+K13223+K13229+K13227+K13227+K13227+K13227+K13223+K13227+K13227+K13223+K13223+K13229+K13224+K13227
Folate biosynthesis	ko00790	11	107	5953	35597	TraesCS1A02G285400;TraesCS1B02G294600;TraesCS1D02G165100;TraesCS2A02G166800;TraesCS2A02G518600;TraesCS2B02G192900;TraesCS2D02G174400;TraesCS3B02G191100;TraesCS5B02G407300;TraesCS6B02G200000;TraesCSU02G034000	K14652+K14652+K01930+K13941+K13998+K13941+K13941+K18482+K15631+K18482+K01930
Phenylalanine, tyrosine and tryptophan biosynthesis	ko00400	36	198	5953	35597	TraesCS1A02G070500;TraesCS1A02G188000;TraesCS1A02G195500;TraesCS1B02G229700;TraesCS1D02G188500;TraesCS1D02G199100;TraesCS1D02G218300;TraesCS2A02G292000;TraesCS2B02G096300;TraesCS2D02G326400;TraesCS3A02G082700;TraesCS3A02G305400;TraesCS3B02G097800;TraesCS3B02G331100;TraesCS3D02G083400;TraesCS4A02G089800;TraesCS4A02G145400;TraesCS4B02G124800;TraesCS5A02G169500;TraesCS5B02G166300;TraesCS6A02G305400;…	K00815+K05359+K00891+K01626+K05359+K00891+K01626+K05359+K05359+K01658+K00891+K14454+K00891+K14454+K00891+K01657+K00815+K00815+K01609+K01609+K00891+K01850+K00811+K01696+K15227+K14455+K06001+K15227+K00891+K01696+K00815+K14455+K14454+K00891+K15849+K01626
Anthocyanin biosynthesis	ko00942	2	26	5953	35597	TraesCS5B02G132200;TraesCS5D02G140900	K12338+K12338
Inositol phosphate metabolism	ko00562	100	456	5953	35597	TraesCS1A02G069300;TraesCS1A02G305800;TraesCS1A02G357300;TraesCS1B02G316500;TraesCS1B02G344900;TraesCS1B02G373800;TraesCS1D02G333500;TraesCS1D02G361500;TraesCS2A02G130800;TraesCS2A02G235000;TraesCS2A02G477900;TraesCS2A02G497700;TraesCS2A02G539100;TraesCS2A02G584700;TraesCS2B02G152700;TraesCS2B02G256300;TraesCS2B02G389100;TraesCS2B02G503400;TraesCS2B02G525900;TraesCS2B02G598600;TraesCS2D02G132600;…	K05857+K24221+K20279+K24221+K00913+K20279+K00913+K20279+K00889+K01092+K00140+K10572+K10572+K01803+K00889+K01092+K01803+K00889+K10572+K01803+K00889+K00889+K01092+K01803+K00140+K01803+K10572+K20279+K01106+K10572+K01803+K00889+K01106+K18081+K00921+K01858+K01099+K24221+K20279+K00889+K01114+K18081+K01114+K15422+K01114+K00889+K20279+K05857+K01858+K01114+K00889+K19517+K20279+K01099+K01858+K00914+K01803+…
Propanoate metabolism	ko00640	45	127	5953	35597	TraesCS1A02G066400;TraesCS1A02G099500;TraesCS1A02G110300;TraesCS1B02G084700;TraesCS1B02G129300;TraesCS1D02G067500;TraesCS1D02G111900;TraesCS2A02G074700;TraesCS2A02G477900;TraesCS2B02G082500;TraesCS2D02G035400;TraesCS2D02G068100;TraesCS2D02G073400;TraesCS2D02G477100;TraesCS3A02G003800;TraesCS3A02G484800;TraesCS3B02G008700;TraesCS3D02G005500;TraesCS3D02G290900;TraesCS4A02G122800;TraesCS4A02G494700;…	K00382+K00382+K00232+K00382+K00232+K00382+K00232+K09699+K00140+K11262+K00626+K11262+K09699+K00140+K00626+K11262+K00626+K00626+K05605+K01692+K00232+K00166+K01692+K01692+K05605+K01895+K05605+K05605+K01895+K00167+K00016+K00167+K00016+K00167+K00016+K00232+K00232+K23146+K00016+K00232+K00232+K01895+K00232+K00232+K01963
Tropane, piperidine and pyridine alkaloid biosynthesis	ko00960	19	151	5953	35597	TraesCS1A02G070500;TraesCS2B02G091300;TraesCS2D02G075000;TraesCS3A02G305400;TraesCS3A02G402000;TraesCS3B02G331100;TraesCS3D02G396800;TraesCS4A02G145400;TraesCS4B02G124800;TraesCS4B02G226400;TraesCS4D02G210700;TraesCS4D02G309300;TraesCS5B02G028300;TraesCS6B02G393600;TraesCS7B02G274100;TraesCS7D02G342400;TraesCS7D02G369300;Triticum_aestivum_newGene_13929;Triticum_aestivum_newGene_6331	K00815+K00276+K00276+K14454+K08081+K14454+K08081+K00815+K00815+K00276+K08081+K08081+K08081+K00811+K14455+K00815+K14455+K14454+K15849
Other types of O-glycan biosynthesis	ko00514	15	87	5953	35597	TraesCS1D02G244700;TraesCS2B02G155300;TraesCS2B02G223700;TraesCS2B02G506600;TraesCS3A02G023000;TraesCS3A02G187000;TraesCS3A02G428100;TraesCS3A02G494800;TraesCS3B02G216400;TraesCS3B02G465200;TraesCS3B02G466300;TraesCS3B02G556500;TraesCS3D02G190800;TraesCS3D02G501900;TraesCS5A02G023600	K18134+K18134+K03691+K18134+K18134+K20782+K20783+K18134+K20782+K20783+K20784+K18134+K20782+K18134+K18134
Flavonoid biosynthesis	ko00941	121	632	5953	35597	TraesCS1A02G088300;TraesCS1A02G088400;TraesCS1A02G310500;TraesCS1A02G347100;TraesCS1A02G347400;TraesCS1A02G424000;TraesCS1A02G442300;TraesCS1B02G107400;TraesCS1B02G321800;TraesCS1B02G361500;TraesCS1B02G361600;TraesCS1B02G476400;TraesCS1D02G072700;TraesCS1D02G089600;TraesCS1D02G089900;TraesCS1D02G350000;TraesCS1D02G350200;TraesCS1D02G350400;TraesCS1D02G450100;TraesCS2A02G009500;TraesCS2A02G025500;…	K13065+K13065+K09754+K22845+K22845+K22845+K05280+K13065+K09754+K22845+K22845+K05280+K05278+K13065+K13065+K22845+K22845+K22845+K05280+K22845+K00660+K00660+K00660+K13065+K01859+K22845+K08695+K13065+K00660+K22845+K00660+K00660+K00660+K01859+K08695+K01859+K13065+K08695+K13065+K13065+K00660+K00660+K00660+K00660+K00660+K23180+K01859+K13082+K01859+K13065+K08695+K13065+K00660+K13065+K13065+K05278+K22845+…
Peroxisome	ko04146	111	440	5953	35597	TraesCS1A02G099000;TraesCS1A02G110300;TraesCS1A02G183800;TraesCS1A02G246400;TraesCS1B02G125400;TraesCS1B02G129300;TraesCS1B02G161300;TraesCS1B02G205300;TraesCS1B02G257100;TraesCS1D02G111900;TraesCS1D02G192900;TraesCS1D02G245700;TraesCS2A02G290200;TraesCS2A02G399000;TraesCS2A02G467700;TraesCS2A02G586900;TraesCS2B02G417000;TraesCS2B02G490700;TraesCS2B02G556900;TraesCS2D02G175900;TraesCS2D02G251800;…	K13348+K00232+K00106+K13354+K13348+K00232+K07513+K00106+K13354+K00232+K00106+K13354+K13343+K04565+K11517+K00869+K04565+K11517+K08726+K11517+K11517+K00031+K04565+K11517+K13356+K17879+K08726+K01640+K01640+K12663+K17879+K08726+K01640+K01640+K13348+K13356+K08726+K01640+K01640+K13354+K01897+K00477+K13343+K01897+K08726+K08726+K04564+K00232+K13356+K00477+K01897+K13354+K13356+K00477+K01897+K04564+K13352+…
Synthesis and degradation of ketone bodies	ko00072	10	30	5953	35597	TraesCS2D02G035400;TraesCS3A02G003800;TraesCS3A02G185500;TraesCS3A02G192000;TraesCS3B02G008700;TraesCS3B02G215100;TraesCS3B02G220900;TraesCS3D02G005500;TraesCS3D02G189400;TraesCS3D02G195100	K00626+K00626+K01640+K01640+K00626+K01640+K01640+K00626+K01640+K01640
Mannose type O-glycan biosynthesis	ko00515	20	94	5953	35597	TraesCS1A02G257300;TraesCS1B02G267800;TraesCS1D02G256600;TraesCS2D02G481000;TraesCS3A02G021800;TraesCS3A02G022200;TraesCS3A02G022900;TraesCS3A02G030700;TraesCS3B02G021900;TraesCS3B02G023700;TraesCS3B02G024000;TraesCS3D02G025000;TraesCS7A02G235800;TraesCS7A02G236200;TraesCS7A02G412000;TraesCS7B02G133900;TraesCS7B02G134200;TraesCS7D02G235600;TraesCS7D02G235800;TraesCS7D02G236300	K18207+K18207+K18207+K18207+K18207+K18207+K18207+K18207+K18207+K18207+K18207+K18207+K18207+K18207+K18207+K18207+K18207+K18207+K18207+K18207
Caffeine metabolism	ko00232	6	9	5953	35597	TraesCS1A02G183800;TraesCS1B02G205300;TraesCS1D02G192900;TraesCS3A02G376400;TraesCS3B02G408900;TraesCS3D02G369200	K00106+K00106+K00106+K00365+K00365+K00365
Ribosome	ko03010	576	1360	5953	35597	TraesCS1A02G001800;TraesCS1A02G025100;TraesCS1A02G092900;TraesCS1A02G096500;TraesCS1A02G105400;TraesCS1A02G125100;TraesCS1A02G129100;TraesCS1A02G147000;TraesCS1A02G148400;TraesCS1A02G159100;TraesCS1A02G284800;TraesCS1A02G286300;TraesCS1A02G288800;TraesCS1A02G307400;TraesCS1A02G348300;TraesCS1A02G354400;TraesCS1A02G363700;TraesCS1A02G386300;TraesCS1A02G388500;TraesCS1A02G397400;TraesCS1A02G397500;…	K02902+K02890+K02987+K02883+K02977+K02868+K02993+K02889+K02894+K02962+K02920+K02957+K02973+K02908+K02887+K02930+K02903+K02921+K02888+K02977+K02977+K02882+K02987+K02883+K02889+K02962+K02905+K02863+K02930+K02920+K02957+K02908+K02887+K02903+K02917+K02921+K02882+K02946+K02902+K02890+K02987+K02883+K02993+K02868+K02889+K02894+K02962+K02905+K02863+K02930+K02920+K02957+K02973+K02908+K02887+K02945+K02903+…
Arginine biosynthesis	ko00220	30	154	5953	35597	TraesCS1A02G072200;TraesCS1B02G090600;TraesCS1D02G074600;TraesCS2A02G035700;TraesCS2A02G389900;TraesCS2A02G500400;TraesCS2B02G048700;TraesCS2B02G280600;TraesCS2B02G409300;TraesCS2B02G528300;TraesCS2D02G034900;TraesCS2D02G262400;TraesCS2D02G388800;TraesCS2D02G500600;TraesCS3A02G305400;TraesCS3B02G331100;TraesCS5A02G006100;TraesCS5A02G490100;TraesCS5B02G005000;TraesCS5D02G006100;TraesCS6A02G013600;…	K00818+K00818+K00818+K01476+K00261+K01915+K01476+K14272+K00261+K01915+K01476+K14272+K00261+K01915+K14454+K14454+K13427+K14677+K13427+K13427+K13427+K01438+K13427+K01438+K00811+K01438+K14682+K14455+K14455+K14454
Glycosphingolipid biosynthesis - lacto and neolacto series	ko00601	5	12	5953	35597	TraesCS1A02G377900;TraesCS1B02G398700;TraesCS1D02G384900;TraesCS5A02G217000;TraesCS5D02G225100	K07819+K07819+K07819+K07819+K07819
Galactose metabolism	ko00052	90	478	5953	35597	TraesCS1A02G164800;TraesCS1A02G443900;TraesCS1B02G181800;TraesCS1B02G182000;TraesCS1B02G357000;TraesCS1B02G366400;TraesCS1B02G478400;TraesCS1D02G123700;TraesCS1D02G161900;TraesCS1D02G294900;TraesCS1D02G355200;TraesCS1D02G451900;TraesCS2A02G094700;TraesCS2A02G180200;TraesCS2A02G295400;TraesCS2A02G324700;TraesCS2A02G331700;TraesCS2A02G343900;TraesCS2A02G386100;TraesCS2A02G403200;TraesCS2A02G488500;…	K07407+K01784+K07407+K07407+K00850+K00844+K01784+K00844+K07407+K06617+K00844+K01784+K18819+K01785+K01193+K06617+K00850+K01785+K01193+K12309+K01193+K01193+K01193+K18819+K07407+K01193+K01785+K01785+K00850+K06617+K01193+K01193+K01193+K01193+K01193+K07407+K01193+K01785+K00850+K01193+K01193+K01193+K01193+K06617+K01187+K01193+K01193+K01193+K06617+K12309+K01187+K01190+K01193+K06617+K12309+K01193+K00844+…
Valine, leucine and isoleucine degradation	ko00280	78	234	5953	35597	TraesCS1A02G066400;TraesCS1A02G066800;TraesCS1A02G099500;TraesCS1B02G084700;TraesCS1B02G085100;TraesCS1B02G161300;TraesCS1B02G351900;TraesCS1D02G067500;TraesCS1D02G067800;TraesCS1D02G423800;TraesCS2A02G074700;TraesCS2A02G109700;TraesCS2A02G477900;TraesCS2B02G127700;TraesCS2B02G426100;TraesCS2D02G035400;TraesCS2D02G073400;TraesCS2D02G109900;TraesCS2D02G386700;TraesCS2D02G405200;TraesCS2D02G477100;…	K00382+K00253+K00382+K00382+K00253+K07513+K01968+K00382+K00253+K01968+K09699+K00249+K00140+K00249+K00826+K00626+K09699+K00249+K00128+K00826+K00140+K00626+K01640+K01640+K01968+K00626+K01640+K01640+K01968+K00626+K01640+K01640+K01968+K05605+K01968+K01692+K00128+K01969+K00166+K01692+K00128+K00827+K01692+K05605+K01968+K14085+K05605+K01968+K14085+K05605+K01968+K14085+K00167+K00020+K07513+K00128+K00167+…
Non-homologous end-joining	ko03450	1	36	5953	35597	TraesCS5B02G513500	K04799
Ascorbate and aldarate metabolism	ko00053	51	336	5953	35597	TraesCS1A02G045700;TraesCS1B02G059100;TraesCS1D02G001600;TraesCS2A02G437700;TraesCS2D02G037100;TraesCS2D02G270000;TraesCS2D02G386700;TraesCS2D02G434500;TraesCS3B02G476000;TraesCS4A02G201200;TraesCS4A02G219900;TraesCS4B02G105300;TraesCS4D02G050600;TraesCS4D02G094500;TraesCS4D02G102200;TraesCS5A02G056400;TraesCS5A02G213600;TraesCS5B02G060400;TraesCS5B02G192000;TraesCS5B02G210100;TraesCS5D02G199900;…	K21888+K21888+K00103+K00434+K00103+K16190+K00128+K00434+K16190+K14190+K00128+K14190+K00012+K00128+K14190+K17744+K14085+K17744+K00423+K14085+K00423+K14085+K00434+K00128+K16190+K00103+K00128+K00128+K00434+K16190+K00128+K00128+K08232+K00434+K21888+K00103+K00469+K12447+K00128+K00434+K00469+K12447+K21888+K00128+K00434+K00103+K00469+K16190+K12447+K21888+K00103
Glycerolipid metabolism	ko00561	90	543	5953	35597	TraesCS1A02G164800;TraesCS1A02G235100;TraesCS1A02G287400;TraesCS1B02G181800;TraesCS1B02G182000;TraesCS1B02G220600;TraesCS1B02G248300;TraesCS1B02G291200;TraesCS1B02G291500;TraesCS1B02G296800;TraesCS1D02G161900;TraesCS1D02G210100;TraesCS1D02G236800;TraesCS1D02G286300;TraesCS2A02G202200;TraesCS2A02G437600;TraesCS2A02G515700;TraesCS2B02G122900;TraesCS2B02G148200;TraesCS2B02G457700;TraesCS2B02G544200;…	K07407+K00901+K15728+K07407+K07407+K00901+K00901+K00002+K00002+K15728+K07407+K00901+K00901+K15728+K01054+K00655+K00864+K07407+K00901+K00655+K00864+K00901+K07407+K00901+K00128+K00655+K15918+K14674+K01054+K00679+K01054+K24189+K00002+K15918+K14674+K01054+K06119+K18693+K15918+K14674+K01054+K00002+K00002+K01054+K00655+K03715+K00128+K01054+K00863+K00679+K21362+K00863+K03715+K21362+K00863+K00128+K03715+…
Base excision repair	ko03410	20	206	5953	35597	TraesCS1A02G038400;TraesCS1D02G040100;TraesCS1D02G330500;TraesCS2A02G354000;TraesCS2A02G526000;TraesCS2B02G556100;TraesCS2D02G528800;TraesCS3A02G075400;TraesCS3A02G264800;TraesCS3A02G385400;TraesCS3B02G417600;TraesCS3D02G378400;TraesCS4A02G227500;TraesCS4B02G366100;TraesCS4D02G085900;TraesCS4D02G234900;TraesCS5B02G327700;TraesCS5B02G513500;TraesCS6B02G365700;TraesCS6D02G314600	K24070+K24070+K10798+K01246+K02335+K02335+K02335+K03660+K10747+K02335+K02335+K02335+K01142+K04802+K01142+K02335+K10772+K04799+K10773+K10773
Citrate cycle (TCA cycle)	ko00020	42	185	5953	35597	TraesCS1A02G066400;TraesCS1A02G099500;TraesCS1A02G348500;TraesCS1A02G412900;TraesCS1B02G084700;TraesCS1B02G363100;TraesCS1B02G443200;TraesCS1D02G067500;TraesCS1D02G351500;TraesCS1D02G420500;TraesCS2A02G280100;TraesCS2D02G255500;TraesCS2D02G279100;TraesCS2D02G361100;TraesCS3B02G265000;TraesCS3D02G188200;TraesCS4A02G083900;TraesCS4A02G172800;TraesCS4D02G220500;TraesCS5A02G014300;TraesCS5A02G206600;…	K00382+K00382+K00026+K00026+K00382+K00026+K00026+K00382+K00026+K00026+K00161+K00234+K00161+K00031+K00026+K01681+K01610+K01648+K01610+K00026+K00627+K00162+K00026+K01647+K00026+K00627+K00026+K01647+K00627+K00627+K00627+K00162+K00026+K01647+K00627+K01681+K01681+K00161+K01648+K00161+K00026+K01648
Sulfur metabolism	ko00920	28	147	5953	35597	TraesCS1A02G323400;TraesCS1B02G336300;TraesCS1D02G324200;TraesCS2B02G233600;TraesCS2B02G402900;TraesCS2D02G203500;TraesCS3A02G422100;TraesCS3B02G504100;TraesCS4A02G042700;TraesCS4A02G212400;TraesCS4A02G400200;TraesCS4A02G414400;TraesCS4B02G263300;TraesCS4D02G263500;TraesCS5A02G501800;TraesCS5B02G018700;TraesCS5B02G121500;TraesCS5B02G300800;TraesCS5D02G027600;TraesCS6A02G187300;TraesCS6A02G233100;…	K00392+K00392+K00392+K01082+K22966+K00860+K17285+K00988+K00640+K01738+K15422+K02045+K00640+K00640+K00640+K01738+K15422+K13034+K01738+K01738+K01082+K01738+K01082+K01082+K01738+K01738+K15422+K15422
Photosynthesis - antenna proteins	ko00196	36	91	5953	35597	TraesCS1B02G388200;TraesCS1B02G432700;TraesCS1B02G451100;TraesCS1D02G411300;TraesCS2A02G187200;TraesCS2A02G206200;TraesCS2A02G342600;TraesCS2B02G220100;TraesCS2B02G233400;TraesCS2B02G340300;TraesCS2D02G200700;TraesCS2D02G209900;TraesCS2D02G320900;TraesCS4A02G226900;TraesCS4B02G089500;TraesCS4D02G086400;TraesCS5A02G213000;TraesCS5A02G229300;TraesCS5A02G322500;TraesCS5A02G350600;TraesCS5B02G210800;…	K08912+K08912+K08914+K08912+K08908+K08915+K08917+K08908+K08915+K08917+K08908+K08915+K08917+K08916+K08916+K08916+K08908+K08910+K08913+K08912+K08908+K08910+K08913+K08912+K08908+K08913+K08912+K08912+K08909+K08911+K08909+K08909+K08907+K08912+K08907+K08912
Homologous recombination	ko03440	49	462	5953	35597	TraesCS1A02G304700;TraesCS1A02G329400;TraesCS1A02G329600;TraesCS1B02G178800;TraesCS1B02G342800;TraesCS1D02G160600;TraesCS1D02G331500;TraesCS2A02G384900;TraesCS2A02G526000;TraesCS2B02G543100;TraesCS2B02G556100;TraesCS2D02G528800;TraesCS3A02G326700;TraesCS3A02G385400;TraesCS3B02G327400;TraesCS3B02G417600;TraesCS3B02G530900;TraesCS3D02G292300;TraesCS3D02G378400;TraesCS3D02G388300;TraesCS4A02G296300;…	K10683+K04728+K10683+K10867+K04728+K10683+K04728+K10683+K02335+K10882+K02335+K02335+K10875+K02335+K07466+K02335+K03553+K07466+K02335+K03553+K12173+K12173+K03655+K12173+K02335+K12173+K08991+K10728+K03553+K10683+K12173+K08991+K10728+K03553+K08991+K10728+K03553+K10683+K10728+K12173+K12173+K12173+K12173+K12173+K07466+K07466+K07466+K07466+K07466
Fatty acid elongation	ko00062	38	302	5953	35597	TraesCS1A02G404800;TraesCS1A02G419200;TraesCS1A02G419300;TraesCS1B02G434600;TraesCS1B02G449100;TraesCS1B02G449300;TraesCS1B02G449400;TraesCS1D02G042100;TraesCS1D02G412800;TraesCS1D02G426800;TraesCS1D02G427000;TraesCS2A02G113600;TraesCS2D02G114200;TraesCS4A02G007400;TraesCS4A02G065300;TraesCS4A02G068400;TraesCS4A02G164400;TraesCS4B02G225500;TraesCS4B02G274700;TraesCS4B02G297500;TraesCS4B02G371300;…	K15397+K15397+K15397+K15397+K15397+K15397+K15397+K15397+K15397+K15397+K15397+K10258+K10258+K15397+K15397+K15397+K15397+K15397+K15397+K15397+K01074+K15397+K15397+K15397+K15397+K01074+K01074+K07512+K15397+K15397+K15397+K15397+K15397+K15397+K15397+K01074+K15397+K15397
Spliceosome	ko03040	140	1179	5953	35597	TraesCS1A02G100600;TraesCS1A02G242100;TraesCS1A02G260200;TraesCS1A02G401800;TraesCS1A02G421900;TraesCS1B02G110400;TraesCS1B02G278200;TraesCS1B02G366000;TraesCS1B02G453300;TraesCS1B02G478200;TraesCS1D02G029400;TraesCS1D02G092200;TraesCS1D02G242000;TraesCS1D02G242900;TraesCS1D02G260100;TraesCS1D02G363300;TraesCS1D02G429800;TraesCS1D02G429900;TraesCS2A02G011000;TraesCS2A02G243500;TraesCS2A02G288000;…	K12862+K03283+K12862+K12835+K12835+K12862+K12831+K12818+K12835+K12627+K03283+K12862+K03283+K12624+K12862+K12835+K12835+K12835+K12835+K11086+K12900+K12872+K03283+K03283+K03283+K12835+K12818+K12900+K12900+K12872+K13025+K12835+K12900+K12818+K11086+K12900+K12872+K12811+K12834+K03283+K03283+K11094+K12835+K12890+K12622+K12741+K12818+K12835+K12741+K12823+K12835+K12890+K12818+K12741+K12818+K12845+K03283+…
Glycine, serine and threonine metabolism	ko00260	81	294	5953	35597	TraesCS1A02G066400;TraesCS1A02G099500;TraesCS1B02G084700;TraesCS1D02G067500;TraesCS1D02G220400;TraesCS1D02G378600;TraesCS2A02G034800;TraesCS2A02G096000;TraesCS2A02G149300;TraesCS2A02G336000;TraesCS2A02G382700;TraesCS2A02G467900;TraesCS2B02G041700;TraesCS2B02G047900;TraesCS2B02G091300;TraesCS2B02G111400;TraesCS2B02G280600;TraesCS2B02G400000;TraesCS2B02G490900;TraesCS2B02G521700;TraesCS2D02G030900;…	K00382+K00382+K00382+K00382+K00600+K01733+K15919+K00130+K01079+K00130+K01620+K00605+K15919+K15919+K00276+K00130+K14272+K01620+K00605+K00600+K15919+K00276+K00130+K01079+K14272+K00130+K01620+K00605+K00281+K15918+K00281+K15918+K15919+K00281+K15918+K00600+K00928+K00600+K00276+K00831+K00600+K00827+K00831+K15634+K12524+K14085+K00306+K01620+K00058+K12524+K14085+K00306+K00306+K00133+K12524+K14085+K00306+…
N-Glycan biosynthesis	ko00510	20	197	5953	35597	TraesCS1A02G141200;TraesCS3A02G274600;TraesCS4A02G232500;TraesCS4B02G083300;TraesCS4D02G350300;TraesCS5A02G526000;TraesCS6A02G271800;TraesCS6A02G419100;TraesCS6B02G299500;TraesCS6B02G470000;TraesCS6D02G243100;TraesCS6D02G250200;TraesCS7D02G133900;Triticum_aestivum_newGene_12630;Triticum_aestivum_newGene_14566;Triticum_aestivum_newGene_17787;Triticum_aestivum_newGene_24454;Triticum_aestivum_newGen…	K03842+K07151+K00726+K00726+K00729+K00729+K07252+K00726+K07252+K00726+K03849+K07441+K05546+K01230+K01230+K01230+K01230+K01230+K01230+K01230
Butanoate metabolism	ko00650	38	118	5953	35597	TraesCS2D02G035400;TraesCS3A02G003800;TraesCS3A02G022600;TraesCS3A02G185500;TraesCS3A02G192000;TraesCS3A02G205100;TraesCS3B02G008700;TraesCS3B02G022900;TraesCS3B02G215100;TraesCS3B02G220900;TraesCS3B02G237200;TraesCS3B02G357200;TraesCS3D02G005500;TraesCS3D02G023900;TraesCS3D02G189400;TraesCS3D02G195100;TraesCS3D02G210300;TraesCS3D02G321200;TraesCS4A02G075600;TraesCS4A02G122800;TraesCS4A02G230000;…	K00626+K00626+K01580+K01640+K01640+K18121+K00626+K01580+K01640+K01640+K18121+K00074+K00626+K01580+K01640+K01640+K18121+K00074+K01580+K01692+K01653+K01653+K01692+K01913+K01580+K01653+K01692+K01913+K01913+K01580+K01652+K01652+K01653+K01652+K16871+K00109+K16871+K00109
Histidine metabolism	ko00340	21	88	5953	35597	TraesCS1A02G324000;TraesCS1B02G337400;TraesCS1D02G325300;TraesCS2D02G386700;TraesCS3A02G512400;TraesCS3B02G580500;TraesCS3D02G519600;TraesCS4A02G219900;TraesCS4B02G219800;TraesCS4D02G094500;TraesCS5A02G213600;TraesCS5A02G501900;TraesCS5B02G210100;TraesCS5D02G218400;TraesCS6B02G002800;TraesCS6B02G284600;TraesCS6B02G284900;TraesCS6D02G222000;TraesCS6D02G222300;TraesCS7B02G116800;TraesCS7D02G211900	K14152+K14152+K14152+K00128+K01590+K01590+K01590+K00128+K01663+K00128+K14085+K00765+K14085+K14085+K00128+K00128+K00128+K00128+K00128+K00128+K00128
Thiamine metabolism	ko00730	24	101	5953	35597	TraesCS1A02G255800;TraesCS1A02G384300;TraesCS1B02G266500;TraesCS1B02G411100;TraesCS1D02G255100;TraesCS1D02G392500;TraesCS2A02G565400;TraesCS2B02G073600;TraesCS2B02G626400;TraesCS2D02G575800;TraesCS3A02G466700;TraesCS3D02G441900;TraesCS4A02G290400;TraesCS4B02G023800;TraesCS4D02G021400;TraesCS6B02G113200;TraesCS6D02G077500;TraesCS7A02G376800;TraesCS7B02G175600;TraesCS7B02G278200;TraesCS7D02G277800;…	K01662+K01662+K01662+K01662+K01662+K01662+K01662+K22911+K01662+K01662+K00878+K00949+K03147+K03147+K03147+K00939+K00939+K03146+K14394+K03146+K14394+K22911+K00939+K03146
Autophagy - other	ko04136	41	145	5953	35597	TraesCS1A02G220200;TraesCS1A02G332200;TraesCS1B02G233500;TraesCS1D02G221700;TraesCS1D02G334800;TraesCS2A02G224000;TraesCS2A02G468300;TraesCS2A02G518700;TraesCS2A02G584900;TraesCS2B02G274200;TraesCS2B02G491200;TraesCS2D02G229900;TraesCS2D02G601400;TraesCS3A02G220600;TraesCS3B02G250900;TraesCS3D02G231900;TraesCS4A02G079800;TraesCS4A02G109600;TraesCS4B02G194600;TraesCS4B02G224200;TraesCS4B02G283300;…	K08343+K17908+K08343+K08343+K17908+K08341+K08341+K19730+K08342+K08341+K08341+K08341+K08342+K08337+K08337+K08337+K17907+K08343+K08343+K17907+K04382+K17907+K04382+K08269+K00914+K08341+K00914+K08341+K00914+K08341+K17890+K08330+K08331+K08333+K08330+K08331+K08331+K17908+K08342+K08341+K17890
Steroid biosynthesis	ko00100	45	216	5953	35597	TraesCS1B02G219200;TraesCS1B02G446300;TraesCS2A02G008200;TraesCS2B02G228600;TraesCS2D02G021600;TraesCS3A02G037600;TraesCS3A02G132000;TraesCS3A02G303600;TraesCS3B02G167400;TraesCS3B02G332700;TraesCS3D02G148300;TraesCS3D02G298200;TraesCS4B02G097200;TraesCS4B02G122800;TraesCS4D02G093600;TraesCS5A02G004500;TraesCS5A02G004600;TraesCS5A02G004700;TraesCS5A02G004800;TraesCS5A02G004900;TraesCS5A02G159300;…	K14423+K00222+K05917+K05917+K05917+K00227+K09832+K14674+K09832+K14674+K09832+K14674+K14423+K05917+K14423+K05917+K05917+K05917+K23558+K01853+K01052+K00801+K14674+K23558+K14674+K01853+K23558+K05917+K05917+K05917+K05917+K01052+K23558+K14674+K08242+K08242+K08242+K01052+K05917+K08242+K08242+K08242+K08242+K09828+K05917
Nucleotide excision repair	ko03420	35	316	5953	35597	TraesCS1A02G086200;TraesCS1A02G348900;TraesCS1B02G104600;TraesCS1D02G087800;TraesCS2A02G364200;TraesCS2A02G526000;TraesCS2B02G456000;TraesCS2B02G556100;TraesCS2D02G432700;TraesCS2D02G528800;TraesCS3A02G264800;TraesCS3A02G385400;TraesCS3B02G327400;TraesCS3B02G417600;TraesCS3D02G292300;TraesCS3D02G378400;TraesCS4A02G274700;TraesCS4B02G039100;TraesCS4B02G090000;TraesCS4B02G216600;TraesCS4B02G366100;…	K06634+K10755+K06634+K06634+K03142+K02335+K10839+K02335+K10839+K02335+K10747+K02335+K07466+K02335+K07466+K02335+K03143+K03143+K10756+K10754+K04802+K03143+K02335+K03143+K10755+K10844+K10844+K10844+K10839+K10839+K07466+K07466+K07466+K07466+K07466
Glutathione metabolism	ko00480	133	566	5953	35597	TraesCS1A02G045700;TraesCS1A02G095800;TraesCS1A02G102700;TraesCS1A02G182900;TraesCS1A02G186100;TraesCS1A02G186400;TraesCS1A02G186500;TraesCS1A02G186600;TraesCS1A02G186700;TraesCS1A02G186800;TraesCS1A02G187000;TraesCS1A02G249300;TraesCS1A02G357200;TraesCS1B02G059100;TraesCS1B02G113500;TraesCS1B02G194600;TraesCS1B02G194900;TraesCS1D02G094800;TraesCS1D02G095400;TraesCS1D02G104800;TraesCS1D02G186400;…	K21888+K01255+K00799+K01469+K00799+K00799+K00799+K00799+K00799+K00799+K00799+K01255+K00033+K21888+K00799+K00799+K00799+K00799+K00799+K01255+K01469+K00799+K00799+K00799+K00799+K00033+K00799+K22596+K00434+K01255+K00799+K00799+K01255+K00799+K00799+K00432+K00799+K00799+K00031+K00432+K00434+K01255+K00799+K00799+K00799+K00799+K00799+K18592+K00799+K00799+K00799+K00799+K00799+K00799+K00799+K00799+K00799+…
DNA replication	ko03030	29	266	5953	35597	TraesCS1A02G129400;TraesCS1A02G348900;TraesCS2A02G526000;TraesCS2B02G556100;TraesCS2D02G528800;TraesCS3A02G200400;TraesCS3A02G264800;TraesCS3A02G380100;TraesCS3A02G385400;TraesCS3B02G224600;TraesCS3B02G327400;TraesCS3B02G412600;TraesCS3B02G412700;TraesCS3B02G417600;TraesCS3D02G203400;TraesCS3D02G292300;TraesCS3D02G373300;TraesCS3D02G378400;TraesCS4B02G090000;TraesCS4B02G216600;TraesCS4B02G366100;…	K02542+K10755+K02335+K02335+K02335+K02212+K10747+K02320+K02335+K02212+K07466+K02320+K02320+K02335+K02212+K07466+K02320+K02335+K10756+K10754+K04802+K02335+K04799+K10755+K07466+K07466+K07466+K07466+K07466
Carbon metabolism	ko01200	296	1098	5953	35597	TraesCS1A02G061700;TraesCS1A02G066400;TraesCS1A02G099500;TraesCS1A02G110300;TraesCS1A02G273900;TraesCS1A02G313300;TraesCS1A02G348500;TraesCS1A02G357200;TraesCS1A02G412900;TraesCS1B02G053600;TraesCS1B02G084700;TraesCS1B02G129300;TraesCS1B02G283600;TraesCS1B02G325100;TraesCS1B02G357000;TraesCS1B02G363100;TraesCS1B02G366400;TraesCS1B02G443200;TraesCS1D02G053400;TraesCS1D02G067500;TraesCS1D02G111900;…	K00927+K00382+K00382+K00232+K03841+K00927+K00026+K00033+K00026+K01810+K00382+K00232+K03841+K00927+K00850+K00026+K00844+K00026+K03841+K00382+K00232+K00844+K00873+K00600+K00927+K00026+K00844+K00033+K00026+K15919+K01602+K01602+K01602+K01602+K01602+K01602+K01602+K01079+K01057+K00131+K01637+K01807+K00161+K00850+K05298+K01638+K19269+K01637+K00261+K11517+K00605+K00140+K01803+K15919+K15919+K01602+K01602+…
Betalain biosynthesis	ko00965	10	165	5953	35597	TraesCS1D02G052500;TraesCS3A02G387800;TraesCS3B02G421000;TraesCS3D02G381800;TraesCS4B02G089700;TraesCS5A02G142700;TraesCS5B02G141400;TraesCS5D02G149400;TraesCS7A02G059500;TraesCS7A02G387000	K01593+K15777+K15777+K15777+K15777+K15777+K15777+K15777+K01593+K01593
Sesquiterpenoid and triterpenoid biosynthesis	ko00909	12	181	5953	35597	TraesCS2B02G445900;TraesCS2D02G005000;TraesCS2D02G423500;TraesCS4D02G299800;TraesCS5A02G454500;TraesCS6A02G181000;TraesCS6B02G172700;TraesCS6D02G164000;TraesCS7B02G131400;TraesCS7D02G173600;TraesCS7D02G233100;Triticum_aestivum_newGene_19647	K15793+K15803+K15793+K15891+K00801+K15472+K15472+K15472+K19011+K19011+K19011+K15803
Pentose phosphate pathway	ko00030	65	238	5953	35597	TraesCS1A02G273900;TraesCS1A02G357200;TraesCS1B02G053600;TraesCS1B02G283600;TraesCS1B02G357000;TraesCS1D02G053400;TraesCS1D02G361400;TraesCS2A02G175400;TraesCS2A02G190700;TraesCS2A02G190900;TraesCS2A02G234900;TraesCS2A02G331700;TraesCS2B02G201700;TraesCS2B02G216400;TraesCS2B02G350500;TraesCS2D02G182700;TraesCS2D02G197100;TraesCS2D02G197300;TraesCS2D02G238600;TraesCS2D02G331200;TraesCS3A02G020300;…	K03841+K00033+K01810+K03841+K00850+K03841+K00033+K01057+K00131+K00895+K01807+K00850+K01057+K00131+K00850+K01057+K00895+K00131+K01807+K00850+K01623+K00852+K03841+K01623+K01623+K01810+K00852+K03841+K01623+K01810+K00852+K03841+K03841+K01623+K01623+K03841+K01783+K01623+K03841+K01783+K01623+K00850+K00850+K01623+K01807+K00850+K01623+K00850+K01057+K00850+K01807+K00948+K00036+K00036+K00615+K00895+K01623+…
Glycosaminoglycan degradation	ko00531	16	144	5953	35597	TraesCS1A02G097500;TraesCS1B02G126300;TraesCS1D02G106300;TraesCS2A02G291000;TraesCS2A02G403200;TraesCS2B02G307400;TraesCS3A02G448900;TraesCS3B02G123600;TraesCS3D02G107300;TraesCS4B02G220500;TraesCS4D02G220800;TraesCS5D02G087700;TraesCS7A02G363600;TraesCS7B02G264200;TraesCS7D02G359500;Triticum_aestivum_newGene_21567	K10532+K10532+K10532+K10532+K12309+K10532+K10532+K12309+K12309+K12309+K12309+K07964+K12309+K12309+K12309+K12309
Protein processing in endoplasmic reticulum	ko04141	116	1244	5953	35597	TraesCS1A02G242100;TraesCS1B02G465700;TraesCS1D02G011600;TraesCS1D02G029400;TraesCS1D02G242000;TraesCS1D02G440100;TraesCS2A02G274700;TraesCS2A02G355200;TraesCS2A02G493200;TraesCS2A02G493300;TraesCS2A02G493400;TraesCS2B02G247300;TraesCS2B02G356100;TraesCS2B02G456000;TraesCS2B02G576100;TraesCS2D02G227800;TraesCS2D02G273400;TraesCS2D02G292900;TraesCS2D02G336700;TraesCS2D02G432700;TraesCS2D02G493200;…	K03283+K10661+K09561+K03283+K03283+K10661+K01456+K13525+K03283+K03283+K03283+K13993+K01456+K10839+K08057+K13993+K01456+K14007+K01456+K10839+K03283+K08057+K09490+K03283+K06689+K07151+K06689+K03094+K06689+K03283+K01456+K10956+K03283+K10956+K13993+K13993+K09487+K14014+K03283+K03283+K10956+K06689+K09487+K04079+K03283+K03094+K09562+K09487+K03283+K10956+K06689+K04079+K03094+K03094+K01456+K09490+K09487+…
Fatty acid metabolism	ko01212	78	349	5953	35597	TraesCS1A02G110300;TraesCS1B02G129300;TraesCS1B02G161300;TraesCS1D02G111900;TraesCS1D02G344900;TraesCS2A02G109700;TraesCS2A02G113600;TraesCS2A02G313500;TraesCS2A02G329200;TraesCS2B02G082500;TraesCS2B02G127700;TraesCS2D02G035400;TraesCS2D02G068100;TraesCS2D02G109900;TraesCS2D02G114200;TraesCS2D02G333600;TraesCS2D02G379400;TraesCS2D02G521400;TraesCS2D02G531000;TraesCS3A02G003800;TraesCS3A02G035300;…	K00232+K00232+K07513+K00232+K00059+K00249+K10258+K09458+K00665+K11262+K00249+K00626+K11262+K00249+K10258+K00665+K02372+K00648+K00059+K00626+K00059+K10527+K11262+K00626+K10527+K10527+K03921+K00626+K10527+K10527+K03921+K00645+K01692+K01897+K01897+K00232+K01897+K09458+K01692+K00645+K01074+K01897+K09458+K01692+K00645+K01074+K03921+K01897+K01074+K10256+K01897+K10781+K01897+K01897+K07512+K10781+K01897+…
Circadian rhythm - plant	ko04712	40	444	5953	35597	TraesCS1A02G083000;TraesCS1A02G212700;TraesCS1B02G351100;TraesCS2A02G025500;TraesCS2A02G025700;TraesCS2A02G035300;TraesCS2A02G245100;TraesCS2A02G527700;TraesCS2B02G038600;TraesCS2B02G038700;TraesCS2B02G048400;TraesCS2B02G558400;TraesCS2D02G027700;TraesCS2D02G027800;TraesCS2D02G027900;TraesCS2D02G034500;TraesCS2D02G530600;TraesCS3A02G128900;TraesCS3A02G284700;TraesCS4A02G268500;TraesCS4B02G380600;…	K12126+K12126+K16223+K00660+K00660+K00660+K03115+K00660+K00660+K00660+K00660+K00660+K00660+K00660+K00660+K00660+K00660+K16241+K16240+K12135+K16223+K12135+K00660+K00660+K10143+K12135+K12133+K12126+K10143+K12133+K12135+K12133+K16223+K12135+K16223+K12127+K00660+K00660+K16223+K12135
Lysine biosynthesis	ko00300	26	53	5953	35597	TraesCS1A02G102500;TraesCS1D02G094400;TraesCS2A02G397900;TraesCS2A02G511900;TraesCS2D02G513500;TraesCS4A02G043800;TraesCS4A02G069000;TraesCS4A02G116000;TraesCS4A02G337800;TraesCS4B02G188200;TraesCS4B02G264500;TraesCS4D02G189600;TraesCS4D02G264500;TraesCS5A02G177400;TraesCS5B02G089300;TraesCS5B02G174600;TraesCS5B02G403400;TraesCS5D02G095700;TraesCS5D02G181600;TraesCS5D02G407800;TraesCS5D02G487000;…	K00215+K00215+K01714+K01714+K01714+K10206+K00215+K10206+K00928+K10206+K10206+K10206+K10206+K12524+K01778+K12524+K00133+K01778+K12524+K00133+K00928+K00928+K01586+K01586+K01586+K00928
Biosynthesis of unsaturated fatty acids	ko01040	21	164	5953	35597	TraesCS1A02G110300;TraesCS1B02G129300;TraesCS1B02G161300;TraesCS1D02G111900;TraesCS2A02G113600;TraesCS2D02G114200;TraesCS3B02G463000;TraesCS3D02G421700;TraesCS4A02G494700;TraesCS5A02G123600;TraesCS5B02G023800;TraesCS6A02G392400;TraesCS6B02G432600;TraesCS7A02G141800;TraesCS7A02G339100;TraesCS7B02G044200;TraesCS7B02G102300;TraesCS7B02G190300;TraesCS7D02G143200;TraesCS7D02G346400;Triticum_aestivum_n…	K00232+K00232+K07513+K00232+K10258+K10258+K03921+K03921+K00232+K03921+K10256+K07513+K07513+K00232+K00232+K00232+K03921+K00232+K00232+K00232+K07513
beta-Alanine metabolism	ko00410	54	155	5953	35597	TraesCS1A02G110300;TraesCS1B02G129300;TraesCS1D02G111900;TraesCS2A02G477900;TraesCS2A02G548100;TraesCS2B02G091300;TraesCS2D02G075000;TraesCS2D02G386700;TraesCS2D02G477100;TraesCS3A02G022600;TraesCS3A02G334000;TraesCS3B02G022900;TraesCS3B02G365000;TraesCS3D02G023900;TraesCS3D02G290900;TraesCS3D02G327500;TraesCS4A02G075600;TraesCS4A02G122800;TraesCS4A02G219900;TraesCS4A02G494700;TraesCS4B02G182600;…	K00232+K00232+K00232+K00140+K17839+K00276+K00276+K00128+K00140+K01580+K01464+K01580+K01464+K01580+K05605+K01464+K01580+K01692+K00128+K00232+K01692+K00276+K01580+K00128+K01692+K01580+K05605+K14085+K01431+K05605+K14085+K01431+K05605+K14085+K01431+K00207+K00128+K00128+K00128+K00207+K00128+K00128+K00207+K00232+K00232+K23146+K00232+K00128+K00232+K00232+K00128+K00232+K01464+K01464
Isoquinoline alkaloid biosynthesis	ko00950	25	245	5953	35597	TraesCS1A02G070500;TraesCS1D02G052500;TraesCS2A02G468500;TraesCS2B02G091300;TraesCS2B02G491400;TraesCS2D02G075000;TraesCS2D02G468600;TraesCS3A02G305400;TraesCS3B02G331100;TraesCS3B02G355900;TraesCS4A02G145400;TraesCS4B02G124800;TraesCS4B02G226400;TraesCS5D02G233700;TraesCS5D02G233800;TraesCS6B02G393600;TraesCS7A02G059500;TraesCS7A02G364100;TraesCS7A02G387000;TraesCS7B02G274100;TraesCS7D02G342400;…	K00815+K01593+K00422+K00276+K00422+K00276+K00422+K14454+K14454+K00422+K00815+K00815+K00276+K14975+K14975+K00811+K01593+K13396+K01593+K14455+K00815+K14455+K14454+K00422+K15849
Cysteine and methionine metabolism	ko00270	101	469	5953	35597	TraesCS1A02G070500;TraesCS1A02G089500;TraesCS1A02G089600;TraesCS1A02G348500;TraesCS1A02G375800;TraesCS1A02G412900;TraesCS1B02G117400;TraesCS1B02G117500;TraesCS1B02G199600;TraesCS1B02G363100;TraesCS1B02G443200;TraesCS1D02G098000;TraesCS1D02G098100;TraesCS1D02G351500;TraesCS1D02G420500;TraesCS2A02G396400;TraesCS2A02G489600;TraesCS2B02G426100;TraesCS2B02G517500;TraesCS2D02G394200;TraesCS2D02G405200;…	K00815+K05933+K05933+K00026+K08967+K00026+K05933+K05933+K01761+K00026+K00026+K05933+K05933+K00026+K00026+K20772+K01251+K00826+K01251+K20772+K00826+K01251+K00837+K14454+K22846+K00026+K14454+K22846+K00837+K00640+K22846+K00815+K01738+K00928+K00549+K00815+K22846+K00640+K00831+K00827+K22846+K00547+K00640+K00831+K00026+K12524+K00026+K00640+K00026+K01738+K00789+K00058+K12524+K05933+K23977+K13034+K00133+…
Ubiquitin mediated proteolysis	ko04120	137	1203	5953	35597	TraesCS1A02G105400;TraesCS1A02G288600;TraesCS1A02G300000;TraesCS1A02G397400;TraesCS1A02G397500;TraesCS1B02G258900;TraesCS1B02G310100;TraesCS1B02G344300;TraesCS1B02G415800;TraesCS1D02G011600;TraesCS1D02G226500;TraesCS1D02G287600;TraesCS1D02G299400;TraesCS1D02G405400;TraesCS2A02G298000;TraesCS2A02G298600;TraesCS2A02G408200;TraesCS2A02G440000;TraesCS2A02G456700;TraesCS2A02G492400;TraesCS2B02G314500;…	K02977+K10590+K10260+K02977+K02977+K10604+K10260+K04506+K10581+K09561+K03348+K10590+K10260+K02977+K10260+K10260+K08770+K03363+K10615+K10615+K10260+K10260+K03349+K08770+K10614+K10260+K03349+K08770+K10260+K10615+K10614+K04506+K04506+K10581+K06689+K03875+K04649+K10581+K06689+K03875+K10615+K03094+K04506+K10581+K10581+K06689+K10260+K03875+K10581+K10615+K10260+K02927+K03178+K02927+K03354+K02927+K10260+…
Vitamin B6 metabolism	ko00750	18	52	5953	35597	TraesCS1A02G180800;TraesCS1B02G199700;TraesCS1D02G378600;TraesCS2A02G254100;TraesCS2A02G254200;TraesCS2A02G268800;TraesCS2B02G267900;TraesCS2B02G268000;TraesCS2B02G287600;TraesCS2D02G254500;TraesCS2D02G254700;TraesCS2D02G267800;TraesCS3A02G215400;TraesCS4B02G273500;TraesCS4B02G291200;TraesCS4B02G360700;TraesCS4D02G272500;TraesCS5B02G065400	K05275+K05275+K01733+K05275+K05275+K06215+K05275+K05275+K06215+K05275+K05275+K06215+K13248+K00831+K08681+K00275+K00831+K00868
Nicotinate and nicotinamide metabolism	ko00760	22	106	5953	35597	TraesCS1A02G056600;TraesCS1D02G057300;TraesCS1D02G242400;TraesCS1D02G255500;TraesCS2A02G302400;TraesCS2B02G318300;TraesCS2D02G158600;TraesCS2D02G301100;TraesCS3A02G087400;TraesCS3B02G102800;TraesCS3B02G200700;TraesCS3D02G106200;TraesCS5A02G221100;TraesCS5B02G109900;TraesCS5B02G185000;TraesCS5B02G219900;TraesCS5D02G228800;TraesCS6A02G104900;TraesCS6D02G093800;TraesCS7A02G278600;TraesCS7B02G176500;…	K01240+K01240+K00858+K01240+K00763+K00763+K18551+K00763+K01240+K01240+K01081+K01513+K01081+K03517+K00858+K01081+K01081+K01513+K01513+K01240+K01240+K01240
Carbon fixation in photosynthetic organisms	ko00710	112	327	5953	35597	TraesCS1A02G061700;TraesCS1A02G273900;TraesCS1A02G313300;TraesCS1A02G348500;TraesCS1A02G412900;TraesCS1B02G283600;TraesCS1B02G325100;TraesCS1B02G363100;TraesCS1B02G443200;TraesCS1D02G053400;TraesCS1D02G313800;TraesCS1D02G351500;TraesCS1D02G420500;TraesCS2A02G066700;TraesCS2A02G066800;TraesCS2A02G066900;TraesCS2A02G067000;TraesCS2A02G067100;TraesCS2A02G067200;TraesCS2A02G067300;TraesCS2A02G234900;…	K00927+K03841+K00927+K00026+K00026+K03841+K00927+K00026+K00026+K03841+K00927+K00026+K00026+K01602+K01602+K01602+K01602+K01602+K01602+K01602+K01807+K05298+K01803+K01602+K01602+K01602+K01602+K01602+K01602+K14272+K05298+K01803+K01803+K01602+K01602+K01602+K01602+K01602+K01807+K14272+K05298+K01803+K01803+K01623+K01595+K00029+K14454+K01100+K03841+K01623+K01623+K01595+K00026+K14454+K01803+K01100+K03841+…
Phosphonate and phosphinate metabolism	ko00440	4	25	5953	35597	TraesCS4D02G191600;TraesCS5A02G144300;TraesCS5B02G143400;TraesCS5D02G147700	K00993+K00967+K00967+K00967
Alanine, aspartate and glutamate metabolism	ko00250	47	217	5953	35597	TraesCS1A02G382800;TraesCS1B02G374500;TraesCS1B02G408200;TraesCS1D02G390500;TraesCS2A02G389900;TraesCS2A02G500400;TraesCS2A02G510400;TraesCS2A02G510700;TraesCS2A02G510800;TraesCS2B02G280600;TraesCS2B02G409300;TraesCS2B02G528300;TraesCS2B02G538600;TraesCS2B02G538800;TraesCS2D02G262400;TraesCS2D02G388800;TraesCS2D02G500600;TraesCS2D02G511800;TraesCS2D02G512000;TraesCS2D02G512100;TraesCS3A02G022600;…	K01953+K00294+K01953+K01953+K00261+K01915+K13051+K13051+K13051+K14272+K00261+K01915+K13051+K13051+K14272+K00261+K01915+K13051+K13051+K13051+K01580+K14454+K00764+K01580+K13051+K14454+K00764+K01580+K13051+K00764+K01580+K01953+K01756+K01580+K00827+K01580+K01953+K00609+K01953+K01953+K01956+K00811+K16871+K16871+K14455+K14455+K14454
Carotenoid biosynthesis	ko00906	50	174	5953	35597	TraesCS1A02G206900;TraesCS1A02G407600;TraesCS1B02G090300;TraesCS1B02G220700;TraesCS1D02G210200;TraesCS2A02G246300;TraesCS2A02G280500;TraesCS2B02G270600;TraesCS2B02G297800;TraesCS2B02G335400;TraesCS2D02G248700;TraesCS2D02G279300;TraesCS3A02G208800;TraesCS3B02G239100;TraesCS3D02G211700;TraesCS4A02G037000;TraesCS4A02G115400;TraesCS4A02G190400;TraesCS4B02G129700;TraesCS4B02G270100;TraesCS4D02G299000;…	K09837+K09835+K09835+K09837+K09837+K09842+K09839+K09842+K09839+K09838+K09842+K09839+K06444+K06444+K06444+K09838+K09841+K09838+K09838+K09838+K02293+K02291+K15744+K09843+K02291+K09840+K15746+K02291+K09840+K09840+K09835+K02291+K09840+K09840+K09835+K06443+K09840+K09843+K14595+K17911+K17911+K02291+K17911+K02291+K17911+K02291+K09835+K17911+K09838+K15744
Aminoacyl-tRNA biosynthesis	ko00970	115	491	5953	35597	TraesCS1A02G145100;TraesCS1A02G151500;TraesCS1A02G190500;TraesCS1A02G235200;TraesCS1A02G413700;TraesCS1B02G205800;TraesCS1D02G148500;TraesCS1D02G163400;TraesCS1D02G194700;TraesCS1D02G326400;TraesCS2A02G041300;TraesCS2A02G231500;TraesCS2A02G246900;TraesCS2A02G262700;TraesCS2A02G520300;TraesCS2B02G053700;TraesCS2B02G174100;TraesCS2B02G255900;TraesCS2B02G263300;TraesCS2B02G279400;TraesCS2B02G304900;…	K01883+K01866+K01866+K01868+K02433+K01866+K01866+K01873+K01866+K01866+K02433+K01893+K01873+K02434+K02433+K02433+K01869+K01893+K01873+K02434+K01880+K01870+K02433+K01892+K02433+K02433+K02433+K01873+K02433+K01869+K01872+K01867+K01887+K01869+K01868+K01876+K01873+K01867+K02433+K01869+K01876+K01873+K01874+K01874+K01872+K01872+K04567+K01872+K04567+K04567+K01872+K01874+K01874+K01875+K04567+K01872+K01872+…
Pyruvate metabolism	ko00620	91	339	5953	35597	TraesCS1A02G066400;TraesCS1A02G099500;TraesCS1A02G348500;TraesCS1A02G412900;TraesCS1B02G084700;TraesCS1B02G363100;TraesCS1B02G443200;TraesCS1D02G067500;TraesCS1D02G215900;TraesCS1D02G351500;TraesCS1D02G420500;TraesCS2A02G280100;TraesCS2A02G345500;TraesCS2B02G082500;TraesCS2B02G257800;TraesCS2B02G364000;TraesCS2D02G035400;TraesCS2D02G068100;TraesCS2D02G279100;TraesCS2D02G344200;TraesCS2D02G386700;…	K00382+K00382+K00026+K00026+K00382+K00026+K00026+K00382+K00873+K00026+K00026+K00161+K01638+K11262+K00873+K01638+K00626+K11262+K00161+K01638+K00128+K00626+K01595+K00029+K11262+K00626+K01595+K00026+K00873+K00626+K01595+K01595+K00029+K01610+K00128+K00873+K01913+K00128+K01913+K01913+K01610+K00026+K01595+K01895+K00627+K14085+K00162+K00026+K01759+K01759+K00026+K01649+K01595+K00627+K14085+K00026+K01759+…
Selenocompound metabolism	ko00450	16	109	5953	35597	TraesCS1B02G017800;TraesCS1B02G199600;TraesCS2A02G132200;TraesCS2B02G154700;TraesCS4A02G051900;TraesCS4A02G078800;TraesCS4B02G014700;TraesCS4B02G245500;TraesCS4B02G252400;TraesCS4D02G243900;TraesCS4D02G252700;TraesCS6B02G306300;TraesCS7A02G401200;TraesCS7D02G395100;Triticum_aestivum_newGene_7509;Triticum_aestivum_newGene_9919	K08247+K01761+K00384+K00384+K01874+K01874+K00549+K01874+K01874+K01874+K01874+K00384+K01874+K01874+K00384+K08247
Biosynthesis of various secondary metabolites - part 2	ko00998	1	15	5953	35597	TraesCS2A02G088300	K21568
ABC transporters	ko02010	123	545	5953	35597	TraesCS1A02G126900;TraesCS1A02G342900;TraesCS1A02G343000;TraesCS1B02G147700;TraesCS1B02G234500;TraesCS1B02G356100;TraesCS1B02G356200;TraesCS1B02G433800;TraesCS1D02G126600;TraesCS1D02G222800;TraesCS1D02G345100;TraesCS1D02G345200;TraesCS2A02G056800;TraesCS2A02G057100;TraesCS2A02G374100;TraesCS2A02G451300;TraesCS2A02G451500;TraesCS2A02G521400;TraesCS2B02G472800;TraesCS2B02G473000;TraesCS2B02G606700;…	K05681+K05641+K05643+K05681+K05658+K05641+K05643+K05665+K05681+K05658+K05641+K05643+K05665+K05665+K05681+K05665+K05665+K05658+K05665+K05665+K08712+K08712+K05665+K05681+K05681+K05665+K05658+K08712+K05658+K05658+K05658+K08712+K05665+K05681+K05665+K08712+K05658+K05658+K05658+K05665+K05658+K05658+K05658+K05658+K05681+K05658+K05658+K05658+K05658+K05658+K05658+K05681+K05663+K08712+K02045+K05665+K05681+…
Phenylpropanoid biosynthesis	ko00940	266	1775	5953	35597	TraesCS1A02G077700;TraesCS1A02G078200;TraesCS1A02G079400;TraesCS1A02G088300;TraesCS1A02G088400;TraesCS1A02G108400;TraesCS1A02G124200;TraesCS1A02G177800;TraesCS1A02G194900;TraesCS1A02G230500;TraesCS1A02G279000;TraesCS1A02G310500;TraesCS1A02G319000;TraesCS1A02G342000;TraesCS1A02G424100;TraesCS1B02G107400;TraesCS1B02G202400;TraesCS1B02G321800;TraesCS1B02G321900;TraesCS1B02G331300;TraesCS1B02G456900;…	K00430+K00430+K00430+K13065+K13065+K00430+K00430+K09755+K09753+K18368+K05349+K09754+K00430+K00430+K22395+K13065+K09755+K09754+K12355+K00430+K22395+K10775+K00430+K00430+K13065+K13065+K00430+K09755+K18368+K01188+K00430+K00430+K23260+K05350+K05350+K00083+K00430+K01904+K10775+K00430+K13065+K00430+K23260+K10775+K10775+K10775+K05350+K13065+K09755+K23260+K00430+K00430+K00430+K00430+K23260+K23260+K05350+…
Glyoxylate and dicarboxylate metabolism	ko00630	133	394	5953	35597	TraesCS1A02G048100;TraesCS1A02G066400;TraesCS1A02G099500;TraesCS1A02G348500;TraesCS1A02G412900;TraesCS1B02G062300;TraesCS1B02G084700;TraesCS1B02G363100;TraesCS1B02G443200;TraesCS1D02G049000;TraesCS1D02G067200;TraesCS1D02G067500;TraesCS1D02G220400;TraesCS1D02G351500;TraesCS1D02G420500;TraesCS2A02G034800;TraesCS2A02G041000;TraesCS2A02G066700;TraesCS2A02G066800;TraesCS2A02G066900;TraesCS2A02G067000;…	K22133+K00382+K00382+K00026+K00026+K22133+K00382+K00026+K00026+K22133+K22133+K00382+K00600+K00026+K00026+K15919+K22133+K01602+K01602+K01602+K01602+K01602+K01602+K01602+K22133+K01637+K01638+K19269+K01637+K22133+K11517+K00605+K01915+K15919+K15919+K01602+K01602+K01602+K01602+K01602+K01602+K00284+K01637+K14272+K01638+K19269+K11517+K00605+K00600+K01915+K15919+K00626+K01602+K01602+K01602+K01602+K01602+…
