# Supplementary material for: Integration of transcriptomics, metabolomics, and hormone analysis revealed the formation of lesion spots inhibited by GA and CTK was related to cell death and disease resistance in bread wheat (Triticum aestivum L.)
Source: BMC Plant Biol. 2024 Jun 15;24:558. doi: 10.1186/s12870-024-05212-3 (PMC11179392; doi:10.1186/s12870-024-05212-3)
Supplement: Supplementary file 4 — Supplementary Material 4 [file 12870_2024_5212_MOESM4_ESM.xlsx]

## Sheet: Sheet1
Table S3. The detailed information of the mapped reads from different samples.
SampleID	Total Reads	Mapped Reads	Uniq Mapped Reads	Multiple Map Reads
NIL-Lm5WN1	39743766 (100%)	37197018 (93.59%)	35202009 (88.57%)	1995009 (5.02%)
NIL-Lm5WN2	45872944 (100%)	42797393 (93.30%)	40511696 (88.31%)	2285697 (4.98%)
NIL-Lm5WN3	45521670 (100%)	42386170 (93.11%)	40105394 (88.10%)	2280776 (5.01%)
NIL-Lm5WS1	44090004 (100%)	41017228 (93.03%)	38915794 (88.26%)	2101434 (4.77%)
NIL-Lm5WS2	44702952 (100%)	41629163 (93.12%)	39500417 (88.36%)	2128746 (4.76%)
NIL-Lm5WS3	46196156 (100%)	42842540 (92.74%)	40614233 (87.92%)	2228307 (4.82%)
NIL-Lm5WM1	45531310 (100%)	42024656 (92.30%)	39786287 (87.38%)	2238369 (4.92%)
NIL-Lm5WM2	42336798 (100%)	38876516 (91.83%)	36918926 (87.20%)	1957590 (4.62%)
NIL-Lm5WM3	44069134 (100%)	40377903 (91.62%)	38310030 (86.93%)	2067873 (4.69%)
NIL-Lm5MN1	44201204 (100%)	41036339 (92.84%)	38914109 (88.04%)	2122230 (4.80%)
NIL-Lm5MN2	44889364 (100%)	41589356 (92.65%)	39418349 (87.81%)	2171007 (4.84%)
NIL-Lm5MN3	40201492 (100%)	37454558 (93.17%)	35483167 (88.26%)	1971391 (4.90%)
NIL-Lm5MS1	45522670 (100%)	42026156 (92.32%)	40009529 (87.89%)	2016627 (4.43%)
NIL-Lm5MS2	43105488 (100%)	39799210 (92.33%)	37901289 (87.93%)	1897921 (4.40%)
NIL-Lm5MS3	46654294 (100%)	42809447 (91.76%)	40688665 (87.21%)	2120782 (4.55%)
NIL-Lm5MM1	48325292 (100%)	44309035 (91.69%)	42155395 (87.23%)	2153640 (4.46%)
NIL-Lm5MM2	46218640 (100%)	42469183 (91.89%)	40411856 (87.44%)	2057327 (4.45%)
NIL-Lm5MM3	43547618 (100%)	40075417 (92.03%)	38148256 (87.60%)	1927161 (4.43%)
