# Supplementary material for: Integration of transcriptomics, metabolomics, and hormone analysis revealed the formation of lesion spots inhibited by GA and CTK was related to cell death and disease resistance in bread wheat (Triticum aestivum L.)
Source: BMC Plant Biol. 2024 Jun 15;24:558. doi: 10.1186/s12870-024-05212-3 (PMC11179392; doi:10.1186/s12870-024-05212-3)
Supplement: Supplementary file 5 — Supplementary Material 5 [file 12870_2024_5212_MOESM5_ESM.xlsx]

## Sheet: Sheet0
Sheet1:	KEGG enrichment analysis of the differentially accumulated metabolites between N-NIL-Lm5W and N-NIL-Lm5M at stage N.
Sheet2:	KEGG enrichment analysis of the differentially accumulated metabolites between N-NIL-Lm5W and N-NIL-Lm5M at stage S.

## Sheet: Sheet1
#ID	name	N1-NIL-Lm5W	N2-NIL-Lm5W	N3-NIL-Lm5W	N4-NIL-Lm5W	N5-NIL-Lm5W	N6-NIL-Lm5W	N1-NIL-Lm5M	N2-NIL-Lm5M	N3-NIL-Lm5M	N4-NIL-Lm5M	N5-NIL-Lm5M	N6-NIL-Lm5M	N-NIL-Lm5W_Mean	N-NIL-Lm5M_Mean	Fold_change	log2FC	Pvalue	VIP	regulated	KEGG_pathway_annotation
neg_1005	Ala-HoPhe-OH	7959.58	6438.52	6960.58	6698.57	7316.37	5691.19	5594.33	4757.49	185.3	3893.85	266.617	3986.81	6844.14	3114.07	0.454998	-1.13607	0.00938053	1.56919	down	--
neg_10064	16-Hydroxypalmitic acid	3388.14	2098.83	1679.93	1876.1	2556.14	1405.53	1673.38	1934.05	74.1233	1560.65	51.8555	1367.04	2167.44	1110.18	0.512208	-0.965199	0.0403132	1.22908	down	Cutin, suberine and wax biosynthesis(ko00073)
neg_1013	Maltotriose	64937.1	79358.4	67839.6	105942	63161.5	99813.8	37852.1	54920.9	1499.1	54116	1969.15	62453.6	80175.3	35468.5	0.442386	-1.17662	0.0093058	1.4524	down	ABC transporters(ko02010)
neg_1016	Naringin	34121.3	52886.4	32904.9	46155.5	44127.9	41497.9	22889	23684.5	834.415	24238.7	920.273	23636.6	41949	16033.9	0.382224	-1.38751	0.00160113	1.68451	down	Flavonoid biosynthesis(ko00941)
neg_10375	16-hydroxy hexadecanoic acid	923.709	517.303	410.392	666.895	648.32	518.795	467.083	494.359	20.3636	417.558	12.7906	422.784	614.236	305.823	0.497892	-1.0061	0.0265201	1.2975	down	--
neg_10408	1-Palmitoylglycerol	2512.58	2308.14	1002.06	884.716	1537.89	1688.88	637.428	811.348	34.3269	823.14	29.3352	757.282	1655.71	515.477	0.311333	-1.68347	0.00648959	1.54683	down	--
neg_10673	N-Palmitoyl Glycine	8749.12	5261.22	5160.23	7541.43	4676.81	5492.9	4273.07	3393.93	73.8142	4687.52	173.971	6259	6146.95	3143.55	0.5114	-0.967476	0.0375857	1.21265	down	--
neg_1079	Helenalin	1062.32	835.232	786.229	852.165	1001.95	758.301	606.45	501.735	25.4376	515.472	29.0625	451.166	882.7	354.887	0.402048	-1.31456	0.00261723	1.67995	down	--
neg_10813	Clarithromycin	146908	143975	180046	231038	108992	161786	96394.6	120047	1830.33	114579	1596.94	111372	162124	74303.3	0.458311	-1.1256	0.0131878	1.41426	down	--
neg_10832	Ricinoleic acid	3383.02	1787.55	1737.88	2785.26	2080.7	1984.62	1508.34	1507.68	37.3328	2114.48	54.4808	1849.81	2293.17	1178.69	0.513999	-0.960164	0.0369349	1.22871	down	--
neg_1095	Stachyose hydrate from Stachys tuberifera	266078	274058	171439	310888	198463	303069	96216.8	144541	4244.47	135678	5250.36	178566	253999	94082.9	0.370406	-1.43282	0.00210805	1.60392	down	--
neg_1114	Ginkgolide C	1539.42	1611.26	1146.02	1554.36	1396.26	1303.71	999.352	1114.7	42.2887	1084.45	37.118	1004.62	1425.17	713.754	0.500819	-0.997637	0.0192513	1.4482	down	--
neg_1340	Maltoheptaose	290232	442420	227138	410037	331178	409712	188026	212027	7821.08	167922	7287.57	207796	351786	131813	0.374697	-1.4162	0.00192583	1.63294	down	--
neg_1400	Maltohexaose	350461	628664	314084	571888	464360	627218	238237	260378	9768.34	222691	10273.2	291328	492779	172113	0.349269	-1.51759	0.00194042	1.62472	down	--
neg_1525	Maltopentaose	188523	292044	224912	282045	294344	310932	146347	131030	5179.71	120507	7606.23	176685	265467	97892.4	0.368756	-1.43926	0.00129044	1.67741	down	--
neg_1579	3-methyl pyruvic acid	41135.6	39653	33722.4	35090.9	39746.7	37108.4	31013.3	26854	1153.4	25075.1	1075.36	26521.3	37742.9	18615.4	0.493216	-1.01971	0.0179191	1.49056	down	--
neg_1854	12(13)-EpOME-d	3177.43	2039.23	2085.38	5242.82	2403.27	3761.42	1923.97	1833.19	37.2318	2335.18	34.1866	2070.44	3118.26	1372.37	0.440106	-1.18408	0.0255069	1.29313	down	--
neg_1968	Telmisartan	30465.4	18304.9	17265.9	17724.8	18190.9	29017.2	16132.8	13299.8	548.752	17150.9	440.128	16330.9	21828.2	10650.6	0.487927	-1.03526	0.0228179	1.31804	down	--
neg_2033	Osthol	6060.77	5386.75	5852.59	6782.66	6066.95	10462.6	5609.88	5622.77	33.9905	5354.76	31.0885	4957.69	6768.72	3601.7	0.532109	-0.910206	0.0462496	1.20738	down	--
neg_2345	NORETHINDRONE ACETATE	771092	506612	447434	516866	515533	464030	397116	431422	11444.2	424767	14604.2	376857	536928	276035	0.514101	-0.959876	0.026916	1.32676	down	--
neg_2901	Uridine	48578.3	40916.6	31749.7	22264	39596.1	24008.6	27279.1	23627.4	877.086	24152.2	1548.69	28189.8	34518.9	17612.4	0.510224	-0.970796	0.0315973	1.26672	down	ABC transporters(ko02010);;Pyrimidine metabolism(ko00240)
neg_3124	L-Erythrulose	296.251	322.743	321.47	313.429	290.114	312.285	241.449	228.412	6.99547	204.776	8.28292	201.713	309.382	148.605	0.480327	-1.05791	0.0156422	1.5359	down	--
neg_3313	Succinic anhydride	467.703	274.356	225.044	407.658	445.8	181.203	264.274	252.447	12.2031	238.002	4.96711	177.475	333.627	158.228	0.474266	-1.07623	0.030807	1.28175	down	--
neg_3756	G-418	4829.67	3098.45	2769.48	2230.46	2228.03	2333.54	2285.85	2308.66	71.8929	2143.69	79.2139	2289.25	2914.94	1529.76	0.5248	-0.93016	0.0484684	1.18077	down	--
neg_3935	L-Tryptophan	28589.5	20209.7	15936.4	12728.9	15801.8	14754.1	10950.9	9937.6	536.899	8618.26	647.858	11067.7	18003.4	6959.88	0.386587	-1.37114	0.00539606	1.51726	down	Indole alkaloid biosynthesis(ko00901);;Aminoacyl-tRNA biosynthesis(ko00970);;Glycine, serine and threonine metabolism(ko00260);;Glucosinolate biosynthesis(ko00966);;Biosynthesis of various plant secondary metabolites(ko00999);;Biosynthesis of various alkaloids(ko00996);;Tryptophan metabolism(ko00380);;Phenylalanine, tyrosine and tryptophan biosynthesis(ko00400)
neg_4424	2'-Deoxyguanosine 5'-monophosphate (dGMP)	5566.09	4204.68	2543.24	3463.86	2840.13	2133.32	2512.28	2455.83	83.3648	1965.92	69.9569	2029.78	3458.55	1519.52	0.439352	-1.18655	0.0192068	1.36483	down	--
neg_4594	4-Hydroxybutanoic acid lactone	1247.95	950.288	1140.02	1032.36	1067.79	1165.15	902.764	870.057	33.4266	859.825	33.9983	886.497	1100.59	597.761	0.543126	-0.880641	0.0364005	1.32816	down	--
neg_5061	Picrotoxinin	10901.4	12201	12083.3	11986.6	12487.1	12015.8	10473.2	10626.2	366.122	9027.16	395.674	9056.21	11945.9	6657.42	0.557298	-0.843478	0.0458329	1.31484	down	--
neg_6295	Ginkgolide B	12708.8	15824.4	30096	37312	27203.4	27886.4	23166.8	13775.1	644.673	11901.5	644.9	12439	25171.8	10428.7	0.414299	-1.27125	0.0170193	1.38161	down	--
neg_6347	3-Hydroxybenzaldehyde	1000.98	1056.21	861.818	795.986	821.98	834.523	539.672	502.063	18.1628	358.695	17.6232	342.473	895.251	296.448	0.331134	-1.59451	0.000637486	1.81216	down	--
neg_6401	N4-Acetylsulfadimidine	377877	522330	560359	446105	538114	429110	338488	358401	11802.6	481670	15389.6	339148	478982	257483	0.537563	-0.895495	0.0390382	1.31043	down	--
neg_6455	N-Acetyl-DL-tryptophan	34551.9	20854.6	22875.5	19682.3	24808.5	19788.2	14378.7	16495.2	610.798	19424.8	595.208	18293.3	23760.2	11633	0.489601	-1.03032	0.0196756	1.34858	down	--
neg_6459	Glycitin	11641.1	11755	7766.96	9198.13	9560.66	9938.91	7906.86	7711.34	253.686	8183.8	281.258	7007.34	9976.8	5224.05	0.523619	-0.93341	0.0283017	1.37267	down	Isoflavonoid biosynthesis(ko00943)
neg_6868	Wedelolactone	6170.13	6278.65	6832.13	6658.99	6972.37	7531.58	5904.29	5639.76	200.231	5298.38	223.107	4606.02	6740.64	3645.3	0.540794	-0.886849	0.0368273	1.36	down	--
neg_6869	Genkwanin	6370.07	6269.37	6252.83	5882.82	6350.27	7486.34	5190.72	4708.58	191.265	5169.85	200.155	4610.13	6435.28	3345.12	0.519809	-0.943948	0.026285	1.4158	down	--
neg_6878	Oenin	815992	999231	1.07377e+06	1.06911e+06	1.10357e+06	1.22177e+06	888422	840624	31871.6	795491	36717.3	687825	1.04724e+06	546825	0.522159	-0.937439	0.0272281	1.39362	down	--
neg_6910	2-Furanmethanol	765.46	943.645	582.257	634.539	851.056	756.209	486.473	640.074	23.1658	559.964	19.3659	712.082	755.528	406.854	0.538503	-0.892973	0.0393572	1.26005	down	--
neg_6981	Oxytetracycline	86067.9	76984.1	62081	67457.2	68778.8	76623	49965.3	49386.7	2179.28	48976.2	2387.47	55612.9	72998.7	34751.3	0.476054	-1.0708	0.0121909	1.50634	down	--
neg_7100	DIACETYLDIDEISOVALERYL-RHODOMYRTOXIN	3996.49	4652.23	5889.06	6276.64	3864.04	5103.61	2479.06	3745.39	117.227	3284.15	147.745	3546.02	4963.68	2219.93	0.447235	-1.16089	0.00839738	1.4896	down	--
neg_7245	13,14-dihydro-16,16-difluoro PGJ2	5149.5	4792.1	5906.5	6536.88	5473.08	4386.34	4050.99	4410.4	130.766	3563.88	190.562	3819.73	5374.07	2694.39	0.501368	-0.996057	0.0194815	1.42283	down	--
neg_7282	tetranor-PGDM lactone	8106.15	7518.78	5896	5499.43	6677.5	4708.67	6604.28	4919.58	125.488	3641.57	157.654	3540.12	6401.09	3164.78	0.494413	-1.01621	0.0276003	1.37707	down	--
neg_7402	6-Hydroxynicotinic acid	7124.57	7264.22	7863.99	7165.68	7581.61	5869.08	5362.62	4424.82	168.787	3801.81	254.735	4867.7	7144.86	3146.75	0.440421	-1.18304	0.00722265	1.60347	down	Nicotinate and nicotinamide metabolism(ko00760)
neg_7441	Isoeugenol	1383.48	1169.34	879.488	909.796	813.235	1266.41	698.068	717.654	28.9939	763.914	29.7883	826.525	1070.29	510.824	0.477275	-1.06711	0.0139449	1.4175	down	Phenylpropanoid biosynthesis(ko00940)
neg_7455	Caprolactam	7934.62	6593.89	4868.38	4602.16	4525.02	7681.19	3190.13	3751.62	149.801	3567.01	172.609	4298.67	6034.21	2521.64	0.417891	-1.2588	0.00567499	1.5025	down	--
neg_7565	γ-Glu-Cys	3722.88	4220.11	5496.04	3678.88	4329.74	2114.86	273.575	304.953	6.2045	198.094	2.24866	448.571	3927.08	205.608	0.0523564	-4.25549	0.000355872	1.89417	down	--
neg_7765	Caproic acid	3050.38	2974.56	1785.01	2236.7	2660.32	1590.54	1843.13	1661.23	51.6589	1344.8	53.8004	1508.96	2382.92	1077.26	0.452077	-1.14536	0.0113171	1.45439	down	--
neg_7774	malvidin-3-O-arabinoside	2946.17	1664.53	2129.49	2409.45	2151.14	2683.31	1282.38	2057.98	83.1742	1118.42	41.8901	1406.4	2330.68	998.374	0.428361	-1.2231	0.00729116	1.50687	down	--
neg_7829	Sinapyl aldehyde	1692.71	1431.83	2514.7	1619.11	2218.66	1251.82	828.716	1320.62	190.332	1572.88	122.016	746.23	1788.14	796.798	0.445602	-1.16617	0.00981305	1.46206	down	--
neg_8089	Hesperetin	15192.8	23624.2	17060.9	13837.9	21588	19945.7	10831.1	8488.95	407.063	8306.6	396.125	10253.8	18541.6	6447.29	0.34772	-1.524	0.000779516	1.71387	down	Flavonoid biosynthesis(ko00941)
neg_8114	3-HYDROXYCOUMARIN	2372.99	1817.11	1741.46	1832.96	1261.85	1557.29	1089.03	993.4	37.067	1330.14	44.572	1341.54	1763.94	805.958	0.456907	-1.13003	0.0103902	1.46192	down	--
neg_8120	β-L-Fucose 1-phosphate	7117.34	5171.75	4895.76	5179.05	3343.46	4556.6	3108.22	2639.12	104.5	3587.62	112.244	3609.96	5043.99	2193.61	0.434896	-1.20126	0.0076939	1.48303	down	Fructose and mannose metabolism(ko00051);;Amino sugar and nucleotide sugar metabolism(ko00520)
neg_8121	QUINALIZARIN	57376.2	41753.7	39961.8	42961.3	28167.1	37647.9	25699.9	22444.4	865.137	29158.5	943.215	29451.5	41311.3	18093.8	0.437985	-1.19105	0.00748321	1.4921	down	--
neg_8130	Nicotinamide adenine dinucleotide phosphate (NADP)	3212.6	1334.14	1255.43	2682.97	386.166	2162.23	135.204	35.892	4.44159e-11	349.228	2.56238	170.912	1838.92	115.633	0.0628809	-3.99123	0.00941792	1.59186	down	--
neg_8136	Cinnavalininate	80435.3	56416.2	62938.4	55834.3	39886	52828.6	34957.4	29676.2	1294.83	37064	1341.56	39838.7	58056.5	24028.8	0.413886	-1.27269	0.0044605	1.54383	down	Tryptophan metabolism(ko00380)
neg_8161	Cysteinyl-Asparagine	6120.49	3457.69	4033.18	2347.93	2321.22	2494.41	2098.46	1715.41	74.4829	1946.26	89.6325	2866.85	3462.49	1465.18	0.423159	-1.24073	0.0266077	1.27545	down	--
neg_8165	Diosmetin	307444	188209	212424	135128	128993	131612	119909	99079.8	4002.08	112830	4606.37	160103	183968	83421.7	0.453457	-1.14096	0.0268663	1.2675	down	--
neg_8333	O-Desmethylnaproxen	241.791	595.696	894.682	671.774	964.133	726.853	355.44	380.078	8.47249	323.851	9.26479	371.495	682.488	241.434	0.353755	-1.49918	0.00735453	1.49315	down	--
neg_849	α-D-Galactose 1-phosphate dipotassium salt pentahydrate	24018.7	48425.6	28701.2	32937.5	44695.6	44127.1	26385.3	24582	912.38	26680.4	1147.07	23564.8	37150.9	17212	0.463298	-1.10999	0.0131002	1.43564	down	--
neg_871	(+_-)-Potassium citramalate monohydrate	15290.5	13654.6	14865.9	13824.9	14484.5	12615.8	12035.2	12550.3	462.541	10450.3	539.63	11068.8	14122.7	7851.14	0.555924	-0.847041	0.0436051	1.31034	down	--
neg_8798	Terpineol	2119.51	1370.74	898.239	847.885	908.465	1161.14	868.605	816.279	23.6607	808.624	36.269	857.598	1217.66	568.506	0.466883	-1.09887	0.0327352	1.25925	down	--
neg_8942	Eupatorin	110905	73802.6	74874.5	65846.4	34845.2	43039.5	27927.4	37042.2	1293.45	38293.8	1234.65	56475	67218.8	27044.4	0.402334	-1.31353	0.018688	1.32594	down	--
neg_9116	Acacetin	436.894	448.108	531.378	301.618	340.502	287.949	147.557	126.96	5.49487	206.38	8.945	184.537	391.075	113.312	0.289745	-1.78714	0.000384273	1.74411	down	Flavone and flavonol biosynthesis(ko00944)
neg_9613	DELTALINE	3638.75	4702.11	3198.17	7309.16	4491.09	8069	2982.81	2734.06	120.736	3480.15	130.226	3100.52	5234.71	2091.42	0.399528	-1.32363	0.0130039	1.41445	down	--
neg_9788	Prilocaine	54795.7	58058	47057.6	98495.7	58799.8	125300	42560.1	45385	2957.96	48017.6	2617.47	53939.9	73751.1	32579.7	0.441752	-1.17869	0.0281969	1.27471	down	--
pos_10145	Asparaginyl-Tyrosine	996.27	650.895	479.91	582.888	558.939	650.58	435.895	380.719	16.965	326.718	21.2545	485.219	653.247	277.795	0.425252	-1.23361	0.00754555	1.4645	down	--
pos_10165	6-Methoxypterocarpin	134.156	156.475	65.6172	83.4564	43.4892	40.537	49.1504	64.6236	0.686376	14.9668	2.237	16.0752	87.2884	24.6232	0.28209	-1.82577	0.0239464	1.39625	down	--
pos_10225	16,16-dimethyl-PGA1	12264.5	5959.8	4830.14	4930.94	5613.84	4992.82	4737.48	4597.27	220.274	4611.8	212.873	3987.1	6432.01	3061.13	0.475922	-1.0712	0.0486102	1.18944	down	--
pos_10251	Armillarin	172674	131387	102936	113163	111245	135259	106660	85713.8	3222.77	85791.6	4163.38	95318.5	127777	63478.3	0.496788	-1.0093	0.0191756	1.39409	down	--
pos_10254	Sugeonyl acetate	24259.5	14883.9	9688.43	10324.3	8457	10169.4	7372.94	6506.88	393.739	7843.88	354.698	5242.63	12963.8	4619.13	0.356311	-1.48879	0.0176797	1.41371	down	--
pos_10259	11-dehydro-TXB3	8904.06	5678.06	3988.37	4403.56	3469.68	3154.97	3411.41	3372.1	127.015	2585.44	116.755	3034	4933.12	2107.79	0.427273	-1.22677	0.0277036	1.30322	down	--
pos_10267	3-(4-Methylphenyl)-2-propenal	330.969	264.099	194.43	207.195	315.084	176.788	171.119	218.472	5.36298	190.666	6.49299	139.653	248.094	121.961	0.491591	-1.02447	0.024115	1.34397	down	--
pos_10268	2,3,6-Trimethylbenzaldehyde	552.653	427.548	393.109	384.221	479.568	331.859	302.804	370.562	11.5625	336.042	12.5026	238.405	428.16	211.98	0.495095	-1.01422	0.0203146	1.41197	down	--
pos_10273	Farfugin A	553.943	436.181	477.401	488.564	565.384	325.635	459.032	461.186	11.4571	298.088	11.5659	293.736	474.518	255.844	0.539166	-0.891199	0.0469336	1.26336	down	--
pos_10274	(R)-Pterosin B	3555.54	3123.21	2597.02	2581.95	3024.48	2204.98	2302.27	2591.65	76.3066	1962.63	80.5929	1577.89	2847.86	1431.89	0.502795	-0.991958	0.0240817	1.40305	down	--
pos_10277	12-OPDA	503422	459814	364791	370977	458552	309584	286809	345518	9298.81	264450	10262.2	183630	411190	183328	0.445848	-1.16538	0.00973065	1.53273	down	alpha-Linolenic acid metabolism(ko00592)
pos_10366	Lysyl-Arginine	12796.1	9981.91	8922.62	9151.47	8561.84	9285.09	7972.1	7579.16	238.627	7689.77	289.589	8078.02	9783.16	5307.88	0.542552	-0.882165	0.0373513	1.29452	down	--
pos_10427	1,1-Dimethoxy-3,7-dimethyl-2,6-octadiene	4270.32	3488.21	2227.07	2914.58	2344.39	2874.04	1995.97	2066.93	97.204	1755.88	113.042	1812.82	3019.77	1306.97	0.432806	-1.20821	0.00637567	1.51605	down	--
pos_10429	12-hydroxy-3Z,6Z-dodecadienoic acid	7966.43	6431.1	4704.76	5745.57	4892.74	5655.13	4480.42	4420.41	179.176	4039.3	216.946	4200.66	5899.29	2922.82	0.495453	-1.01318	0.0173134	1.40961	down	--
pos_10434	5,7,3'-Trihydroxyisoflavone	46.6743	58.6507	19.6508	44.57	26.6681	69.5538	14.8096	24.7149	0.712869	4.45541	1.8742	4.60351	44.2946	8.52842	0.192538	-2.37678	0.00377448	1.6465	down	--
pos_10443	Fisetin 7,3',4'-trimethyl ether	1822.29	1567.06	804.299	1093.38	772.767	924.535	615.478	671.995	29.4622	492.619	39.1519	451.622	1164.05	383.388	0.329356	-1.60228	0.00536832	1.56955	down	--
pos_10477	Dihydroceramide C2	4155.96	3255.23	2460.94	2935.96	2959.31	3161.64	2206.11	1972.29	58.2684	2753.35	101.401	2688.84	3154.84	1630.04	0.516681	-0.952655	0.0285458	1.32573	down	--
pos_10509	dodecanamide	12682.1	9312.24	7946.41	7561.17	8587.55	7381.9	7638.06	7567.33	224.492	6976.66	332.627	6970.65	8911.9	4951.64	0.555621	-0.847828	0.0480549	1.22097	down	--
pos_10622	7-HYDROXY-8,4'-DIMETHOXYISOFLAVONE	321.94	291.466	245.619	216.522	173.861	77.9108	185.209	153.237	3.85315	59.7308	4.69946	94.3691	221.22	83.5163	0.377527	-1.40535	0.0157627	1.41319	down	--
pos_10641	2-Methyl-5-(8,11-pentadecadienyl)-1,3-benzenediol	3603.62	2202.34	3089.94	3224.66	2891.26	3181.51	2424.03	2015.12	122.94	2779.74	89.773	2096.39	3032.22	1588	0.523708	-0.933165	0.0289201	1.35073	down	--
pos_1069	Deoxyguanosine	4528.84	5214.77	4486.19	11011.1	5958.48	10573.1	4128.17	4164.39	129.025	4105.21	168.395	3707.82	6962.09	2733.83	0.392675	-1.34859	0.0195241	1.36513	down	ABC transporters(ko02010);;Purine metabolism(ko00230)
pos_10752	alpha-Vetivone	1814.22	1115.61	937.002	1049.29	1012.76	1094.06	944.587	966.92	30.9447	946.068	35.068	877.834	1170.49	633.57	0.541286	-0.885537	0.0456916	1.20884	down	--
pos_10847	PE(16:0/0:0)	133486	165132	87048.4	123669	123161	135367	78378.4	82793.4	2614.56	105267	3653.54	95290.4	127977	61332.8	0.479248	-1.06116	0.0150593	1.43473	down	--
pos_10893	Choline	191.387	347.948	209.923	319.94	271.359	302.226	209.285	234.671	4.53606	203.731	7.09476	240.984	273.797	150.05	0.548035	-0.86766	0.0470636	1.22185	down	Glycine, serine and threonine metabolism(ko00260);;ABC transporters(ko02010);;Glycerophospholipid metabolism(ko00564)
pos_11139	1-AG	26007.1	13273.1	9573.17	10605.9	11570.1	12343.6	8073.3	7667.54	421.464	7433.98	418.884	6993.81	13895.5	5168.16	0.371931	-1.42689	0.0162851	1.4023	down	--
pos_11154	3alpha,11beta,21-Trihydroxy-5beta-pregnan-20-one	16922.9	12228.5	9892.01	13872.5	12888.5	11010.2	9594.35	9031.26	268.105	11735.7	459.632	11318.7	12802.4	7067.96	0.552079	-0.857052	0.0466347	1.22272	down	--
pos_11205	Eicosanoyl-EA	4009.13	3336.21	2597.85	2660.53	2794.07	2758.58	2168.92	2058.44	53.8705	2562.22	74.0971	2690.48	3026.06	1601.34	0.529183	-0.918162	0.0345928	1.28878	down	--
pos_11357	1,2-Benzenedicarboxylic acid	14237.2	10949	9572.01	10793.1	9091.29	10436.3	9485.65	8717.4	294.98	8397.55	329.853	9122.51	10846.5	6057.99	0.558521	-0.840317	0.047211	1.24417	down	ABC transporters(ko02010)
pos_11378	cis-5-Tetradecenoylcarnitine	12381.1	8601.34	7045.04	10254.5	8888.46	7637	6639.36	6299.44	199.353	8255.41	331.379	7649.04	9134.58	4895.66	0.535948	-0.899834	0.0377931	1.2578	down	--
pos_1141	p-Cresol	620.915	361.592	397.858	300.701	318.546	331.995	310.478	302.657	14.7234	282.169	12.0479	274.25	388.601	199.387	0.51309	-0.962717	0.0336293	1.25814	down	--
pos_11541	1-Methyl-1,3-cyclohexadiene	202.105	127.854	126.382	147.292	123.723	112.503	110.253	115.367	4.56617	101.187	4.85679	101.782	139.977	73.0021	0.521531	-0.939175	0.0291565	1.30485	down	--
pos_11554	Gabapentin	121.029	110.017	140.744	149.37	157.117	134.163	79.9739	136.144	5.3976	108.965	3.20549	96.6399	135.407	71.7208	0.52967	-0.916834	0.0362525	1.30945	down	--
pos_11701	1-Monopalmitin	4901.41	3047.07	3124.68	2576.82	3136.07	2638.8	2701.87	2599.12	87.3415	2409.97	101.093	2403.01	3237.47	1717.07	0.530373	-0.914922	0.037651	1.24882	down	--
pos_11963	6,10,14-Trimethyl-5,9,13-pentadecatrien-2-one	27042.8	19782.7	15264.9	15656.3	15062.9	16426.8	14165.7	13587.4	492.844	12632.8	594.576	14715.1	18206.1	9364.74	0.514375	-0.959108	0.028835	1.29283	down	--
pos_11964	2-Linoleoyl Glycerol	48607.6	36499.2	30551.7	30400.3	31107.1	32231.4	27738	27133.6	902.063	25325	1113.53	29052.6	34899.6	18544.1	0.531357	-0.912246	0.0329733	1.29061	down	--
pos_12049	2-Methyl-1,3-cyclohexadiene	1697.7	859.061	728.833	1118.51	724.071	1259.6	556.874	566.064	23.8829	727.648	29.9479	698.054	1064.63	433.745	0.407414	-1.29543	0.0113296	1.41039	down	--
pos_12055	p-tert-Amylphenol	2979.79	1667.54	1287.14	1753.46	1365.73	2021.12	1149.95	1186.63	44.4919	1413.28	52.0091	1219.3	1845.8	844.276	0.457405	-1.12846	0.0188407	1.34438	down	--
pos_12144	PGF1a	5218.16	3688.44	3113.18	3379.51	3389.91	3408.03	3049.39	2970.06	104.615	2959.43	125.227	2875.53	3699.54	2014.04	0.544403	-0.877253	0.0394439	1.26338	down	--
pos_12150	11,12-Dihydrolactaroviolin	962.454	660.863	702.85	740.805	725.849	700.572	606.144	641.652	25.7023	604.46	29.5701	614.877	748.899	420.401	0.561359	-0.833005	0.0456434	1.25435	down	--
pos_12296	N-palmitoyl alanine	39361.3	26332.7	21477.8	28263	26321.9	23463.2	20168.2	19140.2	590.419	23713.6	940.805	22678.3	27536.7	14538.6	0.527972	-0.921467	0.034066	1.2702	down	--
pos_12317	2-hexadecenal	1143.31	897.33	641.763	932.624	924.188	749.838	654.492	436.19	16.8702	580.783	21.2222	527.282	881.509	372.807	0.422919	-1.24155	0.00523558	1.56957	down	--
pos_1240	Mauritine A	192376	149871	119442	122800	128302	142621	125492	96216.1	3267.64	94088.2	4616.1	109223	142569	72150.6	0.506076	-0.982575	0.0232313	1.37018	down	--
pos_1287	2-Methylpropanal oxime	250.089	175.95	166.439	204.902	162.419	177.112	163.11	124.893	4.82329	140.466	5.32847	136.149	189.485	95.7949	0.505554	-0.984064	0.0222334	1.38874	down	--
pos_1342	7-keto DHEA	15982.5	11367	12899.4	13592.4	11352.2	13533.7	11074.3	10924	442.696	10999.3	491.527	10670.2	13121.2	7433.68	0.566539	-0.819752	0.0491529	1.24931	down	--
pos_1386	8-18 bonded retinal	876.941	275.544	752.223	885.737	394.146	934.332	510.431	361.276	23.2708	544.597	18.8002	457.181	686.487	319.259	0.465062	-1.1045	0.0357065	1.22841	down	--
pos_155	Ser Lys	1077.78	652.698	577.062	535.901	461.148	457.642	522.819	430.034	14.3642	346.069	15.0743	414.259	627.038	290.437	0.463189	-1.11033	0.0279678	1.29169	down	--
pos_160	L-Pipecolic acid	4471.28	2424.36	1584.18	1395.32	1394.52	1631.04	1233.28	1184.31	52.1529	1193.6	64.7226	1420.98	2150.12	858.174	0.399129	-1.32507	0.0493758	1.20301	down	--
pos_1738	Coniine	947.99	825.649	667.066	785.456	691.492	871.201	643.68	598.395	17.8005	665.452	25.979	648.152	798.142	433.243	0.542814	-0.881469	0.0372174	1.31227	down	--
pos_1843	N-stearoyl valine	58252.8	45516.8	40021.9	50442.9	42025.4	48761.6	38327	34852.6	1207.15	36933.4	1418.83	35756.6	47503.6	24749.3	0.520998	-0.940651	0.0265828	1.37601	down	--
pos_1856	3-Ethylpyridine	3974.59	2919.35	2613.49	2979.67	2809.8	2919.93	2601.49	2518	81.7264	2336.9	96.9176	2606.17	3036.14	1706.87	0.562184	-0.830886	0.0491086	1.23412	down	--
pos_1871	2-Methylpyridine	3618.2	2677.97	2336.95	2712.21	2606.74	2587.91	2309.07	2210.63	72.9581	2053.91	83.3931	2318.75	2756.66	1508.12	0.547082	-0.870172	0.0399894	1.27578	down	--
pos_1973	Tyr Trp Arg Asp	159787	154727	106727	118704	117202	90638.5	125106	112039	3481.57	68319.5	2433.53	67800.8	124631	63196.6	0.507071	-0.979741	0.0350851	1.32778	down	--
pos_2036	Mepregnol 17-monoacetate	3794.98	2437.93	2332.22	2743.05	2093.28	2542.38	1949.39	1969.4	69.9332	2136.76	76.301	2098.04	2657.31	1383.31	0.520567	-0.941845	0.0292392	1.29958	down	--
pos_2046	delta-12-PGJ2	5018.93	3342.45	3962.27	3991.29	3159.32	3779.69	3581.72	2946.65	120.681	3039.14	140.103	3201.18	3875.66	2171.58	0.560312	-0.835696	0.0479768	1.23844	down	Arachidonic acid metabolism(ko00590)
pos_2078	PA(18:3(6Z,9Z,12Z)/16:0)	37142.8	13491.3	14741.7	17482.8	14154.9	14126.5	11800.2	9576.2	600.211	9991.61	429.067	10392.4	18523.3	7131.62	0.385007	-1.37704	0.0303004	1.29356	down	--
pos_2380	Lovastatin acid (Mevinolinic acid)	4066.2	2905.58	2809.16	3315.42	2913.23	3319.44	2225.24	2197.91	129.355	2219.28	107.611	2019.11	3221.5	1483.08	0.460369	-1.11914	0.00815176	1.54642	down	--
pos_2609	Cer(d14:1(4E)/20:0(2OH))	741.535	472.719	572.266	712.414	525.383	469.785	504.243	525.129	12.5552	368.836	11.761	380.754	582.35	300.546	0.516092	-0.954299	0.0312444	1.31766	down	--
pos_2753	25-Hydroxy-6,19-dihydro-6,19-ethanovitamin D3	58309.8	33668.7	33786	33746.8	25761.5	26496.7	27818.7	29241	1131.66	19713.9	925.109	19865.6	35294.9	16449.3	0.466053	-1.10143	0.0236109	1.32672	down	--
pos_2777	Phenylalanyl-Lysine	807.272	295.715	280.034	344.142	518.018	471.22	331.355	288.516	13.0573	190.768	12.2978	242.78	452.733	179.796	0.397134	-1.3323	0.0219608	1.33127	down	--
pos_3349	Neoraunone	2072.37	1235.61	1405.2	955.611	1148.64	906.968	1366.57	851.481	29.3283	829.443	38.0116	673.89	1287.4	631.453	0.490487	-1.02771	0.0385475	1.26359	down	--
pos_3399	Indole-3-acetamide	1090.26	497.328	623.272	533.93	417.292	551.934	569.788	494.788	16.4218	355.017	17.9334	378.73	619.002	305.446	0.49345	-1.01902	0.0460574	1.19925	down	Tryptophan metabolism(ko00380)
pos_3421	α-CYANO-3-HYDROXYCINNAMIC ACID	71.7843	55.5354	60.4783	63.8113	32.8528	23.1662	17.9606	23.2054	0.845735	48.2641	2.67756	29.9698	51.2714	20.4872	0.399583	-1.32343	0.015998	1.37597	down	--
pos_3446	DL-o-Tyrosine	1332.47	674.401	661.348	604.692	539.607	532.227	546.403	525.305	18.2514	472.17	17.159	525.328	724.125	350.769	0.484404	-1.04572	0.0456308	1.18904	down	--
pos_3450	Pro Ser Thr	2321.87	1206.26	1559.53	1439.72	1268.5	1096.3	1742.77	926.338	29.1248	787.997	40.3981	946.994	1482.03	745.604	0.503096	-0.991093	0.0470765	1.22109	down	--
pos_3672	4-Hydroxyhydratropate	3146.4	2584.09	2462.76	2861.53	2061.69	2890.96	2196.97	2096.44	81.437	1920.14	86.0803	2103.22	2667.91	1414.05	0.530022	-0.915876	0.0299889	1.3473	down	--
pos_3673	Isoleucyl-Glycine	2193.88	1148.39	863.426	758.294	680.208	657.741	589.309	605.76	22.1316	526.866	23.1926	522.03	1050.32	381.548	0.363267	-1.4609	0.0393683	1.27034	down	--
pos_3747	DL-Leucine	6283.62	3381.82	2318.31	2343.72	2131	2257.31	2061.28	1996.32	71.7624	1929.95	70.6989	1921.35	3119.3	1341.89	0.430191	-1.21695	0.0493737	1.20005	down	--
pos_3796	3-(3,4-Dihydroxyphenyl)lactate	567.106	626.728	579.35	756.75	589.408	647.445	548.954	473.413	15.8894	468.101	16.5332	420.469	627.798	323.893	0.51592	-0.954781	0.0262692	1.41369	down	--
pos_4076	Quercetin 3-arabinoside 7-glucoside	1224.79	2012.32	866.52	677.951	1323.01	1229.07	782.553	573.232	28.5545	584.229	19.7468	612.889	1222.28	433.534	0.354694	-1.49535	0.00752188	1.52706	down	--
pos_4143	10-Acetyl-3,7-dihydroxyphenoxazine	1365.26	1231.8	948.809	1211.22	892.957	1236.63	852.164	752.127	24.8239	671.559	34.5789	680.171	1147.78	502.571	0.437864	-1.19145	0.00612545	1.58165	down	--
pos_4158	Herbacetin 3-beta-D-glucofuranoside	453.413	338.509	551.939	358.558	710.765	759.653	376.088	368.973	7.93591	477.91	26.5769	260.265	528.806	252.958	0.478357	-1.06384	0.0285654	1.2921	down	--
pos_4199	DL-Phenylalanine	1776.15	1225.77	1291.57	1162.12	1083.32	1076.9	1277.85	1042.37	33.9589	853.497	44.5036	957.448	1269.31	701.605	0.552747	-0.855309	0.0499857	1.228	down	--
pos_4200	Benzenepropanenitrile	1660.16	1054.71	914.769	664.731	861.807	792.539	682.273	618.724	26.5863	560.622	31.4866	609.875	991.454	421.594	0.425229	-1.23369	0.0138558	1.40098	down	--
pos_4201	6-Methylquinoline	3650.6	2942.89	2611.06	1883.74	2596.05	2437.31	1677.77	1481	77.3519	1261.46	89.8662	1556.59	2686.94	1024.01	0.381106	-1.39174	0.00172618	1.64242	down	--
pos_4202	Isoquinoline N-oxide	8571.73	6732.1	5883.2	4181.91	5867.34	5585	3729.69	3336.95	166.724	2815.6	205.814	3689.81	6136.88	2324.1	0.37871	-1.40083	0.00193803	1.62202	down	--
pos_4204	Indoleacrylic acid	32634.9	25848.6	22634.3	16059.7	23214.8	21944.4	14082.4	12464.3	657.405	11251.6	793.074	14224.5	23722.8	8912.21	0.375681	-1.41242	0.00164206	1.63695	down	--
pos_4267	4-Hydroxyindole	1166.99	1136.44	1098.3	1063.17	1234.14	1089.11	922.812	898.086	32.8273	939.593	36.9908	884.54	1131.36	619.141	0.547255	-0.869716	0.0390234	1.34132	down	--
pos_4325	Cyanidin 3-sambubioside	3332.05	6512.32	6722.64	6713.67	9103.05	12265.3	5674.32	4983.93	192.329	4663.12	191.916	4426.47	7441.5	3355.35	0.450897	-1.14913	0.0284935	1.29296	down	--
pos_4326	Dexamethazone metasulfobenzoate sodium	10694.4	27966.9	28052.9	27384.5	41854.3	40715.4	20989.3	20353.3	766.878	17173.9	769.313	17323.1	29444.8	12896	0.437972	-1.19109	0.0213522	1.34131	down	--
pos_4330	Allomaltol	4093.21	3293.64	2975.56	3084.11	2486.77	4964.77	2607.66	2684.27	93.3504	2064.37	105.757	2535.28	3483.01	1681.78	0.482852	-1.05035	0.0180877	1.36596	down	--
pos_4335	Val Ile	5956.3	3531.58	3628.14	3149.22	3014.73	3085.16	3026.91	3086.27	104.103	2590.44	79.522	2790.18	3727.52	1946.24	0.522127	-0.937528	0.0398014	1.22604	down	--
pos_4454	1-Naphthol	661.477	644.891	426.881	522.327	627.02	629.637	444.686	332.358	12.2957	268.943	15.4489	290.81	585.372	227.424	0.388511	-1.36397	0.00260175	1.67579	down	--
pos_4510	(-)-Medicarpin	727.129	813.345	803.177	526.085	1403.89	706.237	430.929	588.816	14.8794	567.493	16.7092	506.805	829.977	354.272	0.426846	-1.22821	0.0160327	1.3696	down	Isoflavonoid biosynthesis(ko00943)
pos_4520	2-(4-Hydroxyphenyl)ethanol	611.113	438.808	415.667	384.367	369.414	336.547	376.477	341.258	11.0056	282.126	10.6377	341.344	425.986	227.141	0.533213	-0.907216	0.0381069	1.26037	down	--
pos_4525	6E-Octene-2,4-diynoic acid	1954.71	10485.3	11957.5	13673.6	13126.1	14608	6839.06	7978.67	315.219	7473.8	282.591	8266.86	10967.5	5192.7	0.473461	-1.07868	0.0413118	1.20968	down	--
pos_4538	Feruloylagmatine	3435.24	777.526	1607.9	548.425	1736.38	1139.17	10018.8	10785.1	351.767	10406.1	780.194	14107	1540.77	7741.48	5.02441	2.32896	0.0453886	1.32328	up	Biosynthesis of various plant secondary metabolites(ko00999)
pos_4541	1-Caffeoyl-4-deoxyquinic acid	4386.15	3302.68	4385.94	3717.05	3683.56	3352.14	3272.7	3064.68	93.2836	2755.28	119.805	2616.54	3804.59	1987.05	0.522277	-0.937113	0.0281488	1.37916	down	--
pos_4574	Benzene	74.7816	107.227	115.699	137.06	123.777	140.735	98.2234	82.7103	3.05983	69.6901	4.35451	101.04	116.547	59.8463	0.513497	-0.961571	0.0271453	1.31826	down	--
pos_4637	1-Methoxy-4-[5-(4-methoxyphenoxy)-3-penten-1-ynyl]benzene	8826.19	5843.83	4253.23	2878.5	3634.82	3520.88	3595.33	2831.73	130.304	2426.18	156.238	2465.8	4826.24	1934.27	0.400781	-1.31911	0.0258542	1.3354	down	--
pos_4723	Pantoprazole	648.841	925.672	1637.03	1236.94	1352.67	1169.26	995.266	945.143	32.1623	831.254	43.1949	813.081	1161.74	610.017	0.525091	-0.92936	0.0392937	1.23694	down	--
pos_4724	Cyanidin 7-glucoside	6175.78	7016.49	10224.9	8276.13	9409.85	9709.4	7254.31	6749.59	241.933	5881.07	303.032	6471.62	8468.75	4483.59	0.529428	-0.917494	0.0312074	1.31202	down	--
pos_4725	Apigenin 7-rhamnosyl-(1->2)-galacturonide	9701.47	11664.2	15162.5	13357.2	15009.4	14818.5	11625.5	11101.7	396.66	9009.3	465.173	8991.88	13285.6	6931.7	0.521747	-0.938578	0.0282538	1.3576	down	--
pos_4781	3,3',5-Trihydroxy-4'-methoxy-6,7-methylenedioxyflavone 3-glucuronide	1183.32	1267.7	1067.92	1695.21	1620.99	1631.8	941.654	693.236	39.6937	466.936	23.1437	577.381	1411.16	457.007	0.323852	-1.62659	0.000565423	1.74581	down	--
pos_4811	DIACERIN	596.285	406.438	361.036	369.017	379.066	535.837	251.996	302.538	12.9233	389.859	15.3513	315.001	441.28	214.611	0.486339	-1.03997	0.0182958	1.37379	down	--
pos_4818	Patuletin 3-xyloside	49028.5	39928.2	42609.5	32324.2	21301.3	49919.5	31679	31862.4	1473.33	30251.4	1318.61	28847.9	39185.2	20905.4	0.533503	-0.906431	0.0396374	1.241	down	--
pos_4863	Quercetin 7-(2G-xylosylrutinoside)	12723.5	13817.5	12191.8	13140.1	14297.4	14136	9507.11	8889.31	329.083	8447.15	384.295	7968.37	13384.4	5920.89	0.442372	-1.17667	0.00774613	1.63073	down	--
pos_4867	2-Methylindoline	59.5328	67.3766	50.6618	65.9933	39.7231	59.2018	22.4513	15.9271	1.4446	38.4292	1.03732	59.1286	57.0816	23.0697	0.404153	-1.30703	0.012058	1.43436	down	--
pos_492	Choline hydroxide solution	63824.8	67937.6	47957.6	53714.8	55339.6	54812.3	53950.5	43889.7	1680.47	45941.9	1895.6	42199.7	57264.5	31593	0.551703	-0.858037	0.0430526	1.31065	down	--
pos_4990	Bz-Arg-OEt	744.558	424.204	1544.81	401.02	2146.26	1418.66	14171.8	15425	545.312	15550.9	1304.59	20127.1	1113.25	11187.4	10.0493	3.32903	0.0296943	1.42578	up	--
pos_4993	Maximaisoflavone A	5143.17	6678.79	6724.91	6534.32	6742.4	6733.57	5648.97	5028.72	187.911	4668.34	182.473	3963.53	6426.19	3279.99	0.510409	-0.970273	0.0246725	1.44051	down	--
pos_4996	Glafenine	6062.28	7273.77	6117.18	6181.33	6384.09	6402.91	5288.09	4957.72	176.312	4442.75	172.257	4063.62	6403.59	3183.46	0.497136	-1.00829	0.0200179	1.4912	down	--
pos_4997	3'-Methoxypongapin	10214.1	12064.3	11328.6	11123.4	11643.7	11948.4	9978.29	9524.17	341.027	9010.32	354.18	8184.11	11387.1	6232.01	0.547288	-0.869629	0.0400835	1.34925	down	--
pos_4998	Suillusin	16447.9	20263.3	18435.6	18838.2	19641.4	20556.2	16160.8	15322.9	549.88	13544.3	538.854	13069.4	19030.4	9864.38	0.518348	-0.948007	0.0268871	1.42436	down	--
pos_4999	Diphyllin	7845.73	9281.84	8851.9	8852.55	8766.6	9214.82	7816.66	7178.77	276.248	6731.05	250.572	6099.24	8802.24	4725.42	0.536843	-0.897427	0.0353298	1.38054	down	--
pos_5001	Prostalidin A	43834.7	52210.4	54529.1	53827.6	54257.5	56682.3	43558.1	42027.4	1535.83	38879	1516.39	35723.6	52556.9	27206.7	0.517662	-0.949918	0.0261192	1.42362	down	--
pos_5002	4-O-Demethyladriamycinone	1539.74	2012.75	1663.21	1686.57	1611.61	1936.7	1481.08	1344.12	48.6405	1177.83	47.7436	1060.19	1741.76	859.935	0.493715	-1.01825	0.0189127	1.48391	down	--
pos_5007	5-Hydroxypseudobaptigenin 7-O-glucoside	39455.6	44145.8	53214	49213.5	51206.2	52228.9	45299.2	40434.1	1464.82	36095.6	1565.08	34093.3	48244	26492	0.549126	-0.864792	0.042042	1.3146	down	--
pos_5009	Epigallocatechin 3-O-(3-O-methylgallate)	28986	34431.1	31948	31634.7	33635.7	35590.9	27331.5	26089.4	942.813	22788.9	892.821	20778.2	32704.4	16470.6	0.50362	-0.989592	0.0221621	1.46847	down	--
pos_5011	1,2,4,7-Tetraacetoxy-8-hydroxy-3-(4-hydroxyphenyl)dibenzofuran	8662.69	11730	10508.1	10388.1	11151.5	11223	9038.54	8580.08	309.196	7457.54	283.404	6727.09	10610.6	5399.31	0.508861	-0.974655	0.0238059	1.44373	down	--
pos_5016	Orientin 2''-O-beta-L-arabinofuranoside	2.32712e+06	2.76659e+06	2.52641e+06	2.70379e+06	2.84646e+06	3.00304e+06	2.08846e+06	2.02507e+06	73155.6	1.8033e+06	75981.7	1.7571e+06	2.69557e+06	1.30384e+06	0.483699	-1.04782	0.0152438	1.51425	down	--
pos_5040	Azacitidine	24806.8	34051.5	27783	29119.1	32749.5	32669.6	23243.9	22766.6	812.172	20090.8	753.195	17888.2	30196.6	14259.1	0.47221	-1.0825	0.0126577	1.53368	down	--
pos_5058	BL V	34826.2	49961	41303.4	43395.5	50276.9	48457.2	33563.8	32798.9	1166.51	29336.9	1147.47	26182.5	44703.4	20699.3	0.463038	-1.1108	0.0103812	1.546	down	--
pos_5060	Catechin 4'-O-gallate	27852.1	37777	34300	34244.7	39272.5	38742.7	27770.9	26495.1	933.346	23203	955.242	21425.6	35364.8	16797.2	0.474969	-1.0741	0.0131526	1.52223	down	--
pos_5062	Dalspinin 7-O-galactoside	10402.2	14582.2	10962.6	12015.9	14766.7	14802.9	8648.53	8848.3	312.227	7754.46	313.98	7037.45	12922.1	5485.82	0.424531	-1.23606	0.00460661	1.61808	down	--
pos_5186	Leucodopachrome	1395.78	1464.85	2039.69	1189.6	1305.91	1105.81	711.133	554.219	26.3832	801.088	38.8349	1311.44	1416.94	573.849	0.404991	-1.30404	0.00709627	1.46815	down	Betalain biosynthesis(ko00965);;Tyrosine metabolism(ko00350)
pos_5235	Kaempferol 7,4'-diglucoside	727970	960245	1.02231e+06	1.04246e+06	993227	1.07015e+06	822633	742209	27102.2	661037	28428	657354	969393	489794	0.505258	-0.984907	0.0214612	1.43363	down	--
pos_5337	Quercetin 3-xylosyl-(1->2)-rhamnosyl-(1->6)-glucoside	4871.11	3709.44	6694.7	3693.31	5636.76	3026.82	2995.31	2850.37	47.9799	3683.81	270.69	3983.13	4605.35	2305.22	0.500551	-0.99841	0.0296227	1.25267	down	--
pos_5371	Coumarin	11178.3	22597.4	11493.8	14288.6	15471.1	18328.9	9370.66	9873.58	381.972	9013.49	375.323	9652.06	15559.7	6444.52	0.41418	-1.27167	0.00593657	1.52706	down	Biosynthesis of various plant secondary metabolites(ko00999)
pos_5543	Gentisein	907.351	1009.01	1058.6	1154.46	1074.23	1055.63	903.618	884.077	35.0761	875.435	35.4166	741.303	1043.21	579.154	0.555163	-0.849016	0.0436778	1.32119	down	--
pos_5558	Bikaverin	98362.1	104301	118915	123279	110954	117460	96411.7	93876.6	3379.74	83384.3	3544.96	80222.4	112212	60136.6	0.53592	-0.89991	0.0339085	1.36747	down	--
pos_5561	6-C-Galactosylisoscutellarein	3.01046e+06	2.97414e+06	3.22787e+06	3.36727e+06	3.19663e+06	3.35586e+06	2.72536e+06	2.6027e+06	93061.3	2.31671e+06	103193	2.343e+06	3.18871e+06	1.69734e+06	0.532297	-0.909698	0.032403	1.38598	down	--
pos_576	L-erythro-tetrahydrobiopterin	8901.61	5779.39	6213.09	6419.68	5595.88	5424.07	6352.46	4206.28	130.331	3902.86	200.231	3201.14	6388.95	2998.88	0.469385	-1.09115	0.0177056	1.43946	down	Folate biosynthesis(ko00790)
pos_5816	Phe Ile	2333.86	1436.4	1495.23	1175.82	1116.86	1263.6	1146.54	1214.44	40.4978	1041.63	33.3197	1233.48	1470.29	784.985	0.533896	-0.905368	0.0472224	1.18235	down	--
pos_5863	Piperidine	608.218	384.498	311.759	339.204	276.909	316.94	295.93	280.736	9.73038	267.214	10.2343	298.01	372.922	193.643	0.519258	-0.945477	0.0412769	1.21219	down	Tropane, piperidine and pyridine alkaloid biosynthesis(ko00960)
pos_5942	Limocitrol 3-[alpha-L-arabinopyranosyl-(1->3)[galactosyl-(1->6)]-galactoside]	63063.2	58696.1	29205.7	33037	39808.8	35091.7	23824.6	22298	915.134	22545.4	908.644	19945.9	43150.4	15072.9	0.349312	-1.51741	0.00375852	1.58784	down	--
pos_5948	5-(3',5'-Dihydroxyphenyl)-gamma-valerolactone	8514.84	8581.84	7166.1	7134.27	8001.15	9478.21	6345.32	6279.68	242.862	6067.76	265.47	6744.6	8146.07	4324.28	0.530843	-0.913644	0.0303024	1.35947	down	--
pos_5958	Benzofuran	1982.26	3351.66	2313.45	2212.43	2534.74	2694.7	1770.66	1873.98	67.4373	1667.74	65.6798	1897.44	2514.87	1223.82	0.486634	-1.03909	0.0155375	1.43737	down	--
pos_6038	Luteolin 3'-methyl ether 7-sophorotrioside	292692	263365	350611	380603	414224	390728	294262	319804	9705.12	247280	11814.1	244005	348704	187812	0.538599	-0.892716	0.0371325	1.29458	down	--
pos_6113	Serinyl-Isoleucine	2343.98	1304.22	995.79	1068.49	924.728	959.383	903.627	938.137	33.2407	794.242	29.1848	839.653	1266.1	589.681	0.465746	-1.10238	0.0401132	1.22398	down	--
pos_6184	L-Isoleucine	3002.62	2057.59	1750.1	1830.42	1545.35	1716.29	1629.29	1586.44	55.1125	1444.42	60.7914	1558.27	1983.73	1055.72	0.532191	-0.909984	0.0388275	1.24196	down	Valine, leucine and isoleucine biosynthesis(ko00290);;Cyanoamino acid metabolism(ko00460);;Tropane, piperidine and pyridine alkaloid biosynthesis(ko00960);;Valine, leucine and isoleucine degradation(ko00280);;Glucosinolate biosynthesis(ko00966);;ABC transporters(ko02010);;Aminoacyl-tRNA biosynthesis(ko00970)
pos_624	Muramic acid	7154.53	4124.79	4571.91	3079.27	3603.53	2995.91	4483.74	2589.68	88.2375	2303.16	149.122	2242.2	4254.99	1976.02	0.464401	-1.10656	0.0335521	1.28038	down	--
pos_6430	Carboxyibuprofen	2077.73	2399.41	2188.69	2420.24	2358.6	2403.26	1752.55	1630.1	52.7846	1658.61	63.3462	1682.24	2307.99	1139.94	0.493911	-1.01768	0.018423	1.49005	down	--
pos_6445	8-Hydroxyluteolin 7-[6'''-acetylallosyl-(1->2)-glucoside]	57748.9	67088.7	48309.9	59957.3	57965.1	61971.6	32968	30272	1384.5	28471	1351.89	26155.2	58840.3	20100.4	0.34161	-1.54958	0.00065861	1.81484	down	--
pos_645	Tetracycline	2729.64	2218.41	1663.51	1730.96	1764.08	1679.07	1626.32	1481.01	57.8494	1475.78	64.4365	1295.09	1964.28	1000.08	0.509135	-0.973879	0.0239102	1.36526	down	--
pos_6497	Apigenin 7-O-neohesperidoside	6149.46	12147.9	15884.2	18138.9	15757.4	18029.2	13708.1	14427.4	370.108	7996.34	468.947	6763.86	14351.2	7289.13	0.507912	-0.97735	0.0490086	1.22166	down	Flavone and flavonol biosynthesis(ko00944)
pos_6517	Kaempferol 7-O-(6-trans-caffeoyl)-beta-glucopyranosyl-(1->3)-alpha-rhamnopyranoside-3-O-beta-glucopyranoside	2108.37	2583.05	1838.25	1854.24	1373.77	1537.44	1625.88	1333.34	51.5914	1103.24	60.384	1011.85	1882.52	864.381	0.459162	-1.12293	0.0121941	1.48482	down	--
pos_6543	Temazepam	7305.82	7636.83	7314.15	6731.35	7519.6	7991.1	5740.34	5868.08	219.305	5066.61	232.836	4804.28	7416.47	3655.24	0.492854	-1.02077	0.0180963	1.50392	down	--
pos_6552	Rhamnazin 3-sophoroside	145633	151441	137623	119275	155765	157682	95909.4	97703.8	3764.57	87913.7	4719.66	88873.5	144570	63147.4	0.436796	-1.19497	0.0060241	1.62621	down	--
pos_660	Betadex	783.014	1120.85	1097.85	1612.75	1306.02	1165.68	883.152	910.017	32.385	933.842	37.7108	834.944	1181.03	605.342	0.512556	-0.964218	0.0256965	1.33513	down	--
pos_661	L-Proline	8274.97	4913.78	9695.36	6528.17	8706.74	4067.51	3200.12	4059.65	90.8819	5986.62	145.695	3046.22	7031.09	2754.87	0.391812	-1.35177	0.00843943	1.46529	down	Carbapenem biosynthesis(ko00332);;D-Amino acid metabolism(ko00470);;Aminoacyl-tRNA biosynthesis(ko00970);;ABC transporters(ko02010);;Arginine and proline metabolism(ko00330)
pos_6832	Limocitrin 3-rhamnoside	3081.72	3218.02	2840.41	2611.53	2956.13	3131.57	2474.91	2287.97	82.0806	2295.7	91.2163	2156.11	2973.23	1564.66	0.526251	-0.926177	0.0293185	1.40442	down	--
pos_6857	Allopurinol	1623.43	1121.37	1308.37	1049.59	1252.16	1100.73	939.829	931.615	33.6194	972.141	33.8552	1018.33	1242.61	654.898	0.527035	-0.92403	0.02973	1.3213	down	--
pos_689	mono-Ethyl malonate	5320.72	7217.79	5526.3	7083.67	6440.87	7734.03	4584.83	4427.73	155.826	4183.22	191.166	4645.55	6553.9	3031.39	0.462532	-1.11238	0.00954646	1.52722	down	--
pos_691	3-hydroxymethyl-glutaric acid	57597.7	98816.4	78605.1	110902	86626.3	111886	56493.2	66142.5	2027.57	62517.8	2273.17	66120.5	90738.8	42595.8	0.469433	-1.09101	0.0129053	1.43013	down	--
pos_7011	Dillenetin 3-neohesperidoside	396533	408722	384500	345831	419265	381536	354417	327878	11863.5	317919	13261.7	285926	389398	218544	0.561236	-0.83332	0.0480058	1.30485	down	--
pos_7057	Gly Arg Gln Arg	6457.98	8750.08	9215.76	8752.94	7947.38	8137.94	6570.24	5279.91	316.908	5794.66	295.443	4581.12	8210.35	3806.38	0.463608	-1.10902	0.0100684	1.57039	down	--
pos_7115	Isoleucyl-Leucine	2386.47	2725.21	2433.96	2241	2677.92	1772.55	2433.01	2175.06	42.7102	1362.93	57.8191	1314.58	2372.85	1231.02	0.518792	-0.946771	0.0393054	1.34098	down	--
pos_7177	Cyanidin 3-(4''-acetylglucoside)	841.031	997.383	1138.49	1038.38	1212.74	1188.16	672.454	634.667	21.2225	454.389	30.4118	532.962	1069.36	391.018	0.365655	-1.45145	0.00128011	1.73691	down	--
pos_7206	Tricetanidin	0.24121	75.2176	96.7882	74.2918	78.673	97.5616	35.4279	77.2664	1.1866	22.3184	1.50187	32.1417	70.4622	28.3071	0.401735	-1.31568	0.0486381	1.19502	down	--
pos_721	Phlorin	27368.9	41200.8	29341.5	39252.8	33519.9	42268.8	23535.3	23028.2	750.49	22225.6	990.215	25354.7	35492.1	15980.8	0.450262	-1.15116	0.00768498	1.53	down	--
pos_723	Kojibiose	57068.7	81761.8	62505.8	78469.9	70979.9	84597.3	49026.6	52923.1	1659.48	51795.5	2158.47	57634.2	72563.9	35866.2	0.494271	-1.01663	0.0174618	1.43187	down	--
pos_7359	1-Phenyl-1-propanol	773.321	543.154	703.207	620.517	515.587	514.773	398.417	578.593	18.3514	456.326	18.4101	489.724	611.76	326.637	0.53393	-0.905278	0.035963	1.28003	down	--
pos_7374	7-Tridecynoic acid	2131.77	1434.78	2177.5	2481.11	1546.68	1630.33	809.005	1352.66	44.0867	1273.61	49.2646	1283.94	1900.36	802.096	0.422075	-1.24443	0.00587691	1.50639	down	--
pos_7382	Malvidin	36512.6	49080.5	63773.8	63485.8	64186.3	65152.7	51197.7	49471.2	1465.49	38393.6	1694.95	38722.1	57032	30157.5	0.528783	-0.919254	0.0349568	1.29939	down	--
pos_7386	Glycyl-Aspartate	870.023	380.438	871.828	460.566	456.136	462.001	445.463	447.063	14.5857	322.761	19.1619	417.161	583.499	277.699	0.475921	-1.07121	0.0343403	1.23146	down	--
pos_7421	D-Lombricine	311.94	649.44	467.62	546.517	661.613	572.556	421.625	436.539	15.316	319.849	11.6274	520.947	534.948	287.651	0.537717	-0.895081	0.0460161	1.20373	down	D-Amino acid metabolism(ko00470)
pos_7560	Pterolactam	1886.41	3092.55	2890	3191.19	3747.52	4086.97	2665.41	2531.16	92.3574	2330.12	103.64	1962.78	3149.11	1614.24	0.512604	-0.964083	0.0279433	1.33037	down	--
pos_7602	Ile Leu Val Asp	11006.3	12445	11411.5	9477.09	9859.13	7232.87	9288.06	9135.83	393.939	7709.49	311.526	7488.38	10238.7	5721.2	0.558785	-0.839636	0.048017	1.2616	down	--
pos_7700	Nevadensin 5-gentiobioside	13849.5	13825.5	16858.7	15409.5	12908.9	13902.2	9345.62	13024	380.106	9493.09	486.431	10740.4	14459	7244.94	0.501066	-0.996927	0.0214977	1.42849	down	--
pos_7725	5,9:6,9-Diepoxy-3-megastigmene	6442.36	5186.1	3917.58	3197.02	4719.86	3351.74	2810.31	3279.29	70.4537	2487.8	176.707	2887.94	4469.11	1952.08	0.436794	-1.19497	0.00897609	1.46013	down	--
pos_7812	Asp Asp Cys Asp	1239.88	568.31	780.273	556.675	411.791	523.714	602.43	517.781	19.049	298.627	16.9886	285.085	680.107	289.994	0.426394	-1.22974	0.0336922	1.27607	down	--
pos_7815	Dicyclopentadiene	744.892	591.025	758.998	812.212	642.854	526.499	528.152	640.456	18.5605	528.002	24.0294	530.298	679.413	378.25	0.55673	-0.844951	0.0464645	1.24718	down	--
pos_7873	3E,5E-tridecadienoic acid	23455.1	14603.4	22105.9	22812	17467.3	14275.2	14195.4	15535.8	435.213	11826.3	679.609	13291.5	19119.8	9327.33	0.487836	-1.03553	0.0172517	1.38747	down	--
pos_7876	10-Hydroxymyoporone	1614.99	1405.29	1254.79	998.748	1009.47	1309.39	1093.32	1036.18	36.1566	839.057	45.7241	982.496	1265.45	672.155	0.53116	-0.912781	0.0325721	1.31466	down	--
pos_8056	5C-aglycone	3927.75	3182.07	2658.73	2480.13	2425.38	3790.04	1946.35	2213.59	76.156	2032.07	92.381	2308.68	3077.35	1444.87	0.469518	-1.09075	0.0119633	1.4366	down	--
pos_8087	(±)-Jasmonic Acid	3249.72	6688.72	4448.55	4901.87	5308.15	4168.22	4790.58	4092.04	75.1787	2296.47	112.528	2141.09	4794.2	2251.31	0.46959	-1.09053	0.0252179	1.39243	down	--
pos_8262	Quercetin 3-methyl ether	3549.05	8384.6	14254.6	9573.23	7881.02	9395.72	5075.16	3590.19	202.855	5085.5	234.371	6826.13	8839.7	3502.37	0.396209	-1.33567	0.0147844	1.37705	down	--
pos_8307	L-Phenylalanine	1188.2	1293.2	1256.73	1557.01	1178.13	1571.92	1182.19	983.016	58.4063	1141.39	55.1994	948.501	1340.86	728.116	0.54302	-0.880923	0.0350802	1.3421	down	Cyanoamino acid metabolism(ko00460);;Phenylalanine, tyrosine and tryptophan biosynthesis(ko00400);;D-Amino acid metabolism(ko00470);;Phenylalanine metabolism(ko00360);;Biosynthesis of various plant secondary metabolites(ko00999);;Biosynthesis of various alkaloids(ko00996);;Glucosinolate biosynthesis(ko00966);;Phenylpropanoid biosynthesis(ko00940);;Tropane, piperidine and pyridine alkaloid biosynt…
pos_8479	Lippioside II	3022.67	3992.05	4402.05	3650.89	4951.06	3646.01	3673.78	3546.16	98.177	2448.34	157.8	2756.59	3944.12	2113.47	0.535854	-0.900087	0.0381219	1.30496	down	--
pos_8516	3-Hydroxy-7,8,4'-trimethoxyflavone	1194.8	1786.93	842.299	751.896	889.803	696.645	625.158	759.814	23.6102	623.605	29.2785	619.327	1027.06	446.799	0.435026	-1.20083	0.023253	1.35284	down	--
pos_8518	Cladrastin 7-O-glucoside	156.665	107.56	97.3021	49.8177	64.1838	77.9094	65.2427	75.2482	1.2865	46.381	1.38746	20.5943	92.2397	35.0234	0.379699	-1.39707	0.018598	1.39701	down	--
pos_8529	Arabsin	835.64	585.664	291.869	285.959	322.16	299.78	318.056	275.421	9.14574	250.615	10.83	222.125	436.845	181.032	0.414408	-1.27088	0.0445618	1.24351	down	--
pos_8544	(-)-Naringenin	1037.23	926.347	1036.41	1004.05	910.597	923.461	905.206	700.895	32.7539	760.303	37.5013	856.92	973.016	548.93	0.564153	-0.825842	0.0498297	1.27542	down	--
pos_8573	Cuminaldehyde	2041.9	1808.97	1361.64	1105.21	1414.13	1209.42	1242.85	1427.53	57.7878	932.013	61.5308	1036.17	1490.21	792.981	0.532126	-0.91016	0.038517	1.26822	down	--
pos_8577	5-Phenyl-1-pentanol	492.187	381.83	371.922	305.465	334.856	289.795	307.287	345.594	15.6583	239.6	14.7232	258.784	362.676	196.941	0.543022	-0.880917	0.0398018	1.27347	down	--
pos_8578	Norecasantalol	9294.54	7775.65	6323.54	5701.58	6633.58	5946.01	5851.83	5907.69	281.154	4396.35	292.741	4764.23	6945.82	3582.33	0.515754	-0.955246	0.0250436	1.36351	down	--
pos_8585	1,3,5,11-Bisabolatetraen-10-one	10050.7	8619.07	7541.58	6059.5	7513.07	6171.9	6900.55	7344.07	302.079	4934.2	306.978	5489.99	7659.31	4212.98	0.550047	-0.862373	0.0456547	1.25413	down	--
pos_8606	2-Methoxyestradiol-17β 3-sulfate	22419.1	18110.6	15944.8	16074	16264.3	15424.7	14509.9	14411.4	542.126	12674.4	602.92	13208.7	17372.9	9324.92	0.53675	-0.897679	0.0331847	1.32956	down	--
pos_8654	3,5-Dihydroxy-7,8-dimethoxyflavone	11340.4	8139.12	6193.64	6206.97	3574.24	5903.97	3085.91	3167.48	159.882	5704.22	144.439	3651.82	6893.05	2652.29	0.384778	-1.3779	0.0125025	1.42547	down	--
pos_8667	Isorhamnetin	588.405	423.193	480.344	494.031	317.159	339.541	237.727	245.117	8.39974	218.492	8.93465	297.168	440.446	169.306	0.384398	-1.37933	0.00245602	1.59206	down	--
pos_867	Cytidine	89211.4	42493.4	30680.5	31211.4	30604.1	31757	24559.5	24196	865.109	21152.5	983.629	22618.4	42659.6	15729.2	0.368714	-1.43942	0.0372466	1.27203	down	ABC transporters(ko02010);;Pyrimidine metabolism(ko00240)
pos_8678	2-Thiocytidine	706.732	596.694	581.65	582.42	384.13	424.576	351.442	341.011	11.4591	388.491	9.47913	309.043	546.034	235.154	0.430659	-1.21538	0.00615254	1.54228	down	--
pos_8680	Herbacetin	865.658	641.815	690.632	655.52	332.205	439.756	315.069	306.912	12.7129	395.979	10.855	336.225	604.264	229.625	0.380008	-1.3959	0.00507668	1.53072	down	--
pos_8700	Alternariol	5561.81	3454.68	3866.16	2971.21	2041.55	2333.93	1818.56	1749.42	72.2657	2079.95	67.2948	2199.49	3371.56	1331.16	0.394821	-1.34073	0.0119439	1.41739	down	--
pos_8717	Artemetin	474.724	591.382	758.782	559.942	710.569	544.37	538.546	325.468	33.3239	143.617	18.2103	215.787	606.628	212.492	0.350284	-1.5134	0.00280639	1.67271	down	--
pos_8905	Niflumic Acid	1583.53	1111.96	481.79	627.767	575.347	725.368	481.93	435.984	12.5957	485.555	19.5528	461.683	850.96	316.217	0.3716	-1.42818	0.0265854	1.33845	down	--
pos_9005	2-isopropoxyphenol	3052.66	1959.21	1608.38	1369.48	1514.11	1175.33	1450.8	1569.17	56.6585	1034.17	48.3185	1179.11	1779.86	889.705	0.499873	-1.00037	0.0457138	1.20195	down	--
pos_9038	2-Butanone, 4-[6-(sulfooxy)-2-naphthalenyl]-	15628.5	8216.19	4792.44	4804.89	4223.37	3883.88	3212.01	3211.93	90.9974	2475.14	118.36	2916.04	6924.87	2004.08	0.289403	-1.78885	0.0446868	1.27086	down	--
pos_9120	Chrysosplenol C	761.738	548.192	561.9	617.015	440.776	556.303	199.07	195.04	13.7356	196.487	5.61644	324.267	580.987	155.703	0.267996	-1.89971	8.56068e-05	1.80021	down	--
pos_9150	Kaempferol 3-vicianoside	587.042	797.353	723.575	487.99	848.051	610.203	432.557	419.281	30.8502	305.279	21.0583	240.899	675.702	241.654	0.357634	-1.48344	0.00107146	1.71672	down	--
pos_939	N6-Methyl-2'-deoxyadenosine	693.838	926.621	716.861	397.788	301.64	530.497	689.17	136.825	5.99849	106.258	18.6731	93.6343	594.541	175.093	0.294501	-1.76365	0.0139608	1.46692	down	--
pos_9394	Dimethyl 3-methoxy-4-oxo-5-(8,11,14-pentadecatrienyl)-2-hexenedioate	8270.82	9531.1	9185.31	5215.66	8069.8	3958.38	6249.76	7513.83	233.683	3629.28	170.878	3853.77	7371.84	3608.53	0.489502	-1.03061	0.0362953	1.28173	down	--
pos_9407	Daidzein 7-O-glucuronide	1656.56	1339.87	1999.41	1023.31	1517.79	1126.71	1013.25	1030.09	107.963	643.618	49.0786	463.771	1443.94	551.295	0.381799	-1.38912	0.00301899	1.61252	down	--
pos_9461	6b,11b,16a,17a,21-Pentahydroxypregna-1,4-diene-3,20-dione 16,17-acetonide	49558.9	57815.8	56478.5	41815.4	52360.2	45738.6	45966	41380.8	1159.75	34325.1	1772.82	39749	50627.9	27392.2	0.54105	-0.886166	0.0377289	1.3274	down	--
pos_9467	Austalide F	12963.8	14293.9	12009	10728.6	10775	11495.1	7840.76	6814.14	186.177	6422.78	340.515	7312.15	12044.2	4819.42	0.400144	-1.32141	0.00293279	1.69119	down	--
pos_9596	Eremopetasidione	10384.4	5910.84	4983.69	6402.98	4881.64	5962.21	4344.24	4206.52	264.383	5050.39	236.417	5018.13	6420.95	3186.68	0.496294	-1.01073	0.0276271	1.2759	down	--
pos_9615	Lipoxin A5	123988	105233	93094.1	84336.5	82708.8	83033.9	86325.7	75877.5	2729.4	64094.9	3060.67	71607.1	95399	50615.9	0.53057	-0.914385	0.0327192	1.3281	down	--
pos_9625	2E,7-Octadienal	1148.5	1030.12	1057.23	872.163	1031.56	724.42	868.733	846.461	18.6577	669.752	27.2627	829.976	977.333	543.474	0.556078	-0.84664	0.0486445	1.2433	down	--
pos_9635	Hydroxyibuprofen	20333.6	17916.5	17896.2	14869.2	16982.1	13157.3	15408.6	14697.6	242.36	11250.8	392.981	13788.7	16859.2	9296.84	0.551441	-0.85872	0.0475938	1.25671	down	--
pos_9637	9,10-epoxy-13-oxo-11-octadecenoic acid	87601.5	75632.4	75205.2	64401.8	70750.2	56876.2	62498.7	59590.5	1064.31	48872.3	1687.49	57325.4	71744.6	38506.4	0.536716	-0.897769	0.0374323	1.30728	down	--
pos_9690	Prostaglandin E2 methyl ester	12443.3	11826.6	8522.2	9381.28	12752.8	8672.81	9023.3	10153	308.005	7289.28	343.829	7274.78	10599.8	5732.04	0.540768	-0.886919	0.0405183	1.28613	down	--
pos_9928	Glutamyl-Methionine	3187.67	2223.34	1825.6	1666.89	1805.74	2160.88	1829.71	1457.85	57.2573	1463.12	67.288	1903.5	2145.02	1129.79	0.526702	-0.924941	0.0374871	1.23882	down	--
pos_9935	Desacetylvindoline	72681.9	57418.3	48272.8	49427.2	48457.2	56858.5	40687	35397.7	1343.28	34282.1	1593.54	41327.5	55519.3	25771.8	0.464196	-1.10719	0.0102478	1.493	down	Indole alkaloid biosynthesis(ko00901)

## Sheet: Sheet2
#ID	name	S1-NIL-Lm5W	S2-NIL-Lm5W	S3-NIL-Lm5W	S4-NIL-Lm5W	S5-NIL-Lm5W	S6-NIL-Lm5W	S1-NIL-Lm5M	S2-NIL-Lm5M	S3-NIL-Lm5M	S4-NIL-Lm5M	S5-NIL-Lm5M	S6-NIL-Lm5M	S-NIL-Lm5W_Mean	S-NIL-Lm5M_Mean	Fold_change	log2FC	Pvalue	VIP	regulated	KEGG_pathway_annotation
neg_10005	alpha-Linolenic acid	21275.1	15548.8	6475.64	12619.1	14402.6	14709.6	61479.3	42886.6	51975.7	53073.8	2140.23	41282.2	14171.8	42139.6	2.97349	1.57216	0.0211339	1.35865	up	alpha-Linolenic acid metabolism(ko00592);;Biosynthesis of unsaturated fatty acids(ko01040)
neg_1002	D-Xylulose	195.706	169.756	52.2727	110.513	214.413	130.687	678.043	720.18	603.817	454.731	18.0417	613.354	145.558	514.694	3.53601	1.82212	0.0165518	1.4218	up	Pentose and glucuronate interconversions(ko00040)
neg_1005	Ala-HoPhe-OH	9227.92	6546.79	3744.47	8778.62	6487.48	7470.68	21629.5	21982.8	19512.7	23470.2	560.437	20516.5	7042.66	17945.3	2.54809	1.34942	0.0259698	1.3345	up	--
neg_1013	Maltotriose	160103	165839	218017	226558	109075	255437	87882.2	86175.3	84758.3	118064	2887.12	80591.6	189171	76726.5	0.405592	-1.3019	0.00238885	1.29103	down	ABC transporters(ko02010)
neg_10157	1-Palmitoyl-sn-glycero-3-phosphocholine	28721	12719.1	18829.2	23413.5	16286.8	35736.1	134894	202965	182497	187034	2048.13	118714	22617.6	138026	6.10257	2.60942	0.0121662	1.45655	up	--
neg_1016	Naringin	34978.7	53553.7	33410.6	42629.7	17282.7	66282.3	26663.7	19260.1	21707.5	27445.7	718.734	21593.7	41356.3	19564.9	0.473082	-1.07984	0.0265499	1.1266	down	Flavonoid biosynthesis(ko00941)
neg_10235	1-Palmitoyl Lysophosphatidic Acid	215470	182268	111116	223720	204697	178173	820105	807547	699661	891892	13884.5	677041	185907	651688	3.50545	1.8096	0.0162436	1.43358	up	--
neg_10238	Cycloheximide	12258.3	9630.75	9609.33	10328.8	10231.8	27563.9	47190.3	53133.8	49422.7	49890.4	1715.86	45920.2	13270.5	41212.2	3.10555	1.63485	0.0153383	1.38235	up	--
neg_10284	Doxepin	33949.4	37733	28802.1	29847.3	25836.7	62518	109844	81204.8	85416.3	108564	2485.49	79169.9	36447.8	77780.7	2.13403	1.09358	0.0495681	1.19988	up	--
neg_10349	9Z,12Z-Linoleic acid	1723.81	796.172	436.495	857.843	1060.99	985.26	542.006	371.927	668.583	335.859	12.3798	459.891	976.762	398.441	0.40792	-1.29364	0.0196407	1.09948	down	--
neg_10703	D-Glucoheptose	15755.2	12769.5	8871.91	11525	6671.75	17217.8	4403.87	4117.85	4133.5	3307.35	76.6977	3792.93	12135.2	3305.37	0.272378	-1.87632	0.00184986	1.46935	down	--
neg_10705	1-Oleoyl Lysophosphatidic Acid	6.17598e+06	5.12953e+06	3.61665e+06	4.80443e+06	3.21125e+06	7.29887e+06	1.61245e+06	1.52812e+06	1.55444e+06	1.25567e+06	36837.7	1.59703e+06	5.03945e+06	1.26409e+06	0.250839	-1.99517	0.00103803	1.49863	down	--
neg_1095	Stachyose hydrate from Stachys tuberifera	338266	400881	357931	469420	267515	536406	124048	123436	139186	195688	4204.29	138923	395070	120914	0.306057	-1.70813	0.000294271	1.47144	down	--
neg_1181	Asp-Nap-OH	1530.48	1579.75	626.24	1605.1	735.426	1444.51	3629.39	4441.33	4271.67	4629.24	113.56	4420.43	1253.58	3584.27	2.85922	1.51562	0.0204814	1.32964	up	--
neg_1307	Serinyl-Histidine	16986.1	14162.9	10484.5	18082.6	13360.4	16350.9	38865.1	40825.4	42445.4	41626.2	1371.44	38330.8	14904.6	33910.7	2.27519	1.18599	0.0329732	1.31153	up	--
neg_1314	Taurine	783.37	716.879	513.224	794.536	746.565	877.431	1733.02	1938.71	1762.47	1923.91	58.421	1943.84	738.667	1560.06	2.11199	1.0786	0.041666	1.2882	up	Taurine and hypotaurine metabolism(ko00430);;ABC transporters(ko02010);;Sulfur metabolism(ko00920)
neg_1340	Maltoheptaose	240019	483351	345904	408526	198200	509794	173503	155725	165997	218390	5180.15	171031	364299	148304	0.407095	-1.29656	0.00691021	1.25757	down	--
neg_1350	D-Glucuronolactone	556.603	393.812	188.29	483.945	414.905	316.201	1186.43	1299.88	1075.41	1164.67	37.9257	1397.53	392.293	1026.97	2.61788	1.3884	0.0249236	1.33443	up	Ascorbate and aldarate metabolism(ko00053)
neg_1373	2'-O-methylinosine	6436.58	4656.54	2037.14	5965.39	3636.62	4126.6	17481.3	18199.6	16119.3	17950.2	565.844	16512.9	4476.48	14471.5	3.23279	1.69278	0.0150138	1.39862	up	--
neg_1400	Maltohexaose	379782	765766	480705	642609	307197	809443	258337	206797	225099	295103	7959.58	240111	564250	205568	0.36432	-1.45672	0.00613972	1.31295	down	--
neg_1424	6-Phospho-D-gluconate	27157.5	9732.73	6329.77	16377.1	20100.1	11919.3	58033.8	62950.1	53168.3	64750	1992.59	68656.9	15269.4	51592	3.37878	1.7565	0.0144512	1.4107	up	Pentose phosphate pathway(ko00030)
neg_1431	D-Lactic acid	2813.05	1881.3	1127.59	2612.95	2654.63	2120.02	5672.72	6640.12	5486.45	6114.62	184.653	6462.18	2201.59	5093.46	2.31354	1.2101	0.0329406	1.31598	up	Pyruvate metabolism(ko00620)
neg_1433	Fumaric acid	102623	43318.1	31120.8	84564.8	135867	57897.2	229013	269517	216527	248940	7725.62	265242	75898.4	206161	2.71627	1.44163	0.0220703	1.38114	up	Tyrosine metabolism(ko00350);;Arginine biosynthesis(ko00220);;Butanoate metabolism(ko00650);;Pyruvate metabolism(ko00620);;Citrate cycle (TCA cycle)(ko00020);;Phenylalanine metabolism(ko00360);;Oxidative phosphorylation(ko00190);;Alanine, aspartate and glutamate metabolism(ko00250);;Nicotinate and nicotinamide metabolism(ko00760)
neg_1443	Cytidine 5'-monophosphate (CMP)	10494.4	6020.38	2587.1	7730.97	9290.01	5466.97	18969.7	16718.6	19068.1	18788.2	593.454	23686	6931.63	16304	2.35212	1.23396	0.0344958	1.26878	up	--
neg_1456	D-Erythronic acid .gamma.-lactone	19081.1	20553.9	8026.86	12537.3	4959.47	12328.8	57474.8	50552.2	79880.4	46528.4	1306.44	35072.6	12914.6	45135.8	3.49495	1.80527	0.0284399	1.26803	up	--
neg_1525	Maltopentaose	198502	290979	113444	232727	124179	288444	141948	81206.1	104738	108852	4694.38	112665	208046	92350.5	0.443895	-1.17171	0.0135931	1.22787	down	--
neg_1587	Oxoglutaric acid	6893.38	6632.85	4584.52	9483.6	5050.2	9198.56	2401.69	2024.53	1639.98	2044.94	58.4834	2232.27	6973.85	1733.65	0.248593	-2.00814	0.000767012	1.51285	down	Citrate cycle (TCA cycle)(ko00020);;Butanoate metabolism(ko00650);;Ascorbate and aldarate metabolism(ko00053);;Histidine metabolism(ko00340);;Arginine biosynthesis(ko00220);;Lysine degradation(ko00310);;Pentose and glucuronate interconversions(ko00040);;Lysine biosynthesis(ko00300);;Glyoxylate and dicarboxylate metabolism(ko00630);;Taurine and hypotaurine metabolism(ko00430);;D-Amino acid metabol…
neg_2109	20-HETE-d6	9.66906	9.10731	7.08009e-10	1.2533e-09	7.97734e-10	75.552	1580.82	2345.4	2076.25	1585.3	26.3098	1718.78	15.7214	1555.47	98.94	6.62848	0.00546231	1.5401	up	--
neg_2575	Spiramycin 1	40312	28782.9	11148.1	47158.4	9838.68	39492.1	82073.6	77886.9	82040.9	105684	1290.47	79106.7	29455.4	71347.1	2.42221	1.27632	0.0349633	1.17023	up	--
neg_2984	Dehydro-L-(+)-ascorbic acid dimer	29523.4	24945.9	14429.4	31985.9	22161.9	35999.1	10105.7	17509.4	14975.6	17332.2	426.04	13940.7	26507.6	12381.6	0.467096	-1.09821	0.00656403	1.2114	down	--
neg_304	L-Lysine monohydrochloride	1379.8	2006.01	869.722	1510.91	1005.95	1666.39	4688.74	4798.67	4262.3	4811.73	108.363	3403.46	1406.46	3678.88	2.6157	1.38719	0.0276803	1.32057	up	--
neg_3127	3-Prenyl-4-Hydroxyacetophenone	477.701	359.395	237.203	414.113	386.087	476.094	1943.75	1338.61	1302.9	1355.45	57.2435	1240.41	391.766	1206.39	3.07937	1.62264	0.0228731	1.36582	up	--
neg_3232	S-Carboxymethyl-L-cysteine	63013.5	62371.7	38619.8	65072.9	37873.3	61260.5	30754.5	29723.4	29945.2	30090.5	863.718	32081.8	54701.9	25576.5	0.467561	-1.09677	0.00236342	1.31375	down	--
neg_3316	Indoline	44181.2	50859	22220.2	44740.2	35956.3	42191.7	106529	129846	115581	119383	3147.13	115484	40024.8	98328.4	2.45669	1.29672	0.0284709	1.32502	up	--
neg_3329	(R)-Equol	2804.22	2325.4	864.31	2301.63	1800.15	1462.51	19162.1	33855.9	21439.8	24082.6	553.709	20860.5	1926.37	19992.4	10.3783	3.3755	0.00952462	1.4889	up	--
neg_3528	3-Butynoic acid	1365.66	2007.62	1010.74	1450.85	866.274	1581.45	358.239	939.211	850.069	1238.04	19.8903	497.788	1380.43	650.54	0.471258	-1.08541	0.0141839	1.13221	down	--
neg_3548	4-Ipomeanol	12723.2	8971.1	9906.01	14887.1	4985.4	7977.19	3956.2	4427.75	3976.47	4309.18	118.051	4366.42	9908.33	3525.68	0.355829	-1.49074	0.00480953	1.3454	down	--
neg_3579	Hydroquinone	429.152	333.103	217.399	401.587	304.834	361.059	1693.25	1452.51	1524.19	1711.83	46.9653	1358.11	341.189	1297.81	3.80378	1.92744	0.0132276	1.44295	up	Tyrosine metabolism(ko00350)
neg_3582	Harpagoside	66419.4	58968.9	33484.2	78809.5	73894.1	73349	202952	222583	200452	203640	7024.75	205996	64154.2	173775	2.70871	1.4376	0.0213279	1.38663	up	--
neg_3598	L-Aspartyl-L-phenylalanine	31916.2	28022.4	18884.1	30146.4	25487.7	29808.4	367021	404877	334951	379914	12422.2	337364	27377.5	306092	11.1804	3.4829	0.00547833	1.54844	up	--
neg_3615	Gamma-Glu-Leu	5796.07	3346.03	1528.43	5390.77	6888.24	3730.42	19775.9	22639.3	18482.2	19926.9	515.276	18195	4446.66	16589.1	3.73069	1.89944	0.012859	1.45922	up	--
neg_3756	G-418	2349.03	2374.87	1201.36	2716.08	2250.65	2685.68	14106.6	14446.6	13777.5	14684.4	419.52	13593.1	2262.95	11838	5.23122	2.38715	0.00845222	1.49922	up	--
neg_3757	Prunasin	2060.64	1622.02	1279.45	2142.56	2205.2	1809.65	12346.6	11726.2	11350.8	10868	439.602	12344.9	1853.25	9846.01	5.31282	2.40948	0.00824614	1.50911	up	Cyanoamino acid metabolism(ko00460)
neg_3771	Valyl-Tyrosine	28291.7	20604.2	12545.5	28367.8	38686.2	20884.8	433964	358821	316831	360528	13922.3	336590	24896.7	303443	12.1881	3.6074	0.00561047	1.54633	up	--
neg_3854	Chlorogenate	2.17949e+06	2.2413e+06	1.05717e+06	2.35148e+06	1.6996e+06	2.23186e+06	1.1985e+06	1.03871e+06	1.32067e+06	1.0595e+06	49132.8	1.49165e+06	1.96015e+06	1.02636e+06	0.523614	-0.933424	0.00921404	1.16856	down	Flavonoid biosynthesis(ko00941);;Stilbenoid, diarylheptanoid and gingerol biosynthesis(ko00945);;Phenylpropanoid biosynthesis(ko00940)
neg_3865	Acetic acid, phenyl ester	40641.4	41490.2	19559.7	42158.7	31463.7	41744.8	24563.1	20844.5	26059.6	21238.4	967.917	28825.2	36176.4	20416.5	0.564358	-0.825317	0.017153	1.08236	down	--
neg_3913	5-Hydroxymethylcytidine	8152.59	5956	4985.82	8418.71	5075.63	7789.4	5078.42	3567.83	3838.68	1781.55	196.134	3903.7	6729.69	3061.05	0.454858	-1.13651	0.00352506	1.27088	down	--
neg_3935	L-Tryptophan	11344.7	10910.4	5783.69	10352.1	7870.28	8559.21	68077.4	107321	92938	94011.7	1588.11	91576.2	9136.73	75918.8	8.30919	3.05471	0.0080941	1.50134	up	Indole alkaloid biosynthesis(ko00901);;Tryptophan metabolism(ko00380);;Glucosinolate biosynthesis(ko00966);;Phenylalanine, tyrosine and tryptophan biosynthesis(ko00400);;Biosynthesis of various plant secondary metabolites(ko00999);;Biosynthesis of various alkaloids(ko00996);;Glycine, serine and threonine metabolism(ko00260);;Aminoacyl-tRNA biosynthesis(ko00970)
neg_3966	Indole-3-carboxylic acid	8397.09	3380.52	2837.92	7479.65	6825.59	3687.39	34800.4	47170.1	29540.2	32296	1079.84	40882.1	5434.69	30961.5	5.697	2.5102	0.0107326	1.47076	up	--
neg_3978	Zearalenone	2030.98	1127.36	1103.64	1852.2	1643.2	1316.37	3503.66	5422.17	3952.65	4866.75	109.967	5331.15	1512.29	3864.39	2.55532	1.3535	0.0333497	1.31458	up	--
neg_4057	Pyrocatechol	517.978	550.463	376.877	509.98	423.76	494.225	2904.35	2952.67	2794.44	2908.23	91.4999	2898.01	478.881	2424.87	5.06361	2.34017	0.00871215	1.50085	up	--
neg_4059	3,4-Dihydroxybenzoic acid	6382.52	6784.5	4846.65	6103.21	4417.29	6046.84	34591.9	36200.1	33416.3	36495.9	1066.14	33884	5763.5	29275.7	5.0795	2.34469	0.00881317	1.49764	up	--
neg_4078	alpha-Ketocaproic acid	562.128	418.747	416.717	608.531	296.719	437.628	229.248	299.031	138.31	244.716	4.54101	161.366	456.745	179.535	0.393076	-1.34712	0.00127016	1.33874	down	--
neg_4095	Neohesperidin	11218.4	11149.9	7358.44	9190.45	7407.81	8685.01	89056.3	88503.1	80474.6	81556.1	2518.46	80521.2	9168.34	70438.3	7.68278	2.94163	0.00647472	1.52991	up	Flavonoid biosynthesis(ko00941)
neg_4113	Isoleucyl-Histidine	2495.56	1828.46	1049.66	2871.12	3951.27	1359.17	41050.8	36650.8	36274.1	32211.4	1379.98	42247.5	2259.21	31635.8	14.0031	3.80767	0.00518034	1.54477	up	--
neg_4199	P-Fluorophenylalanine	153.385	164.088	90.4715	187.785	228.806	85.8858	3205.02	1858.32	2201.81	1509.26	97.0194	1908.65	151.737	1796.68	11.8408	3.56569	0.0105105	1.45919	up	--
neg_4250	Valyl-Phenylalanine	4122.72	4522.49	1730.84	4760.84	4402.74	3656.24	63282.1	51773	49768.8	45133.5	1888.99	56188.4	3865.98	44672.5	11.5553	3.53048	0.00592726	1.52857	up	--
neg_4267	Magnolol	380.574	416.473	236.598	426.53	357.496	419.257	3616.98	3106.66	2588.65	2834.87	100.094	2618.03	372.821	2477.55	6.6454	2.73236	0.0083596	1.50481	up	--
neg_4333	8-Hydroxy-2'-deoxyguanosine	14568.9	17476.4	9087.19	17813.8	11303.2	18635.1	8185.98	8894.01	8857.23	8013.08	265.953	9640.91	14814.1	7309.53	0.493417	-1.01912	0.00572323	1.22955	down	--
neg_4367	p-Salicylic acid	6887.67	6822.75	3606.59	4329.48	3771.64	5531.49	42991.4	39089.4	47877.5	42710.4	1241.43	46058.9	5158.27	36661.5	7.10733	2.82931	0.00702138	1.50328	up	--
neg_4443	3,4-Dihydroxyphenyl ethanol	182.626	92.2688	94.8417	178.258	182.496	114.422	676.581	908.305	716.096	797.701	22.9244	906.747	140.819	671.392	4.76778	2.25332	0.0108247	1.47735	up	--
neg_4647	Succinylacetone	310.119	276.804	201.039	359.299	238.289	312.286	81.5968	69.8444	109.993	72.69	2.15076	60.8453	282.973	66.1867	0.233898	-2.09605	3.58905e-05	1.56566	down	--
neg_4686	Caffeic Acid	38514.7	40793	20847.6	42861.1	28062.8	44671.9	25503.3	21096.1	22020	21950	722.281	23797	35958.5	19181.4	0.533432	-0.906623	0.0108198	1.15295	down	Phenylpropanoid biosynthesis(ko00940)
neg_4980	5-Methylcytidine	2328.7	5035.87	1541.55	3577.1	4318.17	3129.02	10741	14304.3	11952.2	16423.8	402.634	12769.3	3321.74	11098.9	3.34129	1.7404	0.0181654	1.40294	up	--
neg_5137	Chlorogenic Acid	175118	308701	156471	179552	106094	273993	88305.5	82127.9	80989.4	78786.9	2987.43	87507.4	199988	70117.4	0.350608	-1.51207	0.00679466	1.32424	down	Flavonoid biosynthesis(ko00941);;Phenylpropanoid biosynthesis(ko00940);;Stilbenoid, diarylheptanoid and gingerol biosynthesis(ko00945)
neg_5251	ESCULETIN	13377	9152.97	7779.01	13772	11966.9	9369.69	6423.71	6038.03	5745.64	5802.03	215.387	8510.22	10902.9	5455.84	0.500401	-0.998844	0.00499552	1.13534	down	Biosynthesis of various plant secondary metabolites(ko00999)
neg_5349	1,3-Benzenediol	64.8219	78.8705	39.5139	51.1686	55.5348	65.7064	1312.88	1601.6	1186.65	1261.2	40.5724	947.702	59.2693	1058.43	17.858	4.1585	0.00626911	1.53959	up	--
neg_5448	Rosiglitazone	16855.4	14699.3	8556.6	16591	12365.5	17882.2	8870.74	9361.31	8201.86	9022.52	238.987	9463.83	14491.7	7526.54	0.51937	-0.945164	0.00679505	1.17573	down	--
neg_5472	Acetyl-DL-Leucine	951.535	788.555	467.073	1015.92	823.814	798.086	9469.44	9127.42	8846.44	9304.16	255.135	8155.56	807.497	7526.36	9.3206	3.22042	0.00589025	1.53872	up	--
neg_5655	Quinate	110671	171090	74583.7	114113	77635.2	172590	67335.3	49142.9	56097.8	45024.2	2229.38	56000.1	120114	45971.6	0.382734	-1.38559	0.00651537	1.3047	down	Phenylalanine, tyrosine and tryptophan biosynthesis(ko00400)
neg_5809	Isoleucyl-Phenylalanine	2516.02	2537.1	1161.8	2865.32	2043.53	2113.98	13541.7	16934.4	15485	15994.3	524.973	16872.9	2206.29	13225.6	5.99447	2.58363	0.00789132	1.4983	up	--
neg_5994	Quinic acid	71300.8	111495	51265.4	75025.8	52505.5	107923	39801.3	31312.9	31718.9	27339.1	1279.33	31692.3	78252.6	27190.6	0.347473	-1.52503	0.003304	1.36674	down	Phenylalanine, tyrosine and tryptophan biosynthesis(ko00400)
neg_6072	Arbutin	69415.7	22875.8	24995	64172.8	32448.1	21407.8	9632.47	7838.46	8995.38	5522.88	302.621	9879.23	39219.2	7028.51	0.179211	-2.48027	0.0145557	1.29785	down	Glycolysis / Gluconeogenesis(ko00010)
neg_6100	N-Acetyl-D-phenylalanine	5144.34	5746.83	2752.13	6104.07	4834.02	5312.93	81926	67063.8	78329.1	61977.6	2483.53	72987.3	4982.38	60794.6	12.2019	3.60903	0.00561456	1.53044	up	D-Amino acid metabolism(ko00470)
neg_6273	Doxycycline	6016.62	4571.04	3346.29	5126.55	4005.38	4551.78	14100.4	14421.9	14736.2	14175.5	401.656	16061.8	4602.94	12316.2	2.67573	1.41993	0.0231192	1.36135	up	--
neg_6295	Ginkgolide B	19840.3	17255.2	10594	13612.4	8106.83	18632.8	8768.24	9632.98	8539.78	10155.1	331.225	10973.1	14673.6	8066.74	0.549746	-0.863164	0.0247443	1.08049	down	--
neg_6327	4-Nitrophenol	69.7282	80.1439	39.8718	85.8521	99.5309	72.1901	1109.54	1819.1	1066.6	1395.47	27.8743	1471.13	74.5528	1148.29	15.4023	3.94508	0.00776449	1.51277	up	--
neg_6415	Larixinic Acid	240.684	192.264	146.411	208.804	184.343	206.06	568.125	657.689	627.066	637.179	18.3228	565.336	196.428	512.286	2.60801	1.38295	0.0247436	1.37329	up	--
neg_6424	Apigenin 7-glucoside	91830.8	106615	52203.2	84747.6	59838.4	99703.7	282983	279409	324730	258144	10257.2	288308	82489.8	240639	2.91719	1.54458	0.0190998	1.36684	up	--
neg_6434	Tiglic acid	128.567	116.918	94.3217	115.467	98.6552	118.724	377.274	458.897	453.998	441.924	12.372	415.383	112.109	359.975	3.21094	1.68299	0.0169526	1.42574	up	--
neg_6595	DIHYDROJASMONIC ACID	6103.02	3841.48	5999.35	6555.65	3337.33	5206.14	69.5735	81.7127	123.185	160.426	5.09725	182.927	5173.83	103.82	0.0200664	-5.63907	0.000217536	1.61493	down	--
neg_6715	Icariin	272844	213863	163088	269035	69713.5	151111	94701.9	88705.3	82612.3	79182	2728.88	95464.3	189942	73899.1	0.389061	-1.36193	0.0128233	1.28705	down	--
neg_6961	3-Methoxy-4-hydroxyphenylethylene glycol	741.384	602.041	1167.82	1154.88	142.143	296.694	238.595	268.14	227.557	278.7	7.14216	256.612	684.16	212.791	0.311025	-1.6849	0.0417442	1.07464	down	--
neg_6964	Methacycline	15166.5	16499	8938.77	14655.8	11050.9	16650.2	47371.2	47876.2	61029.9	49022.8	1703.76	49646.5	13826.8	42775.1	3.09362	1.6293	0.0183959	1.38085	up	--
neg_6968	Dacarbazine	238.165	243.397	408.266	420.745	10.6789	75.199	21.1685	34.3491	3.35979	22.5077	1.03121	23.5607	232.742	17.6628	0.0758902	-3.71994	0.0254208	1.23355	down	--
neg_7029	Grayanotoxin I	87646.5	54910.5	35006	79154.2	72394.5	63620.9	149593	173658	142759	160399	4882.15	162293	65455.4	132264	2.02067	1.01484	0.0487978	1.23801	up	--
neg_7100	DIACETYLDIDEISOVALERYL-RHODOMYRTOXIN	5417.5	5980.26	5068.38	5676.32	2884.1	6586.06	1415.5	1260.33	1428.31	1605.05	40.4419	1008.71	5268.77	1126.39	0.213786	-2.22576	0.000180152	1.56955	down	--
neg_7402	6-Hydroxynicotinic acid	11667	10012.1	7706.87	11437.6	7171.03	10984.3	3402.54	4214.46	3870.45	3223.68	83.5143	3924.61	9829.82	3119.88	0.317389	-1.65568	7.43241e-05	1.5153	down	Nicotinate and nicotinamide metabolism(ko00760)
neg_7407	4-Nitrocatechol	281.171	215.16	144.762	295.368	191.599	243.66	118.394	135.284	175.24	90.8014	4.45676	120.403	228.62	107.43	0.469906	-1.08956	0.00426155	1.24421	down	--
neg_7655	Palmatine	1.47748e+06	992696	1.34743e+06	1.5269e+06	397420	944486	125281	62066.1	74596.7	24481.6	4866.88	99902.9	1.1144e+06	65199.2	0.0585061	-4.09527	0.00173919	1.55179	down	Isoquinoline alkaloid biosynthesis(ko00950)
neg_8089	Hesperetin	8898.67	13188.4	5637.51	10785.7	6064.12	13688.7	3957.35	3144.9	3131.98	2843.65	102.259	3113	9710.52	2715.53	0.279648	-1.83832	0.00296052	1.44273	down	Flavonoid biosynthesis(ko00941)
neg_8114	3-HYDROXYCOUMARIN	1184.35	1275.64	748.532	1085.73	668.648	1256.88	415.197	418.785	392.218	405.114	12.7195	373.571	1036.63	336.267	0.324384	-1.62422	0.000483706	1.48359	down	--
neg_8120	β-L-Fucose 1-phosphate	3211.86	3760.41	1850.02	2619.96	1616.59	3322.41	904.465	897.854	934.159	887.708	26.3906	867.849	2730.21	753.071	0.275829	-1.85815	0.00142058	1.48522	down	Fructose and mannose metabolism(ko00051);;Amino sugar and nucleotide sugar metabolism(ko00520)
neg_8121	QUINALIZARIN	26150.6	30101.5	15021.7	22070.4	13626.3	27063.6	5635.07	5467.9	5749.09	5268.9	177.834	5147.95	22339	4574.46	0.204774	-2.28789	0.00083252	1.55118	down	--
neg_8130	Nicotinamide adenine dinucleotide phosphate (NADP)	674.36	663.625	239.701	71.8087	94.4625	366.45	1.52446e-09	1.59925e-09	1.48708e-09	1.59035e-09	4.34955e-11	1.57041e-09	351.735	1.30251e-09	3.7031e-12	-37.9744	0.0235497	1.29333	down	--
neg_8136	Cinnavalininate	41361.5	40879.7	32220	40862.3	23029.1	41913.9	7716.33	8283.11	8639.64	7618.12	266.233	6818.51	36711.1	6556.99	0.178611	-2.48511	5.96783e-05	1.61707	down	Tryptophan metabolism(ko00380)
neg_8161	Cysteinyl-Asparagine	3607.29	2612.07	1708.18	3411.98	1926.41	2407.13	1453.8	1267.54	1353.84	946.142	39.6554	1290.46	2612.18	1058.57	0.405246	-1.30313	0.00285876	1.33709	down	--
neg_8165	Diosmetin	181887	142198	84092.9	179048	100489	135538	32363.1	26511.2	27220.7	20245.1	922.271	31509.8	137209	23128.7	0.168566	-2.56862	0.000581284	1.57759	down	--
neg_8248	Scytalone	433.62	590.927	317.21	492.038	370.426	819.779	50.3324	40.6802	63.7358	36.1744	2.37058	14.3448	504	34.6064	0.0686634	-3.86431	0.00134494	1.54973	down	--
neg_8333	O-Desmethylnaproxen	621.389	787.047	509.442	802.196	236.991	647.504	172.56	119.115	141.654	78.2356	2.71111	44.6015	600.761	93.1462	0.155047	-2.68922	0.00133624	1.55647	down	--
neg_8558	4-formyl Indole	23.2115	14.2805	21.9742	56.4398	1566.27	6.36697	14186.1	8078.29	11919.7	10774	367.681	16326.3	281.424	10275.3	36.5119	5.1903	0.0070885	1.4936	up	--
neg_8673	20-trifluoro-LTB4	31745.1	36191.7	23641.7	33544.1	16010.3	39848	13752.1	10537.9	11324.4	11971.3	391.466	10943.4	30163.5	9820.09	0.325562	-1.619	0.00120797	1.46248	down	--
neg_8733	Hydrocortisone 21-acetate	263570	301799	210389	287258	129426	332308	57840.2	51427.9	49862	60736	1787.46	54254.8	254125	45984.7	0.180953	-2.46631	0.000606832	1.58099	down	--
neg_874	Gluconolactone	59450.4	31766	23084.7	56895.3	50748.8	38858.8	111404	113894	105641	119746	3465.17	134750	43467.4	98149.9	2.25801	1.17505	0.0359979	1.27744	up	Pentose phosphate pathway(ko00030)
neg_8763	Gemfibrozil	491.818	358.047	424.607	533.358	221.623	406.947	189.505	149.003	188.503	74.4852	8.24701	153.049	406.067	127.132	0.313082	-1.67539	0.000640432	1.45129	down	--
neg_8798	Terpineol	744.371	694.755	558.469	890.573	594.255	843.85	316.287	161.939	249.538	192.588	8.51163	210.026	721.045	189.815	0.26325	-1.92549	2.16676e-05	1.54975	down	--
neg_8905	Sebacic acid	1978.55	2067.48	1741.82	1786.85	736.895	2013.55	859.923	699.194	859.095	668.811	23.0075	703.895	1720.86	635.654	0.369382	-1.43681	0.00173561	1.40034	down	--
neg_8942	Eupatorin	35836.9	38454.3	25592.3	33198.5	12844.1	28188.9	4407.79	3323.81	4497.78	2696.39	96.1879	2552.32	29019.2	2929.05	0.100935	-3.3085	0.000818877	1.60404	down	--
neg_9006	13,14-Dihydro-15-ketoprostaglandin A2	14261.2	11009.2	9399.52	14528.6	5982.55	11334.2	3580.3	3639.44	3428.14	3397.7	121.319	3445.03	11085.9	2935.32	0.26478	-1.91713	0.0007759	1.52233	down	--
neg_9075	8-iso-15-keto-PGE2	35255.8	29188.5	24646.3	36357.6	14131.8	28219.2	11073.2	9750.93	11369	10308.6	369.959	11771.5	27966.5	9107.21	0.325647	-1.61862	0.00115732	1.4698	down	--
neg_9087	PGB3	9526.87	7252.71	6522.08	9842.41	3310.21	6354.92	2560.94	2468.23	3005.17	2156.87	74.6811	2382.32	7134.86	2108.03	0.295455	-1.75899	0.00233014	1.45197	down	--
neg_9088	trans-Dehydroandrosterone	3058.46	2211.4	2071.21	3105.67	1111.66	2085.09	579.007	565.636	606.41	470.373	21.0006	614.561	2273.92	476.165	0.209403	-2.25565	0.00131717	1.53199	down	--
neg_9089	Cortisol	3610.38	2783.05	2547.38	3761.06	1414.03	2547.22	1196.84	968.91	1085.88	1018.4	40.9244	1170.35	2777.19	913.549	0.328948	-1.60407	0.00171023	1.44228	down	--
neg_9090	15(R)-17-phenyl trinor PGF2α	4452.3	3823.17	3358.01	4858.91	1878.07	3777.14	634.582	288.109	339.404	393.86	10.72	341.409	3691.27	334.681	0.0906683	-3.46326	0.000399783	1.62779	down	--
neg_9094	Cortisol 21-acetate	91811.8	73158.1	70707.5	92981.4	33175.9	67927.5	28862	25953	24146.2	21579.6	731.801	33340.8	71627	22435.6	0.313228	-1.67472	0.00138608	1.45477	down	--
neg_9116	Acacetin	480.819	347.005	178.793	306.268	196.011	259.996	4244.2	3156.31	3406.91	3411	153.498	3067.79	294.815	2906.62	9.85912	3.30146	0.00610673	1.51973	up	Flavone and flavonol biosynthesis(ko00944)
neg_9125	7-Oxo-11-dodecenoic acid	7119.24	6261.45	6574.44	7573.74	1672.39	4731.06	2599.93	2905.36	2460.53	2666.14	67.6588	2076.04	5655.39	2129.28	0.376504	-1.40926	0.00867517	1.29081	down	--
neg_9136	12(S)-hydroxy-16-Heptadecynoic Acid	2291.68	1419.57	1121.96	1798.87	242.032	470.882	275.645	222.96	238.306	79.9227	6.61684	245.315	1224.17	178.128	0.145509	-2.78082	0.0215095	1.31442	down	--
neg_9334	2-METHOXYRESORCINOL	1.59594	0.125147	0.767501	9.85893	1.5054	2.89052	1554.37	1137.12	429.268	1413.05	31.3762	565.105	2.79057	855.047	306.405	8.2593	0.018108	1.39127	up	--
neg_9506	Ascorbyl Palmitate	3130.98	2844.76	1931	3437.2	2037.53	2272.1	7501.26	7749.48	7206.23	7086.96	218.31	8321.78	2608.93	6347.34	2.43293	1.28269	0.0287148	1.31408	up	--
neg_9798	Carnitine	1122.5	958.809	681.284	1147.02	733.416	750.558	2159.72	2117.48	2297.55	2229.33	75.8309	2050.38	898.931	1821.72	2.02654	1.01902	0.0460209	1.23588	up	ABC transporters(ko02010);;Lysine degradation(ko00310)
neg_9914	Methyl linolenate	1147.28	968.166	942.176	1307	327.933	656.548	495.367	393.503	361.489	316.649	12.6496	360.108	891.517	323.294	0.362634	-1.46341	0.00876538	1.30322	down	--
neg_9955	13(S)-HOTrE	624859	423537	379339	482277	182949	324961	142340	132176	132450	103305	4150.72	126131	402987	106759	0.264918	-1.91638	0.0034043	1.43641	down	alpha-Linolenic acid metabolism(ko00592)
pos_10006	LysoPC(18:3(6Z,9Z,12Z))	205411	265989	165542	206748	109460	237486	645020	806400	769509	682524	17793.4	572911	198439	582360	2.9347	1.55321	0.0218753	1.35875	up	--
pos_10023	Norbicycloekasantalal	1148.47	887.399	661.255	1321.71	558.186	949.845	560.714	495.777	509.295	621.957	16.5934	518.706	921.145	453.84	0.492692	-1.02124	0.010912	1.20517	down	--
pos_10106	3b-Hydroxy-6b-methoxy-7(11)-eremophilen-12,8a-olide	1079.17	1255.26	616.975	1757.78	483.628	896.762	710.105	582.594	485.38	587.073	22.4436	616.197	1014.93	500.632	0.493269	-1.01955	0.0441935	1.08706	down	--
pos_10142	glutamyl-Asparagine	207.151	143.937	140.583	205.245	144.583	106.501	383.104	534.893	447.129	475.182	11.3485	466.88	158	386.423	2.44571	1.29025	0.0313766	1.32611	up	--
pos_10148	PC(18:3(6Z,9Z,12Z)/0:0)[U]	263120	178946	177444	267340	159409	157081	595823	824967	682004	649669	12511	585995	200557	558495	2.78472	1.47753	0.0255712	1.35645	up	--
pos_10165	6-Methoxypterocarpin	77.0602	20.9069	8.11618	33.129	32.1029	24.0151	6197.04	6776.47	3803.8	6783.45	183.049	4182.36	32.555	4654.36	142.969	7.15956	0.00669817	1.52774	up	--
pos_10176	Capric acid	667.309	654.85	449.896	687.332	338.077	630.518	401.126	369.411	339.248	368.053	9.7423	360.805	571.33	308.064	0.539205	-0.891094	0.0105465	1.16553	down	--
pos_1019	Glutathione, oxidized	188538	140780	68504.1	157417	145629	140249	83810.8	93826	81310.6	87773.1	2685.09	108554	140186	76326.7	0.544466	-0.877085	0.0165255	1.04361	down	--
pos_10215	ML-236C	28332	25016	17131.3	30876.7	9861.89	19937.9	17014.1	14603.2	15515.2	14246.8	605.645	14492.4	21859.3	12746.2	0.583103	-0.778177	0.0484492	1.00605	down	--
pos_10235	alpha-curcumene	123.814	166.425	86.9467	156.601	111.602	174.2	717.528	651.057	456.793	557.724	16.3211	418.814	136.598	469.706	3.4386	1.78182	0.0216414	1.37909	up	--
pos_10241	Lucidal	123.962	275.518	83.4912	297.091	713.658	263.702	235200	232875	158155	206015	6078.63	147548	292.904	164312	560.976	9.13179	0.00542529	1.55008	up	--
pos_10267	3-(4-Methylphenyl)-2-propenal	122.147	148.477	73.3341	137.882	25.8993	87.6634	24.626	15.5408	35.9756	2.90513	1.3214	57.0368	99.2337	22.901	0.230778	-2.11542	0.00775979	1.409	down	--
pos_10268	2,3,6-Trimethylbenzaldehyde	208.71	261.801	180.617	307.729	116.363	254.892	135.067	162.182	164.776	125.946	3.5087	156.145	221.686	124.604	0.562076	-0.831163	0.0267465	1.06659	down	--
pos_10274	(R)-Pterosin B	1622.64	2099.59	1180.41	1985.26	649.694	1618.88	1085.18	1120.24	933.026	1005.04	29.2352	920.637	1526.08	848.893	0.556258	-0.846174	0.0355638	1.05548	down	--
pos_10277	12-OPDA	190616	289892	150441	249859	38898.2	187051	26477.1	24333.3	26234.7	17731.2	658.734	25610.6	184460	20174.3	0.10937	-3.19272	0.00547485	1.51133	down	alpha-Linolenic acid metabolism(ko00592)
pos_10317	enzacamene	388.098	311.254	237.198	494.646	186.312	309.766	202.177	210.262	219.992	208.734	7.77485	218.406	321.212	177.891	0.553811	-0.852534	0.0304685	1.06676	down	--
pos_10320	Corchorifatty acid D	76071.6	80706.7	48421.5	92008.1	28544.5	62223.5	35923.4	31555.7	33853.9	27390.9	1143.2	30845.7	64662.7	26785.5	0.414234	-1.27148	0.00856709	1.31149	down	--
pos_10434	5,7,3'-Trihydroxyisoflavone	122.264	78.2312	98.368	91.2859	126.967	88.7195	771.517	589.208	276.157	867.179	13.0349	380.122	100.973	482.87	4.78218	2.25767	0.0332808	1.32067	up	--
pos_10443	Fisetin 7,3',4'-trimethyl ether	1649.74	1362.45	1052.06	1685.63	1209.35	1249.5	324662	228925	116647	351787	6022.33	152166	1368.12	196701	143.775	7.16767	0.0148452	1.41738	up	--
pos_10542	3,5,7-Trimethyl-2E,4E,6E,8E-decatetraene	394.286	268.012	281.322	391.553	227.874	430.377	945.492	808.661	796.014	891.728	28.9261	715.712	332.237	697.756	2.10017	1.07051	0.0445619	1.23831	up	--
pos_10551	MG(18:3(6Z,9Z,12Z)/0:0/0:0)	56514.3	44532.4	49689.7	59259.9	46181	77270.9	185930	164217	151360	168180	5900.85	145209	55574.7	136800	2.46154	1.29956	0.0284307	1.34461	up	--
pos_10573	Valerenic acid	1801.86	1320.42	1077	1482.6	719.222	1394.89	714.425	691.649	596.669	645.689	20.821	654.204	1299.33	553.909	0.426304	-1.23005	0.0029733	1.33353	down	--
pos_10618	Glutethimide	0.170186	1.15888e-09	0.150677	1.2533e-09	4.00853	1.18168e-09	958.766	961.148	566.534	1255.18	21.0285	404.356	0.721565	694.502	962.495	9.91064	0.0128604	1.4462	up	--
pos_10622	7-HYDROXY-8,4'-DIMETHOXYISOFLAVONE	129.628	157.463	76.7352	74.0367	91.8226	94.4552	36488	33651.3	18832.2	46509.1	862.619	16847.9	104.024	25531.9	245.443	7.93925	0.0128406	1.44327	up	--
pos_10641	2-Methyl-5-(8,11-pentadecadienyl)-1,3-benzenediol	3273.32	3799.91	1515.43	2582.15	2068.51	5318.61	682.733	709.89	626.765	831.144	18.3841	760.719	3092.99	604.939	0.195584	-2.35414	0.00585993	1.41975	down	--
pos_10650	4-Phenyl-2-butanol	226.056	173.869	155.941	278.946	102.987	168.599	117.165	89.5266	104.686	139.487	3.84333	111.225	184.4	94.3222	0.511509	-0.967168	0.0177711	1.13807	down	--
pos_10656	Gibberellin A15	4734.13	3985.35	3252.55	6838.21	1876.1	3471.34	1280.09	1270.51	1262.04	1050.02	38.7988	1141.31	4026.28	1007.13	0.250138	-1.9992	0.00570922	1.42869	down	--
pos_10657	6alpha-Methylpregn-4-ene-3,11,20-trione	9811.21	11302.1	5564.92	12714.3	5297.03	9527.72	5002.39	4884.82	5748.15	4466.5	140.154	5059.37	9036.22	4216.9	0.466666	-1.09954	0.0104794	1.24663	down	--
pos_10703	9S-hydroxy-10E,12E-octadecadienoic acid	29914.8	26300.5	21240.4	30836.6	29872.7	42983.9	86221.8	80339.9	69434.9	95150.3	2177.68	69415.6	30191.5	67123.4	2.22325	1.15267	0.041438	1.28341	up	--
pos_1078	L-Glutathione reduced	109177	96316.2	47764.4	95752.4	85855	98930.3	40072.2	43814.1	37625.7	45111.4	1367.89	53733.3	88965.9	36954.1	0.415374	-1.26752	0.00119749	1.33239	down	--
pos_10799	17-Methyl-5-alpha-androst-2-en-17-beta-ol	137.948	125.196	79.8293	151.532	134.791	217.814	751.76	551.117	448.637	776.716	13.2353	339.501	141.185	480.161	3.40093	1.76593	0.0326996	1.30404	up	--
pos_10814	Prexanthoperol	17773.7	14990.5	10984.3	16264.7	9256.79	15026.2	8829	7697.88	6978.05	8037.01	233.526	6632.8	14049.4	6401.38	0.455635	-1.13405	0.00197303	1.31879	down	--
pos_10822	19-Nor-17alpha-pregn-5(10)-en-20-yne-3alpha,17beta-diol	273.8	368.427	198.838	360.494	224.761	333.649	2179.88	1936.59	1422.96	1642.03	59.651	1218.85	293.328	1409.99	4.80688	2.2651	0.0142991	1.43689	up	--
pos_10847	PE(16:0/0:0)	175078	126509	104764	170537	136364	118179	415907	451513	375894	426213	8135.9	353335	138572	338500	2.44277	1.28852	0.0310778	1.34188	up	--
pos_10893	Choline	312.457	142.778	222.637	346.531	195.906	117.096	1091.84	1283.81	1083.68	1050.57	21.6857	869.997	222.901	900.264	4.03885	2.01395	0.0133794	1.44664	up	Glycine, serine and threonine metabolism(ko00260);;ABC transporters(ko02010);;Glycerophospholipid metabolism(ko00564)
pos_10895	Phosphorylcholine	348.097	174.273	248.171	415.39	219.353	129.01	1120.15	1382.44	1197.88	1093.36	24.9801	1056.51	255.716	979.221	3.82933	1.93709	0.0133357	1.43818	up	Glycerophospholipid metabolism(ko00564)
pos_10916	Deoxycholic acid	216.313	358.586	115.871	238.86	132.836	274.599	112.954	62.6946	100.196	100.501	2.13852	108.779	222.844	81.2105	0.364427	-1.4563	0.0101684	1.30362	down	--
pos_10955	1α-hydroxy-18-(4-hydroxy-4-ethyl-2-hexynyloxy)-23,24,25,26,27-pentanorvitamin D3 / 1α-hydroxy-18-(4-hydroxy-4-ethyl-2-hexynyloxy)-23,24,25,26,27-pentanorcholecalciferol	1968.15	1700.29	1259.67	1927.32	1195.03	1656.7	8256.84	7563.34	6178.11	7248.22	218.361	5967.37	1617.86	5905.37	3.65012	1.86794	0.0152229	1.42963	up	--
pos_10996	alpha-Tocotrienol	411.153	386.633	231.786	483.435	282.735	382.454	25097.4	23654.5	17352.4	21047.7	622.537	15372.8	363.033	17191.2	47.3544	5.56543	0.00570304	1.54415	up	Ubiquinone and other terpenoid-quinone biosynthesis(ko00130)
pos_11018	16β-Hydroxynorgestrel	596.642	594.127	397.887	685.388	355.557	604.733	330.753	418.355	422.784	346.258	11.6183	437.237	539.055	327.834	0.608165	-0.717466	0.0326771	1.00265	down	--
pos_11087	6β-hydroxytestosterone	6303.78	3981.44	4096.78	7770.66	2858	3982.77	2779.37	2924.19	2631.3	2788.23	75.9134	2757.5	4832.24	2326.08	0.481368	-1.05479	0.0200774	1.13469	down	--
pos_11111	11(Z),14(Z),17(Z)-Eicosatrienoic Acid	1871.56	1102.44	929.977	1450.69	1147.61	1157.96	3921.97	5009.66	4435.74	3625.55	117.216	4963.68	1276.71	3678.97	2.88161	1.52687	0.0228681	1.35898	up	--
pos_11112	15(S)-HpEPE	3462.76	3636.89	2287.66	3577.65	1760.07	3355.02	2084.61	2136.81	1991.72	2204.74	63.2509	2161.45	3013.34	1773.76	0.588637	-0.764551	0.02521	1.05274	down	--
pos_11167	isopimara-7,15-dienal	138.395	196.829	156.013	250.561	99.9951	178.468	1090.96	1602.93	1052.41	879.456	30.7285	1191.93	170.044	974.735	5.73227	2.51911	0.0127107	1.44466	up	--
pos_11196	PI(16:0/0:0)	9673.66	16436.1	9050.13	11138.2	10844.4	23444.5	127253	95958.4	94087.3	131537	2846.87	78877.8	13431.2	88426.6	6.58369	2.7189	0.0106677	1.46476	up	--
pos_11204	18-Nor-4(19),8,11,13-abietatetraene	364.076	376.978	199.489	404.642	483.909	387.222	3699.34	4660.33	3880.76	3340.19	101.669	4578.8	369.386	3376.85	9.14179	3.19248	0.00713383	1.51843	up	--
pos_11213	Dihomo-gamma-Linolenic Acid	0.0178471	6.62811	14.7297	10.0627	2.82946	7.7655	850.328	1117.91	972.687	685.07	25.7622	1053.39	7.00555	784.191	111.938	6.80656	0.0051779	1.53911	up	Linoleic acid metabolism(ko00591);;Biosynthesis of unsaturated fatty acids(ko01040)
pos_11326	4E,6E,10Z-Hexadecatrien-1-ol	1091.88	994.704	727.929	915.524	560.051	1113.77	778.346	539.57	716.128	570.679	22.4548	623.47	900.643	541.775	0.601542	-0.733263	0.030472	1.00582	down	--
pos_1136	Ile Gln	467.181	433.94	181.811	395.003	452.62	468.684	2728.68	3375.32	2630.37	2597.37	79.3385	2681.64	399.873	2348.78	5.87382	2.5543	0.00868767	1.50409	up	--
pos_11389	Thujyl 19-trachylobanoate	76.062	73.0991	32.0133	68.0337	43.5437	60.3222	9340.17	9196.44	6143.61	7723.93	211.621	5147.78	58.8457	6293.92	106.956	6.74088	0.00651127	1.53243	up	--
pos_11459	Axerophthene	101.431	88.5598	66.4647	133.274	101.121	81.0935	3661.39	5700.58	3597.28	3891.02	113.751	3991.37	95.324	3492.56	36.6389	5.1953	0.00612075	1.53696	up	--
pos_11541	1-Methyl-1,3-cyclohexadiene	115.39	120.402	70.6143	133.494	91.9876	150.627	277.565	278.025	257.221	279.077	7.59135	285.204	113.752	230.78	2.0288	1.02062	0.0470531	1.2215	up	--
pos_11554	Gabapentin	107.052	79.3693	23.6549	54.1294	72.8595	80.0319	429.217	510.831	419.74	426.184	11.6841	429.671	69.5162	371.221	5.34006	2.41686	0.00871798	1.49121	up	--
pos_11577	13(S)-HODE methyl ester	154425	131350	104444	133295	80945.6	161255	33148.8	34326.6	33808.4	30550.9	1050.02	38254.4	127619	28523.2	0.223502	-2.16164	0.000170361	1.57375	down	--
pos_11683	1-H-Inden-1-one,2,3-dihydro-3,3,5,6-tetramethyl	1460.15	1337.22	954.146	1808.31	687.163	1289.51	871.453	717.373	826.742	637.298	23.1419	715.199	1256.08	631.868	0.503046	-0.991238	0.0127952	1.19139	down	--
pos_11963	6,10,14-Trimethyl-5,9,13-pentadecatrien-2-one	10664.6	10724.8	5260.61	13622.7	8195.3	14497	31940.8	25298.5	25935.8	29131.8	836.91	26744.4	10494.2	23314.7	2.22168	1.15165	0.0378375	1.23589	up	--
pos_11999	Tsugaric acid B	63726.7	48651.5	37855.2	62105.8	27084.6	43934.4	34353.3	29950.3	33217	27184	947.199	31889.3	47226.4	26256.9	0.555979	-0.846898	0.02229	1.08687	down	--
pos_12044	Gln Tyr Arg Tyr	2004.68	3192.91	1470.68	2197.84	1309.97	2677.08	5884.11	6717.27	7806.11	6148.12	176.788	6580.47	2142.19	5552.14	2.59181	1.37396	0.0264342	1.29893	up	--
pos_12226	3,4-Epoxy-6-methylcyclohexylmethyl-3,4-epoxy-6-methylcyclo-hexanecarboxylate	56102.3	64599.2	31092.1	86541.4	18204.5	47290.4	12715.2	11048.5	12226.2	7947.9	297.023	11023.3	50638.3	9209.69	0.181872	-2.45901	0.00808104	1.45823	down	--
pos_12403	His Tyr Ile Met	6621.05	5943.53	2722.23	6407.79	6418.81	6480.5	511.929	405.359	424.914	336.317	15.4274	485.417	5765.65	363.227	0.0629985	-3.98854	0.00028571	1.5848	down	--
pos_1386	8-18 bonded retinal	2089.56	1629.14	835.031	1523.24	1471.51	1507.8	890.554	988.603	735.374	674.103	28.3547	975.956	1509.38	715.491	0.47403	-1.07695	0.00489935	1.19238	down	--
pos_1480	Ile Trp Trp Trp	9056.17	1931.24	4279.49	7922.29	6991.28	5205.19	223.487	822.508	598.017	580.847	7.54979	451.323	5897.61	447.289	0.0758423	-3.72085	0.00357443	1.39366	down	--
pos_1672	8-hydroxy Guanosine	91.8046	153.963	61.6565	54.368	31.9879	162.724	41.8291	30.4446	41.8094	16.8558	1.19104	32.3037	92.7508	27.4056	0.295476	-1.75889	0.0309688	1.19371	down	--
pos_1690	Phosphatidylethanolamine lyso 16_0	1471.34	1994.16	1001.33	1186.49	683.074	2130.08	818.777	783.155	929.285	803.227	21.7283	865.723	1411.08	703.649	0.49866	-1.00387	0.0299725	1.09705	down	--
pos_1691	Gly Trp Trp Gly	14794.1	19852.3	10305.7	13547.4	7679.09	21326.8	9184.31	9471.18	9778.23	9491.44	267.03	9740.4	14584.2	7988.76	0.547768	-0.868364	0.0348157	1.04138	down	--
pos_1806	U-44069	3407.34	3095.61	2322.62	3318.32	1419.37	3063.92	1835.77	1894.52	1750.23	1672.57	53.7192	1913.63	2771.2	1520.07	0.548526	-0.866368	0.015606	1.13473	down	--
pos_1858	9S,10R-Epoxy-6Z-octadecene	342.07	438.537	238.421	419.022	199.992	445.171	172.043	118.092	125.371	236.126	6.71061	269.711	347.202	154.676	0.445492	-1.16653	0.007905	1.25882	down	--
pos_2004	Eriojaposide A	31.6755	118.353	39.9818	46.6511	14.0697	64.7955	320.568	200.748	310.146	197.373	9.95007	110.5	52.5878	191.548	3.64243	1.8649	0.0339981	1.22371	up	--
pos_2019	Cinncassiol A 19-glucoside	163.884	446.422	104.788	116.213	12.8764	176.15	1055.76	736.691	1324.09	654.383	32.1575	542.561	170.055	724.274	4.25905	2.09053	0.0268715	1.24054	up	--
pos_2020	Manumycin A	101.892	268.656	66.1307	42.6584	6.81902	80.4033	772.64	382.507	890.941	329.629	22.1735	335.192	94.4265	455.514	4.824	2.27023	0.0390324	1.1764	up	--
pos_2021	Tyr Phe Phe Phe	71572.9	123054	41561.7	53762.2	23421	81647.7	219350	166936	254877	154351	6932.93	141492	65836.6	157323	2.3896	1.25677	0.0471353	1.13629	up	--
pos_2059	Ile Ile Glu Leu	2418.7	2653.45	1246.2	4322.86	914.364	1968.39	1058.74	1006.28	984.962	1120.59	29.5182	1017.97	2254	869.677	0.385838	-1.37393	0.037392	1.18481	down	--
pos_2163	Tyrosyl-Glycine	402.834	95.1633	71.2773	106.801	331.303	186.595	1104.45	1397	1239.42	1379.98	27.183	1416.56	198.996	1094.1	5.49811	2.45893	0.00837782	1.49043	up	--
pos_2202	Adynerin	2766.41	2291.57	1616.31	4991.09	680.137	1157.94	645.659	380.569	420.671	151.016	8.84055	461.012	2250.58	344.628	0.153129	-2.70718	0.028486	1.28004	down	--
pos_2374	9(S)-HODE	2471.02	2353.65	1188.29	2557.81	1256.62	2953.29	1010.95	907.497	989.057	929.961	33.2413	1044.02	2130.11	819.122	0.384544	-1.37878	0.00517137	1.36237	down	Linoleic acid metabolism(ko00591)
pos_2380	Lovastatin acid (Mevinolinic acid)	2853.81	4150.65	1733.79	3446.31	1711.06	4307.26	1602.73	1320.48	1417.66	1428.75	36.2837	1510.8	3033.81	1219.45	0.401953	-1.3149	0.00948001	1.29431	down	--
pos_2667	DG(18:3(6Z,9Z,12Z)/18:2(9Z,12Z)/0:0)	18060.3	13573.7	10288.7	19720.3	9609.31	18321.5	41461.7	41580.1	32471.7	39266.4	841.094	35945.1	14929	31927.7	2.13864	1.09669	0.0440113	1.22255	up	--
pos_2753	25-Hydroxy-6,19-dihydro-6,19-ethanovitamin D3	16202	11807.8	10162.2	16636.8	10803.2	13829.8	36176.4	40689.8	40417.8	39613.7	784.865	39044.1	13240.3	32787.8	2.47636	1.30822	0.0281954	1.33203	up	--
pos_2774	Thr Ile	517.647	280.2	109.81	413.168	452.578	332.052	2145.88	2488.94	2154.46	2232.96	68.5145	2217.52	350.909	1884.71	5.37094	2.42517	0.00816946	1.50116	up	--
pos_2777	Phenylalanyl-Lysine	394.082	599.601	316.597	477.611	543.925	456.711	1446.86	2398.59	1662.53	1892.32	45.6868	2236.63	464.754	1613.77	3.47231	1.7959	0.0204312	1.39902	up	--
pos_3198	2-O-Methylcytosine	40.1938	37.0127	22.4593	33.3801	31.8724	34.1202	594.688	1104.37	631.584	700.47	19.0958	564.782	33.1731	602.498	18.1623	4.18287	0.0101964	1.48483	up	--
pos_3202	D-Pyroglutamic acid	8055.06	6607.85	3441.37	7224.11	5981.57	6324.8	3499.35	3733.44	3264.64	3585.22	111.518	4390.15	6272.46	3097.39	0.493807	-1.01798	0.00509862	1.1973	down	D-Amino acid metabolism(ko00470)
pos_3206	2-thiouridine	8193.32	6210.95	3510.03	7265.18	5915.52	6376.14	2831.86	2977.61	2767.54	2835.82	85.2057	3655.41	6245.19	2525.58	0.404403	-1.30613	0.0012326	1.3438	down	--
pos_3221	Glutathione disulfide	35898.1	27875.1	16190.1	31217.9	27020.5	28491.4	13314.8	13026.3	11846.4	12130.4	441.358	16142.2	27782.2	11150.2	0.401345	-1.31709	0.000805992	1.35503	down	Glutathione metabolism(ko00480)
pos_3246	N4-Acetylaminobutanal	519.96	396.59	260.352	647.31	478.292	591.885	1167.5	1418.57	1099.37	1418.62	35.6834	1188.82	482.398	1054.76	2.1865	1.12862	0.0414425	1.26061	up	Arginine and proline metabolism(ko00330)
pos_3285	Isoleucyl-Arginine	729.104	614.185	239.84	785.931	827.764	627.353	4851.39	6178.72	4805.73	5277.22	139.074	4719.72	637.363	4328.64	6.79149	2.76373	0.00783136	1.51709	up	--
pos_3314	Dehydroascorbic acid	847.013	282.782	206.14	538.308	856.353	403.64	12.6891	98.1939	71.5185	81.1862	2.15784	138.04	522.373	67.2976	0.128831	-2.95645	0.00969708	1.22384	down	Ascorbate and aldarate metabolism(ko00053);;Glutathione metabolism(ko00480)
pos_3358	L-Norleucine	6650.77	4792.64	2689.64	6337.94	5365.78	5524.24	17756	20877.1	18016.2	19448.8	522.077	20288.2	5226.84	16151.4	3.09009	1.62765	0.0175126	1.4029	up	--
pos_3359	Ibuprofen	597.841	348.823	202.861	594.528	516.447	427.146	1295.93	1577.55	1277.24	1455.52	38.2289	1342.57	447.941	1164.51	2.59969	1.37834	0.0251181	1.34719	up	--
pos_3368	4'-METHOXYCHALCONE	241.793	184.878	143.132	247.848	230.333	261.038	547.634	572.684	519.018	563.984	15.4083	570.852	218.17	464.93	2.13104	1.09156	0.0405158	1.29002	up	--
pos_3399	Indole-3-acetamide	1034.02	597.91	270.502	643.988	817.877	758.457	2520.37	3142.1	2703.92	2977.83	67.8535	3055.97	687.126	2411.34	3.50932	1.81119	0.0145147	1.42595	up	Tryptophan metabolism(ko00380)
pos_3421	α-CYANO-3-HYDROXYCINNAMIC ACID	178.103	107.165	47.1538	170.796	224.254	114.733	1573.4	2520.88	1396.38	1795.55	51.2603	1725.11	140.368	1510.43	10.7605	3.42768	0.00892726	1.50382	up	--
pos_3434	1-Carbazol-9-yl-3-(3,5-dimethylpyrazol-1-yl)-propan-2-ol	1557.64	953.772	423.281	1245.35	1658.63	1158.45	6324.26	8575.17	6465.89	7396.55	197.108	6600.92	1166.19	5926.65	5.08207	2.34542	0.0100662	1.49071	up	--
pos_3445	Ethylmethylmaleimide	804.543	665.571	272.706	753.243	570.3	631.122	2811.85	2706.36	2808.65	2550.71	68.5501	2800.54	616.248	2291.11	3.71784	1.89447	0.0126592	1.43303	up	--
pos_3446	DL-o-Tyrosine	760.555	508.759	296.422	680.819	655.287	579.189	1469.17	1734.4	1386.62	1482.93	40.7217	1462.59	580.172	1262.74	2.17649	1.122	0.0400421	1.28247	up	--
pos_3456	N-Acetyl-2,3-dihydro-1H-pyrrole	107.868	33.306	37.9488	88.1544	110.776	57.6576	557.637	600.135	540.034	541.006	15.3163	583.858	72.6186	472.997	6.51345	2.70342	0.00696395	1.52494	up	--
pos_3474	Pro Ser Ser Tyr	83.6086	45.769	7.2996	117.344	284.664	26.2466	5770.42	6613.95	4137.53	4634.39	160.918	3949.55	94.1553	4211.13	44.7253	5.48302	0.00623344	1.54339	up	--
pos_3476	Valyl-Valine	1301.05	1063.63	511.871	1166.34	1305.16	1329	3263.43	3749.47	3218.68	3364.63	82.3159	2963.32	1112.84	2773.64	2.49239	1.31753	0.028163	1.348	up	--
pos_3508	Cytochalasin B	203.452	167.812	67.0928	317.773	575.898	297.357	8638.95	10822.3	8273.89	8835.41	231.882	7453.27	271.564	7375.95	27.161	4.76346	0.00512422	1.5613	up	--
pos_3554	Thr Ala Glu Tyr	743.001	373.008	345.271	694.85	706.988	550.762	2404.49	3709.13	2492.23	2736.35	66.9412	2481.48	568.98	2315.1	4.06886	2.02463	0.0158502	1.44015	up	--
pos_3562	Indole	2335.55	2419.05	1141.88	2387.45	1981.14	2265.41	5467.34	6716.2	5808.09	5805.46	143.321	5574.16	2088.41	4919.1	2.35542	1.23599	0.032572	1.31129	up	Tryptophan metabolism(ko00380);;Benzoxazinoid biosynthesis(ko00402);;Phenylalanine, tyrosine and tryptophan biosynthesis(ko00400);;Biosynthesis of various plant secondary metabolites(ko00999)
pos_3577	Toluene	802.256	865.352	405.293	861.035	679.845	831.93	1748.16	2180.85	1971.91	1955.91	47.9428	2010.44	740.952	1652.53	2.23028	1.15723	0.0373703	1.27729	up	--
pos_3586	L-cis-4-(Hydroxymethyl)-2-pyrrolidinecarboxylic acid	928.509	533.23	316.684	648.846	925.198	611.137	11873.8	11571.3	11499.8	11625.1	316.221	12631.9	660.601	9919.69	15.0162	3.90845	0.00483702	1.55301	up	--
pos_3588	N.alpha.-Acetyl-L-lysine	1043.02	827.787	374.076	982.454	990.85	984.913	2915.18	3450.08	2874.67	3207.47	78.2212	2943.95	867.184	2578.26	2.97315	1.57199	0.0190791	1.39929	up	--
pos_3600	2-Hydroxy-5-methylquinone	869.836	1305.04	698.842	1130.67	641.988	1632.35	546.999	644.815	580.145	762.04	18.4905	622.944	1046.45	529.239	0.505745	-0.983517	0.0234632	1.09751	down	--
pos_3650	Sedoheptulose 1,7-bisphosphate	1407.15	1600.01	820.07	1167.36	947.536	1285.67	6479.53	7568.91	6269.18	7619.97	198.195	7799.96	1204.63	5989.29	4.97188	2.31379	0.00981989	1.47584	up	Carbon fixation in photosynthetic organisms(ko00710)
pos_3666	2-(1-Aziridinyl)ethanol	119.507	186.136	56.5021	224.838	346.239	136.089	5231.97	3207.33	3456.66	3305.04	153.894	3125.98	178.219	3080.14	17.283	4.11128	0.00734944	1.5076	up	--
pos_3670	Echinopsine	439.149	317.565	202.892	526.615	3456.5	399.671	59437	42795.8	47161	42067.5	1476.42	44585.9	890.399	39587.3	44.4602	5.47444	0.00479792	1.55467	up	--
pos_3703	N-Vinyl-2-pyrrolidone	131.448	128.217	62.9865	125.978	89.4837	153.368	364.931	451.773	406.881	394.481	9.18738	474.561	115.247	350.302	3.03958	1.60387	0.019502	1.36627	up	--
pos_3727	(S)-Piperidine-2-carboxamide	13.9024	10.2405	0.630424	25.5498	68.2107	13.7564	540.962	707.921	580.899	619.268	17.0901	603.515	22.0484	511.609	23.2039	4.5363	0.00463918	1.56821	up	--
pos_3747	DL-Leucine	2585.89	2094.86	1101.64	2526.85	2290.62	2426	5668.63	6631.76	5262.93	6008.67	154.622	5462	2170.98	4864.77	2.24082	1.16403	0.0372446	1.29424	up	--
pos_3753	Isovelleral	5708.09	4805.98	2524.3	5334.98	4964.03	5671.95	12918	13717.7	11313.4	13135.1	343.57	11153.3	4834.89	10430.2	2.15727	1.10921	0.0413224	1.27632	up	--
pos_3773	L-Arginine	89.9222	63.4683	41.2338	68.0074	101.878	50.752	849.502	1267.04	904.906	1087.43	36.9464	822.056	69.2103	827.981	11.9632	3.58054	0.00696964	1.53264	up	Monobactam biosynthesis(ko00261);;Arginine and proline metabolism(ko00330);;D-Amino acid metabolism(ko00470);;Arginine biosynthesis(ko00220);;Aminoacyl-tRNA biosynthesis(ko00970);;ABC transporters(ko02010)
pos_3798	p-Coumaroylputrescine	1786.1	4198.81	962.878	6304.4	6921.99	4106.77	25092.9	16778.5	19196.7	18083	710.688	18609	4046.82	16411.8	4.05548	2.01987	0.0127929	1.43091	up	Arginine and proline metabolism(ko00330)
pos_3813	Putrescine	4.27332	16.1776	7.08009e-10	31.9416	33.854	16.6259	189.778	137.73	137.459	88.6557	5.02649	142.161	17.1454	116.801	6.81241	2.76816	0.0111322	1.44468	up	D-Amino acid metabolism(ko00470);;Arginine and proline metabolism(ko00330);;Glutathione metabolism(ko00480);;ABC transporters(ko02010);;Tropane, piperidine and pyridine alkaloid biosynthesis(ko00960)
pos_3858	Phenylalanyl-Histidine	1109.39	733.541	498.256	1077.6	1047.48	1034.54	2375.72	2979.87	2507.97	2927.3	69.0254	2669.55	916.802	2254.91	2.45953	1.29838	0.0295424	1.33695	up	--
pos_3863	Brunfelsamidine	82.3503	36.7452	26.3511	56.2082	263.21	57.4709	2209.74	2317.36	1863.14	1811.72	69.0264	2196.52	87.0559	1744.58	20.0398	4.3248	0.00471527	1.5666	up	--
pos_3881	4-Methoxyphenylacetic acid	567.286	593.035	291.812	627.403	605.173	647.266	6714.01	5715.61	4860.65	5419.29	198.333	4883.49	555.329	4631.9	8.34081	3.06019	0.00704522	1.52237	up	--
pos_3884	Feruloyl-2-hydroxyputrescine	17771.8	14446.7	6635.6	19415.1	24728.6	15160	349270	315206	266088	306231	10414.6	278409	16359.6	254270	15.5425	3.95815	0.00511972	1.55504	up	--
pos_3945	5-Acetyl-2,3-dihydro-6,7-dimethyl-1H-pyrrolizine	3028.91	1286.37	2893.04	3219.75	903.662	703.714	1167.81	432.225	563.046	409.536	13.0998	355.075	2005.91	490.132	0.244344	-2.03301	0.0225165	1.16105	down	--
pos_3955	Methionyl-Hydroxyproline	47560.4	39660.7	26208.2	55624.2	30233.3	54018.4	25113.2	17397.1	20267.6	13035.3	862.827	17748.1	42217.5	15737.4	0.372768	-1.42365	0.00188877	1.38783	down	--
pos_3956	Glutathione	1096.24	757.516	535.191	1201.99	791.282	1123.54	649.945	483.712	544.481	560.328	19.7575	543.721	917.626	466.991	0.508912	-0.974511	0.00985929	1.15599	down	Glutathione metabolism(ko00480);;Cysteine and methionine metabolism(ko00270);;ABC transporters(ko02010)
pos_3982	Kaempferol 3-glucoside-7-sophoroside	27987.9	50185.1	26492.5	47524.9	24720.4	59714.8	8851.97	6950.72	9427.73	9829.2	249.386	8394.51	39437.6	7283.92	0.184695	-2.43678	0.00263814	1.48919	down	--
pos_4030	3-Amino-2-piperidone	36.1789	25.9425	3.9607	39.1189	44.2073	15.3278	458.378	443.264	327.925	328.731	11.7994	378.234	27.456	324.722	11.827	3.56401	0.00642983	1.53009	up	--
pos_4076	Quercetin 3-arabinoside 7-glucoside	604.013	740.459	479.352	522.744	232.395	907.485	39.0375	81.0834	14.6954	13.2879	0.596404	30.1461	581.075	29.8078	0.0512977	-4.28496	0.00195702	1.55859	down	--
pos_4084	L-Histidine	3232.68	3054.49	1777.05	3581.27	2800.23	3563.3	18244.8	15938.4	14337.6	14944.1	552.965	14323.2	3001.5	13056.8	4.3501	2.12105	0.0110522	1.46859	up	ABC transporters(ko02010);;Aminoacyl-tRNA biosynthesis(ko00970);;Histidine metabolism(ko00340);;beta-Alanine metabolism(ko00410);;D-Amino acid metabolism(ko00470)
pos_4113	His Pro Val Tyr	796.827	456.122	196.721	613.26	1255.09	708.543	26423.7	34059.8	30445.6	32639.6	793.407	27581.7	671.093	25324	37.7354	5.23785	0.00452181	1.5647	up	--
pos_4138	N-Isopropyl-p-toluamide	119.334	100.83	157.077	146.274	22.8051	18.0936	20.1063	15.5591	1.48708e-09	1.59035e-09	1.44782	1.57041e-09	94.0689	6.18554	0.0657554	-3.92675	0.015624	1.27695	down	--
pos_4143	10-Acetyl-3,7-dihydroxyphenoxazine	1172.2	1093.13	774.42	1433.06	673.725	1325.63	654.708	762.558	650.866	699.837	17.8207	655.424	1078.69	573.536	0.531695	-0.91133	0.0127029	1.15226	down	--
pos_4158	Herbacetin 3-beta-D-glucofuranoside	9082.38	7044.34	4811.95	10385.7	6746.84	9021.62	1790.64	2440.66	2930.48	4035.85	81.4386	3626.31	7848.8	2484.23	0.31651	-1.65968	0.000487146	1.45102	down	--
pos_4190	Rutalinium	6892.9	5686.01	1865.16	6892.77	14587.7	4077.04	131475	123907	112053	102101	3662.25	119155	6666.93	98725.6	14.8083	3.88833	0.00505641	1.55706	up	--
pos_4199	DL-Phenylalanine	1071.29	900.906	537.597	1065.27	754.176	893.192	3462.32	3724.5	3227.41	3294.71	92.0919	3275.21	870.405	2846.04	3.26979	1.7092	0.0158206	1.41989	up	--
pos_4200	Benzenepropanenitrile	638.556	634.387	312.952	602.407	432.906	582.275	2390.97	3356.34	2819.52	2711.78	54.0976	2655.3	533.914	2331.33	4.3665	2.12648	0.0124068	1.45135	up	--
pos_4201	6-Methylquinoline	1506.75	1623.29	680.119	1299.39	960.658	1216.6	9512.29	13687.7	12064.4	11146.9	208.258	11054.8	1214.47	9612.41	7.91491	2.98457	0.00776478	1.50538	up	--
pos_4202	Isoquinoline N-oxide	3451.07	3720.74	1501.7	2993.33	2273.64	2745.41	22331.2	31449.2	27199.1	25531.3	505.454	26314.4	2780.98	22221.8	7.99063	2.99831	0.00751382	1.5088	up	--
pos_4204	Indoleacrylic acid	13214.2	14745.9	5871.58	11431.6	8560.08	10885.7	75672.6	108964	95870.2	93352.4	1734.59	93543.4	10784.9	78189.5	7.24993	2.85797	0.00803097	1.49939	up	--
pos_4228	Quercetin 3,3'-diglucoside	306149	288101	176704	399901	265638	370368	90477.7	111406	131312	167230	3233.03	162276	301143	110989	0.368559	-1.44003	0.00105765	1.38512	down	--
pos_4248	Quercetin 3'-glucoside-7-acetate	1361.71	1482	957.298	2194.01	1467.25	2099.04	680.96	541.891	978.346	775.805	20.6546	1325.69	1593.55	720.558	0.452171	-1.14506	0.00767055	1.19761	down	--
pos_4253	Quercetin 3-(6''''-caffeylsophorotrioside)	61998.3	70913.8	43886.3	64802.6	30139.5	68104.3	25648.2	25546.8	33084.5	39248.7	627.432	31775	56640.8	25988.5	0.458829	-1.12397	0.00526223	1.28442	down	--
pos_4298	Delphinidin 3-(2-xylosylgalactoside)-5-glucoside	19166.3	18728.5	11550.9	31414.1	16935.5	22658.8	5638.07	6022.86	7336.23	6521.6	200.913	9526.69	20075.7	5874.39	0.292612	-1.77294	0.0020243	1.4271	down	--
pos_4305	Alpha-N-Phenylacetyl-L-glutamine	556.288	590.334	197.57	566.355	961.335	461.466	11487.5	7057.82	8259.08	6266.12	309.759	7170.16	555.558	6758.4	12.1651	3.60467	0.00873529	1.48654	up	Phenylalanine metabolism(ko00360)
pos_4321	Glycitein 7-O-glucuronide	2244.3	2658.3	1377.78	2381.97	1222.74	2591.33	577.517	538.349	524.106	356.639	12.0702	471.622	2079.4	413.384	0.198799	-2.33061	0.000745849	1.56388	down	--
pos_4322	Keyakinin B	549.018	804.989	361.423	706.004	468.739	844.375	202.26	109.35	103.108	63.0757	4.38857	165.695	622.425	107.98	0.173482	-2.52714	0.000713771	1.5401	down	--
pos_4326	Dexamethazone metasulfobenzoate sodium	18118.7	29919	12135.2	20644.6	11759.4	28066.9	13179.3	13305.2	13354.4	12677.7	390.36	14536.9	20107.3	11240.7	0.559034	-0.838992	0.0461695	1.00079	down	--
pos_4331	4-Hydroxy-4-(3-pyridyl)-butanoic acid	94.9559	47.8521	54.423	141.624	107.96	76.39	870.837	1346.76	1024.6	1518.38	38.0956	1112.38	87.2008	985.176	11.2978	3.49797	0.00804705	1.50275	up	--
pos_4335	Val Ile	3333.19	3027.36	1177.19	3259.05	3224.59	3099.71	10173	12410.7	10197.3	11580.6	272.295	10181.3	2853.52	9135.86	3.20161	1.6788	0.017191	1.41419	up	--
pos_4336	(-)-(E)-1-(4-Hydroxyphenyl)-7-phenyl-6-hepten-3-ol	2142.77	1918.39	1129.18	2095.83	1503.86	2295.17	4669.52	5726.99	4316.74	5449.08	144.933	5014.92	1847.53	4220.37	2.28433	1.19177	0.0363613	1.28098	up	--
pos_4355	Pyrrolidine	204.019	194.484	70.1734	213.751	196.021	214.15	754.992	863.549	710.523	800.168	20.9405	756.721	182.1	651.149	3.57578	1.83826	0.0137859	1.43735	up	--
pos_4419	Butyl (S)-3-hydroxybutyrate glucoside	2526.98	1873.86	560.455	2209.51	3911.98	1508.07	53487.1	81301.2	49740.2	47697.1	1760.15	67646.6	2098.48	50272	23.9564	4.58234	0.00714864	1.5171	up	--
pos_4424	Isoorientin 6''-O-acetate	1068.59	1354.06	758.579	1312.25	790.032	1573.04	489.508	388.993	401.008	292.13	15.1991	514.622	1142.76	350.243	0.30649	-1.70609	0.000902505	1.46569	down	--
pos_4430	3',5'-O-Dimethylmyricetin 3-O-beta-D-2'',3''-diacetylglucopyranoside	3722.45	5593.91	2950.27	5289.73	2882.4	6744.68	2068.43	1953.27	2101.35	1732.33	55.5062	1946.86	4530.57	1642.96	0.362638	-1.4634	0.00466242	1.3496	down	--
pos_4486	Atraric acid	1133.41	1097.27	690.515	1189.67	834.725	1424.3	743.374	609.884	708.352	727.151	20.1085	638.245	1061.65	574.519	0.541157	-0.885881	0.0106996	1.13153	down	--
pos_4525	6E-Octene-2,4-diynoic acid	5301.12	11064.6	4693.72	5273.93	2853.39	9987.97	1642.3	1693.53	1603.51	1627.2	61.1912	1849.99	6529.12	1412.96	0.216408	-2.20817	0.0109837	1.35805	down	--
pos_4538	Feruloylagmatine	2857.43	1455.63	434.592	3069.25	8941.13	1312.16	92534.4	109682	77312.3	68199.8	2844.64	111669	3011.7	77040.3	25.5804	4.67696	0.0062495	1.52883	up	Biosynthesis of various plant secondary metabolites(ko00999)
pos_4540	Ile Ile Ala	1378.32	811.095	390.932	1261.31	1112.55	793.29	4483.38	5262.63	4260.85	4508.6	120.115	3667.48	957.917	3717.18	3.88048	1.95623	0.0134597	1.44402	up	--
pos_4574	Benzene	74.4244	108.027	55.1556	67.1828	49.2585	117.951	16.0491	25.0863	33.5913	24.3289	1.12701	33.6333	78.6665	22.3027	0.283509	-1.81853	0.00300649	1.40998	down	--
pos_4586	Theaflavic acid	1595.34	1099.23	750.208	1813.81	851.728	977.673	243.38	855.042	628.336	1071.25	14.6449	753.789	1181.33	594.407	0.503168	-0.990888	0.0333006	1.03071	down	--
pos_4606	N-Hydroxy-L-phenylalanine	246.892	184.104	115.457	232.881	147.841	213.694	1159.74	1826.54	1399.35	1775.81	47.845	1398.72	190.145	1268	6.6686	2.73738	0.00951414	1.48174	up	Cyanoamino acid metabolism(ko00460)
pos_4612	Isoaffinetin	2074.16	1499.43	771.429	2213.15	1075.1	1467.49	356.461	917.518	705.399	1110.53	20.3688	1159.21	1516.79	711.582	0.469136	-1.09192	0.0209553	1.13845	down	--
pos_4615	Gomphrenol 3-glucoside	3154.38	1454.5	966.865	2141.85	1487.34	2071.88	66.9036	262.545	161.88	444.563	7.13111	453.773	1879.47	232.8	0.123864	-3.01317	0.00260002	1.4891	down	--
pos_4697	p-Coumaroylagmatine	2928.31	3715.69	622.457	8492.83	12455.5	1948.06	39465.7	30170.5	41154.7	26923.4	1052.99	40869.5	5027.15	29939.5	5.95556	2.57424	0.00925444	1.46378	up	Biosynthesis of various plant secondary metabolites(ko00999)
pos_4712	NH-DVal(NMe)-Val-OMe	382.751	344.825	171.7	376.945	357.515	361.834	1146.13	1473.9	1128.05	1251.61	28.555	1077.47	332.595	1017.62	3.05964	1.61336	0.0203417	1.40002	up	--
pos_4723	Pantoprazole	1513.02	1497.65	803.985	1625.14	813.338	1357.3	281.221	375.712	435.484	644.959	11.3104	427.93	1268.41	362.769	0.286004	-1.80589	0.00077922	1.4955	down	--
pos_4724	Cyanidin 7-glucoside	7878.83	9148.39	4811.58	8719.87	4798.24	9019.73	4230.58	4056	4110.34	4828.52	115.937	4351.7	7396.11	3615.51	0.48884	-1.03257	0.00657082	1.24268	down	--
pos_4779	Shoyuflavone A	349.134	395.116	175.331	439.426	309.526	395.179	1.52446e-09	32.0654	100.313	113.251	4.34955e-11	118.464	343.952	60.6821	0.176426	-2.50286	0.000201539	1.54284	down	--
pos_4808	3,5,3'-Trihydroxy-4'-methoxy-6,7-methylenedioxyflavone	65291.7	59548.2	33642.9	75729.1	44704.4	60438.9	13716	27521.4	27206	36636.1	662.57	36048.7	56559.2	23631.8	0.417824	-1.25903	0.00286965	1.31488	down	--
pos_4811	DIACERIN	20045.1	18473.7	10477.3	24164.4	13983.6	19086.4	3052.39	7312.58	7607.46	10885.6	172.133	10411.4	17705.1	6573.61	0.371283	-1.42941	0.00171122	1.36851	down	--
pos_4812	7,11,12-Triacetoxycoumestan	18657.8	17310.5	9841.14	22537.5	12845.9	17096.4	5221.4	8689.4	8615.31	11159.1	213.263	11200.9	16381.5	7516.56	0.458844	-1.12393	0.00535725	1.2526	down	--
pos_4818	Patuletin 3-xyloside	772657	702490	383791	860961	536634	739715	147074	290062	290409	408747	7421.15	409224	666041	258823	0.388599	-1.36365	0.00173142	1.35921	down	--
pos_4863	Quercetin 7-(2G-xylosylrutinoside)	10027.3	10473.2	7987.87	9676.08	6449.74	11842.2	27051.7	34392	29298.2	34279.3	662.38	27440.3	9409.38	25520.7	2.71226	1.43949	0.0253848	1.35419	up	--
pos_4872	Abu-Ile-OH	1847.83	1091.78	984.804	1873.94	1437.92	1595.39	6263.1	7847.01	5851.12	7285.07	175.021	6272.94	1471.95	5615.71	3.81516	1.93174	0.0140625	1.44599	up	--
pos_4953	N-methyl Tryptamine	107.827	67.7551	71.6344	187.515	223.077	103.529	2610.66	2924.28	2046.65	3178.55	46.7995	2449.76	126.89	2209.45	17.4124	4.12204	0.00623593	1.54044	up	--
pos_4975	quinaldine	374.667	347.03	183.548	432.45	489.532	331.538	14615.2	16080.5	11345.6	17205.4	259.434	12805.3	359.794	12051.9	33.4967	5.06595	0.00556611	1.54772	up	--
pos_4990	Bz-Arg-OEt	2678.32	1249.25	387.999	2773.86	7687.13	1082.25	93703.9	117503	86805.5	64475.2	3173.37	137809	2643.14	83911.6	31.747	4.98855	0.00812759	1.48676	up	--
pos_4996	Glafenine	4594.01	5911.35	3052.27	5293.14	2914.09	5913.29	3066.94	3152.53	2893.86	3114.81	71.2175	3021.02	4613.03	2553.4	0.553519	-0.853296	0.020003	1.09289	down	--
pos_5028	3-Buten-1-amine	70.4532	45.5052	19.4794	61.1656	57.0578	54.5412	263.499	334.759	277.546	253.686	6.85898	246.383	51.3671	230.455	4.48644	2.16557	0.0115351	1.46367	up	--
pos_5032	Idebenone Metabolite (Benzenebutanoic acid, 2,5-dihydroxy-3,4-dimethoxy-6-methyl-)	5599.43	6387.77	2492.5	5743.1	4235.31	6271.97	15580.6	16006.9	13764.3	15703	432.507	13615.5	5121.68	12517.1	2.44395	1.28922	0.0285561	1.31039	up	--
pos_5091	(3xi,6xi)-Cyclo(alanylvalyl)	1685.06	1189.68	664.355	1684.93	1418.91	1337.87	4907.67	5624.29	4522.57	5003.82	136.501	4612.21	1330.13	4134.51	3.10834	1.63615	0.0176709	1.40908	up	--
pos_5114	Gly Ile Ile	1267.1	936.345	418.725	1321.84	1253.28	1011.27	6545.56	7590.46	6258.86	6889.78	186.09	5895.27	1034.76	5561	5.3742	2.42605	0.0089372	1.50012	up	--
pos_5116	Val Glu Val	682.256	419.683	272.627	710.383	806.152	627.639	2681.82	3313.94	2532.57	2852.06	79.389	2556.4	586.457	2336.03	3.9833	1.99396	0.0126317	1.46773	up	--
pos_5127	1-Indanone	248.308	212.866	127.048	245.866	209.797	239.617	1141.36	956.488	968.753	977.935	32.3114	968.939	213.917	840.964	3.93126	1.97499	0.0121146	1.45611	up	--
pos_5129	6-Methylcoumarin	144.524	135.051	74.6494	165.587	164.025	176.665	1265.95	844.961	904.269	988.425	33.6945	959.366	143.417	832.777	5.80669	2.53772	0.00972248	1.47774	up	--
pos_5223	4,5-Dihydrovomifoliol	2550.15	1710.19	1277.38	2586.75	2441.14	2358.73	5218.34	7477.93	4566.11	6685.16	136.587	6179.43	2154.05	5043.93	2.3416	1.22749	0.0419765	1.28452	up	--
pos_5235	Kaempferol 7,4'-diglucoside	681026	784718	408548	748768	397308	729812	376489	415029	414084	510712	11874.9	452761	625030	363492	0.581559	-0.782003	0.0282172	1.04604	down	--
pos_5260	Rutin	580.351	409.117	331.173	609.706	403.11	502.199	30.868	7.80434e-06	1.48708e-09	39.0878	4.34955e-11	54.016	472.609	20.662	0.0437189	-4.5156	0.000109039	1.63822	down	Flavone and flavonol biosynthesis(ko00944)
pos_5289	Valyl-Tryptophan	404.26	182.399	114.944	580.633	846.473	193.633	12212.3	12570.2	11980.1	9325.84	339.923	13727.4	387.057	10026	25.9031	4.69505	0.00501475	1.54566	up	--
pos_5371	Coumarin	5671.21	12687	4084.12	7346.41	4111.83	12147.9	3022.87	3023.58	2779.6	2620.15	94.1597	3086.09	7674.74	2437.74	0.317632	-1.65457	0.0196525	1.25303	down	Biosynthesis of various plant secondary metabolites(ko00999)
pos_5414	Orthosporin	639.49	470.565	473.354	689.259	227.284	470.983	183.665	116.653	94.6796	151.854	2.4942	169.4	495.156	119.791	0.241926	-2.04736	0.00142783	1.49708	down	--
pos_5486	Val Gly Phe	112.341	36.3623	7.08009e-10	68.2692	138.968	104.673	2338.18	3308.35	2351.27	2797.58	76.2408	2285.76	76.769	2192.9	28.5649	4.83617	0.00541936	1.55195	up	--
pos_5520	2-Hydroxy-6-oxo-6-(2-carboxyphenyl)-hexa-2,4-dienoate	68.8441	12.1572	17.8175	35.5634	24.8126	41.9673	557.919	731.615	578.505	715.671	20.4995	484.994	33.527	514.867	15.3568	3.9408	0.00611245	1.53232	up	--
pos_5611	N2-Acetyl-L-ornithine	90.8122	48.6366	30.1424	66.7163	74.3446	62.1589	317.614	378.464	271.337	373.211	7.87188	291.206	62.1352	273.284	4.39822	2.13692	0.0124464	1.46333	up	Arginine biosynthesis(ko00220)
pos_5622	Astragalin	1485.56	1516.87	841.168	1711.99	1010.27	1664.52	962.362	982.638	841.106	944.511	24.4753	936.525	1371.73	781.936	0.570037	-0.810873	0.0194009	1.07377	down	Flavone and flavonol biosynthesis(ko00944)
pos_5640	Cadalene	979.743	736.201	278.077	1137.63	1024.39	806.781	3540.14	4054.85	3424.33	3600.79	97.5728	3305.82	827.137	3003.92	3.6317	1.86065	0.0133265	1.44241	up	--
pos_5740	4-Hydroxy-3-methoxycinnamic acid	74088.9	115214	46621.2	73935.3	47957.6	114030	42166.7	35805.2	36248.5	32913.9	1338.67	36877.5	78641.2	30891.7	0.392819	-1.34806	0.00989682	1.2742	down	Phenylpropanoid biosynthesis(ko00940)
pos_5748	3,5,8,2'-Tetrahydroxy-7-methoxyflavone 8-acetate	283.945	148.759	121.982	257.534	222.836	123.934	482.799	693.045	654.77	806.952	14.1122	964.047	193.165	602.621	3.11972	1.64142	0.0278687	1.30901	up	--
pos_5749	3-O-Feruloylquinic acid	35397.2	51756.9	22227.7	36144.2	22619.9	52021.6	26325.8	24739.8	23517.2	23657.1	820.093	23110.7	36694.6	20361.8	0.554899	-0.849703	0.0364935	1.02319	down	--
pos_576	L-erythro-tetrahydrobiopterin	6543.29	3785.21	3226.24	6352.97	3256.19	4601.91	3129.8	2525.39	2082.88	2140.49	79.2372	2788.47	4627.63	2124.38	0.459064	-1.12323	0.00875218	1.2175	down	Folate biosynthesis(ko00790)
pos_5763	6-Hydroxykaempferol 4'-methyl ether 7-glucoside	5185.08	2788.16	1943.48	4707.19	4671.8	2952.1	9812.17	14052.3	12244.4	16169.4	262.491	16901.4	3707.97	11573.7	3.1213	1.64215	0.024503	1.34426	up	--
pos_5816	Phe Ile	1221.96	1205.05	429.688	1317.39	1386.16	1151.35	8364.86	11098.7	8535.21	9602.29	245.465	7598.25	1118.6	7574.13	6.77107	2.75938	0.00855041	1.50869	up	--
pos_5838	Ser Phe Ser Trp	1498.76	909.53	840.032	1583.26	1017.68	983.406	8276.87	8723.59	7430.53	8690.54	242.572	6946.99	1138.78	6718.52	5.89976	2.56066	0.00826935	1.50574	up	--
pos_5863	Piperidine	336.071	342.833	149.398	352.507	290.78	335.552	1159.42	1484.74	1177.99	1349.84	35.8964	1156.7	301.19	1060.76	3.52191	1.81636	0.0152962	1.42817	up	Tropane, piperidine and pyridine alkaloid biosynthesis(ko00960)
pos_5948	5-(3',5'-Dihydroxyphenyl)-gamma-valerolactone	4104.45	6032.84	3233.12	4223.4	2609.12	6038.91	2891.59	2867	3028.48	2776.5	82.6799	2685.64	4373.64	2388.65	0.546147	-0.872638	0.0240694	1.06409	down	--
pos_5958	Benzofuran	1183.73	2409.65	827.299	1318.81	701.428	2259.26	422.963	381.298	400.798	320.744	14.6467	383.249	1450.03	320.616	0.22111	-2.17716	0.0114205	1.36339	down	--
pos_6110	3-Phenyl-1-propanol	120.281	80.881	62.2248	127.957	136.611	100.203	263.226	338.633	225.814	329.756	6.32787	288.529	104.693	242.048	2.31197	1.20912	0.0401511	1.30535	up	--
pos_6113	Serinyl-Isoleucine	1259.42	854.953	560.12	1209.01	1034.12	1082.11	3711.49	4196.65	3654.85	3985.67	104.974	3797.69	999.957	3241.89	3.24203	1.6969	0.0158929	1.42396	up	--
pos_6114	4-Hydroxyoxprenolol	1143.71	552.873	721.124	536.117	217.16	605.108	348.001	432.537	304.656	278.191	17.2577	186.303	629.349	261.158	0.414965	-1.26894	0.030442	1.0861	down	--
pos_6117	Ser Leu Ile	724.255	527.985	255.227	604.264	658.111	623.395	3405.99	4057.4	3458.81	3772.81	101.733	3527.35	565.54	3054.02	5.40018	2.43301	0.00860723	1.5027	up	--
pos_6184	L-Isoleucine	2331.06	1914.76	1179.4	2477.09	1927.63	2189.73	5176.15	6199.2	4914.66	5734.03	148.617	5323.91	2003.28	4582.76	2.28763	1.19385	0.0352059	1.30112	up	Valine, leucine and isoleucine biosynthesis(ko00290);;Glucosinolate biosynthesis(ko00966);;Valine, leucine and isoleucine degradation(ko00280);;Aminoacyl-tRNA biosynthesis(ko00970);;Tropane, piperidine and pyridine alkaloid biosynthesis(ko00960);;ABC transporters(ko02010);;Cyanoamino acid metabolism(ko00460)
pos_6243	Anibine	975.595	1409.55	662.329	965.111	627.774	1417.09	536.309	483.444	484.723	471.927	15.9606	446.187	1009.57	406.425	0.402571	-1.31269	0.00593842	1.2999	down	--
pos_6301	Cyanidin 3-(6''-(E)-caffeylsambubioside)	601103	485536	284182	450527	322493	436909	284168	270959	287200	241685	8536.77	328480	430125	236838	0.550627	-0.860854	0.0155008	1.10134	down	--
pos_6406	Ethyl (±)-2-ethyl-3-phenylpropanoate	2732.07	1825.97	1557.34	2535.91	1845.61	2011.75	4802.19	6482.18	4673.01	5652.28	134.955	4873.58	2084.77	4436.36	2.12798	1.08949	0.0478232	1.25375	up	--
pos_6408	Leu Trp	1146.49	1195.77	591.583	1178.22	1085.72	1221.83	5411.97	7156.36	5433.3	5840.08	140.778	4997.99	1069.93	4830.08	4.51437	2.17452	0.0122299	1.46789	up	--
pos_6426	2,6-Dihydroxynaphthalene	138.399	149.227	86.4374	122.309	118.693	174.408	601.525	460.344	471.421	386.351	19.5027	444.219	131.579	397.227	3.01893	1.59404	0.0213331	1.37277	up	--
pos_6428	Ionene	1319.95	802.173	714.9	1377.79	1377.16	1096.81	2472	3815.21	2389.05	3483.13	74.1455	3354.91	1114.8	2598.07	2.33054	1.22066	0.0438535	1.2812	up	--
pos_6445	8-Hydroxyluteolin 7-[6'''-acetylallosyl-(1->2)-glucoside]	31279.5	38357.6	21885.4	32251.2	18103.2	37323.9	17984.6	20988	19247.7	20311.1	485.353	18834.1	29866.8	16308.5	0.54604	-0.87292	0.0151472	1.11982	down	--
pos_6463	6-(3,4-Methylenedioxyphenyl)-3,5-hexadien-2-one	445.125	388.862	276.519	433.243	323.586	408.851	1028.84	1303.03	986.385	1091.01	27.6295	1149.21	379.364	931.018	2.45415	1.29523	0.0309974	1.3282	up	--
pos_6464	Genipin	31.9149	89.1605	29.426	50.2226	8.51695	34.8165	556.043	404.962	448.043	500.687	15.6632	403.67	40.6763	388.178	9.5431	3.25446	0.00642293	1.50103	up	--
pos_6497	Apigenin 7-O-neohesperidoside	2109.2	3534.97	2835.87	2422.78	522.005	1991.79	778.827	786.174	679.179	669.204	18.8624	629.698	2236.1	593.657	0.265487	-1.91328	0.00918358	1.33509	down	Flavone and flavonol biosynthesis(ko00944)
pos_6517	Kaempferol 7-O-(6-trans-caffeoyl)-beta-glucopyranosyl-(1->3)-alpha-rhamnopyranoside-3-O-beta-glucopyranoside	1391.31	1371.71	1124.43	1215.44	548.613	1341.12	702.743	470.889	836.489	840.621	9.01283	435.703	1165.44	549.243	0.471277	-1.08535	0.00728286	1.22033	down	--
pos_6552	Rhamnazin 3-sophoroside	138642	171885	88263.8	156506	83722.8	193731	50528	44140	41457.4	49917	1180.58	41857.4	138792	38180.1	0.275089	-1.86203	0.00164273	1.48117	down	--
pos_661	L-Proline	21103.7	10495.7	12724.4	18249.2	13697.4	16594.1	4666.99	6347.45	5437.19	5700.34	121.625	5526.83	15477.4	4633.4	0.299365	-1.74002	0.000361834	1.43832	down	ABC transporters(ko02010);;Carbapenem biosynthesis(ko00332);;Aminoacyl-tRNA biosynthesis(ko00970);;Arginine and proline metabolism(ko00330);;D-Amino acid metabolism(ko00470)
pos_6654	Gly Phe Ile	788.15	505.938	290.226	812.147	706.261	681.758	3951.78	5298.18	3917.55	4264.1	109.614	4132.97	630.747	3612.37	5.72713	2.51781	0.00928831	1.4942	up	--
pos_6686	Isoleucyl-Valine	239.75	136.396	46.2029	206.94	188.066	97.7812	2369.68	3190.82	2483.69	2482.95	64.7124	2310.81	152.523	2150.44	14.0992	3.81754	0.00591241	1.54067	up	--
pos_6687	Lysyl-Cysteine	1040.92	1094.12	552.625	1174.39	919.179	1122.71	8891.5	7002.34	7313.95	7468.23	265.05	6304.84	983.992	6207.65	6.30864	2.65733	0.0082201	1.49909	up	--
pos_6688	Val Ile Ile	188.476	112.91	7.3403	174.718	195.23	56.0143	3898.58	5408	4162.05	4305.02	105.502	3872.97	122.448	3625.36	29.6072	4.88788	0.00516716	1.55432	up	--
pos_6702	(-)-12-hydroxy-9,10-dihydrojasmonic acid	721.838	557.737	406.361	721.308	481.725	650.981	1490.16	1854.53	1579.75	1603.2	43.5622	1389.15	589.992	1326.73	2.24872	1.1691	0.0379438	1.28346	up	--
pos_690	2-Pyrrolidone-5-carboxylic acid, methyl ester	495.428	491.011	255.867	538.48	411.207	463.677	3163.43	3105.54	3184.5	3015.09	86.6349	3463.3	442.612	2669.75	6.03181	2.59259	0.00774038	1.50074	up	--
pos_6902	Ile Ile Leu	565.656	381.053	151.787	500.992	581.266	378.429	2628.1	3295.88	2543.48	2694.96	64.8696	2282.84	426.53	2251.69	5.27908	2.40029	0.0100845	1.49146	up	--
pos_691	3-hydroxymethyl-glutaric acid	93309.3	123496	77831.8	131562	62044	133082	71580.8	69449.5	63082.4	74317.2	1952.82	66612.3	103554	57832.5	0.558475	-0.840435	0.0210428	1.0815	down	--
pos_6925	(S)-ATPA	392.737	259.851	138.731	294.364	271.989	237.19	1263.21	1509.31	1112.77	1155.67	31.8729	1138.36	265.81	1035.2	3.8945	1.96144	0.0138139	1.44418	up	--
pos_6928	Heliotrine	5536.55	2870.9	4907.3	5474.87	856.061	1008.15	695.801	643.1	728.551	455.004	14.1891	740.395	3442.3	546.174	0.158665	-2.65594	0.0219379	1.25008	down	--
pos_6947	Isoleucyl-Methionine	103.614	51.1202	42.435	92.901	54.7756	80.9134	324.349	345.23	290.912	283.489	8.47327	278.598	70.9599	255.175	3.59605	1.84641	0.0139175	1.42192	up	--
pos_7115	Isoleucyl-Leucine	1298.6	872.092	848.11	1193.99	785.243	744.238	4530.04	5531.2	4448.74	4945.9	125.758	4561.42	957.045	4023.84	4.20444	2.07191	0.0117129	1.46799	up	--
pos_714	4,5-Dimethyloxazole	116.762	45.2072	16.8314	84.7354	40.9397	52.0175	917.696	898.027	908.372	738.909	24.381	1000.51	59.4155	747.982	12.589	3.65409	0.00554858	1.52097	up	--
pos_7162	His Leu Arg Tyr	16527.8	16118.5	8684.58	13655.3	10591.1	17789.9	34378.9	34383.4	33975.3	30963.7	1129.95	32284.1	13894.5	27852.6	2.00457	1.00329	0.0479247	1.21391	up	--
pos_7177	Cyanidin 3-(4''-acetylglucoside)	712.249	727.787	569.419	858.914	585.985	773.61	365.824	205.178	350.841	260.641	8.75081	221.165	704.661	235.4	0.334062	-1.58181	5.62523e-05	1.48989	down	--
pos_7209	Cyanidin 3-(3''-malonylglucoside)	650.721	744.704	253.949	641.015	564.056	598.675	2359.92	1924.28	2437.48	1939.69	67.1728	2409.35	575.52	1856.32	3.22546	1.68951	0.0173016	1.38144	up	--
pos_721	Phlorin	35076.9	49177	32303.6	47277.3	21821.8	52323.7	25855.4	25486.6	21825.8	27545.7	717.575	25269.2	39663.4	21116.7	0.532398	-0.909422	0.0159368	1.12521	down	--
pos_7226	Genistin	2551.66	2185.15	1541.99	3222.79	3227.58	2904.13	6162.49	7105.61	6437.96	6466.37	201.371	6406.12	2605.55	5463.32	2.0968	1.06819	0.0423395	1.29147	up	Isoflavonoid biosynthesis(ko00943)
pos_723	Kojibiose	73197.2	97824.9	66291.1	94899.8	46601.9	103619	53663	51871.6	46498.2	56877.9	1482.85	52520.3	80405.7	43819	0.544974	-0.875741	0.0148879	1.11786	down	--
pos_7286	1-Methyl-4-phenyl-1,2,3,6-tetrahydropyridine N-oxide	72.2278	6.47631	55.1206	44.7412	32.1344	38.2414	16.6572	7.82064	20.3851	27.0268	0.651848	16.8796	41.4903	14.9035	0.359205	-1.47712	0.0317227	1.01611	down	--
pos_7288	Fabianine	10476	2867.7	6569.3	9696.61	4879.9	2366.93	2031.66	434.985	980.011	239.078	17.8967	288.149	6142.73	665.296	0.108306	-3.20681	0.0101625	1.2987	down	--
pos_7359	1-Phenyl-1-propanol	1239.64	957.722	814.317	1221.47	841.796	1310.41	495.497	556.253	508.701	498.5	13.6758	561.921	1064.23	439.091	0.412592	-1.27721	0.000505701	1.38487	down	--
pos_736	Vigabatrin	101.89	93.2836	48.3438	89.2482	62.6077	85.5549	241.425	216.535	199.121	240.198	5.99625	203.702	80.1547	184.496	2.30175	1.20273	0.0344217	1.28152	up	--
pos_7374	7-Tridecynoic acid	5398.52	4009.29	3150.11	5951.83	3579.15	5130.1	2585	2899.74	2274.44	2834.66	71.2023	2549.63	4536.5	2202.44	0.485494	-1.04247	0.00409746	1.23545	down	--
pos_743	(+)-Elaeocarpine	2542.31	1292.05	853.297	2131.49	1637.07	1773.97	13518	16784.2	14804.2	17801.4	341.806	13556	1705.03	12800.9	7.50774	2.90838	0.00766425	1.50871	up	--
pos_744	N4-Acetylcytidine	523.745	286.445	188.306	396.671	353.154	226.961	996.947	1265.06	955.306	998.626	29.7825	1040.18	329.214	880.985	2.67603	1.42009	0.024572	1.34824	up	--
pos_746	Thr Ala Met	29589.4	15454.1	10234.2	24999.4	20113.5	21740.2	150995	186147	167172	202650	3881.71	152649	20355.1	143916	7.07025	2.82176	0.00801693	1.50392	up	--
pos_7465	EUPARIN	58.217	28.4648	23.1007	54.8143	66.0303	27.755	808.223	599.465	635.309	633.781	19.8193	556.26	43.0637	542.143	12.5893	3.65413	0.00614595	1.53373	up	--
pos_7535	21-Deoxycortisol	1432	1264.36	803.299	1050.14	431.147	722.858	222.447	476.46	307.446	209.576	5.72579	506.701	950.633	288.059	0.303018	-1.72252	0.00517063	1.36275	down	--
pos_7563	Thr Ala Glu His	30276	17156.6	14167	30445.1	24657.7	22784.1	158944	122106	106288	113095	4658.93	119101	23247.7	104032	4.47492	2.16186	0.0122284	1.45272	up	--
pos_7623	Carvone	1456.08	742.743	679.232	1462.59	1243.36	995.483	2474.22	3205.48	2223.53	3052.02	67.8361	2925.52	1096.58	2324.77	2.12001	1.08407	0.0490069	1.24163	up	Limonene and pinene degradation(ko00903);;Monoterpenoid biosynthesis(ko00902)
pos_7624	2E,4E,6E-Nonatrienal	840.123	462.752	379.673	808.839	677.277	583.374	2521.03	2925	2378.47	2809.71	82.4534	2465.84	625.34	2197.08	3.51342	1.81288	0.0142288	1.44155	up	--
pos_7653	Prostaglandin D2 methyl ester	7298.82	8052.8	5720.47	6240.46	2511.46	6826.42	2366.92	2256.9	2468.82	1789.87	72.9658	2422.74	6108.4	1896.37	0.310453	-1.68755	0.00184364	1.45341	down	--
pos_7689	5,7,2',6'-Tetrahydroxyflavanone	501.277	575.996	293.216	554.402	544.604	496.641	1764.72	1612.42	1622.38	1594.75	45.5349	1609.32	494.356	1374.85	2.7811	1.47566	0.0210048	1.39324	up	--
pos_7700	Nevadensin 5-gentiobioside	12794.9	13216	12333	14478.9	6727.5	16579.3	5978.14	4854.99	5466.26	5016.1	149.123	3981.11	12688.3	4240.95	0.334242	-1.58103	0.000603506	1.45236	down	--
pos_7725	5,9:6,9-Diepoxy-3-megastigmene	5303.46	3837.18	4747.72	5343.84	2674.81	4658.15	2697.01	3257.27	2621.14	2877.9	72.2229	2823.23	4427.53	2391.46	0.540135	-0.888607	0.00912313	1.11935	down	--
pos_7745	alpha-Ionone	227.387	97.0969	119.298	372.477	356.019	178.412	955.417	1200.55	791.035	1238.41	25.8337	1050.97	225.115	877.036	3.89594	1.96197	0.0149013	1.43404	up	--
pos_7755	Tyr Gln Arg	1224.79	758.694	543.425	937.692	737.919	810.27	7611.09	10269.6	7265.93	9136.41	277.768	7295.42	835.465	6976.04	8.34989	3.06176	0.0075813	1.5166	up	--
pos_7831	3-(4-Isopropylphenyl)propanal	207.411	191.331	176.358	223.447	35.6558	195.215	94.6207	91.4493	123.582	1.34471	3.08469	56.4292	171.57	61.7517	0.359922	-1.47424	0.0112757	1.26225	down	--
pos_7835	Corey PG-Lactone Diol	4536	4088.96	3270.65	4501.12	2695.8	4232.06	2807.07	2843.01	3230.57	2000.4	92.8957	2907.5	3887.43	2313.57	0.595142	-0.748693	0.0219979	1.04188	down	--
pos_7837	Cortolone	7321.57	7685.59	6892.47	7448.82	2713.82	6856.98	4571.81	4301.28	5174.1	2820.9	160.131	4341.25	6486.54	3561.58	0.549072	-0.864932	0.0212771	1.083	down	--
pos_8040	JUGLONE	55.4288	69.3034	38.3998	72.056	15.4589	53.6835	464.637	488.032	450.94	431.243	17.2939	444.808	50.7217	382.826	7.54757	2.91601	0.00607564	1.51446	up	--
pos_8045	Diferuloylputrescine	1851.68	1639.76	989.233	2035.42	1283.88	1313.57	63965.7	36851.7	39786.8	35267.6	1753.16	39738.3	1518.92	36227.2	23.8506	4.57595	0.00794813	1.48681	up	--
pos_8078	(E)-2-Tridecene-4,6,8-triyn-1-ol	664.918	647.016	364.075	624.354	340.067	586.952	374.998	405.248	340.968	334.409	9.70025	439.293	537.897	317.436	0.590143	-0.760864	0.0302066	1.02921	down	--
pos_8079	Phthalic acid Mono-2-ethylhexyl Ester	1347.17	1355.05	765.783	1367.77	382.386	1085.73	101.968	83.3266	103.397	1.59035e-09	1.73331	26.7826	1050.65	52.8679	0.0503194	-4.31274	0.00163355	1.60613	down	--
pos_8118	1-Aminocyclohexanecarboxylic acid	773.035	558.031	634.357	749.194	244.966	564.64	101.299	125.567	107.841	82.4134	3.11975	106.157	587.371	87.7329	0.149366	-2.74308	0.00105453	1.55746	down	--
pos_8119	Epoxyeremopetasinorol	4656.53	3506.23	4010.22	4675.13	1646.09	3402.46	1418.29	1473.13	1258.38	1336.01	42.0381	1440.29	3649.44	1161.36	0.318228	-1.65187	0.00160664	1.4309	down	--
pos_8121	13,14-dihydro-15-keto-tetranor Prostaglandin D2	20136.8	31937.9	17892.3	25441.7	7212.33	26310.9	5576.69	6295.69	7403.98	4354.1	162.876	5959.33	21488.7	4958.78	0.230762	-2.11552	0.0041729	1.46832	down	--
pos_8126	Phe Trp Arg Asp	24305.4	35749.5	20629.1	31033.2	12889.5	36089.7	12568.2	14728.9	15492.1	13460.2	362.423	14795	26782.7	11901.1	0.444359	-1.1702	0.00921993	1.25998	down	--
pos_8231	Pendulin	27899	29454.3	21287.3	25177.1	10088.2	28035.2	13878.3	13327	17693.9	15054.9	378.311	10799.2	23656.8	11855.3	0.501135	-0.996729	0.0124721	1.18194	down	--
pos_8238	13-Oxo-9,11-tridecadienoic acid	27044.3	19990.5	24862.6	28263.2	7622.56	18667.7	5471.76	4842.99	4841.07	3893.77	167.627	5358.06	21075.2	4095.88	0.194346	-2.3633	0.002187	1.49426	down	--
pos_8247	DL-3,4-Dihydroxymandelic acid	2.38464	0.385123	2.36871	1.24614	0.410559	1.21474	4758.07	3245.91	1479.97	4868.23	93.8147	1731.96	1.33499	2696.33	2019.74	10.98	0.0185095	1.38464	up	--
pos_8249	Dihydrotricetin 7,3'-dimethyl ether	713.633	610.927	558.778	698.299	292.137	616.478	11021.5	7762.56	4359.88	10985.5	231.783	4940.62	581.709	6550.31	11.2605	3.49319	0.0176999	1.39462	up	--
pos_8258	Benzenebutanoic acid	1431.41	1083.06	1131.23	1437.87	491.273	1019.16	738.857	804.894	692.178	631.959	18.977	693.231	1099	596.683	0.542931	-0.881158	0.0219726	1.07882	down	--
pos_8262	Quercetin 3-methyl ether	9291.43	7624.38	4666.74	7540.44	2948.13	6362	1258.76	1011.55	967.235	1014.5	32.2025	998.527	6405.52	880.463	0.137454	-2.86298	0.00167553	1.57004	down	--
pos_8289	Phe Tyr Lys His	5981.58	4242.58	3259.04	5058.56	3197.94	4396.36	16580.4	22394.9	19551.7	18824.7	537.784	20260.4	4356.01	16358.3	3.75534	1.90894	0.0138313	1.43098	up	--
pos_8307	L-Phenylalanine	1587.43	1736.76	851.996	1241.95	934.247	1943	3961.49	3979.37	4249.7	3838.3	130.416	3897.97	1382.56	3342.87	2.41788	1.27374	0.0275922	1.29638	up	Glucosinolate biosynthesis(ko00966);;Phenylalanine metabolism(ko00360);;Biosynthesis of various plant secondary metabolites(ko00999);;Phenylpropanoid biosynthesis(ko00940);;Cyanoamino acid metabolism(ko00460);;Phenylalanine, tyrosine and tryptophan biosynthesis(ko00400);;D-Amino acid metabolism(ko00470);;Biosynthesis of various alkaloids(ko00996);;Tropane, piperidine and pyridine alkaloid biosynt…
pos_8312	(-)-trans-Carveol glucoside	8267.46	6992.34	4656.98	6950.97	3665.93	8987.98	2537.63	2550.55	3059.56	1673.08	96.222	2824.02	6586.94	2123.51	0.322382	-1.63316	0.00176929	1.44634	down	--
pos_8419	5,8,11-Eicosatriynoic Acid	131.111	74.4738	73.2936	121.816	52.6984	31.1053	1003.36	1271.69	962.756	1019.57	34.6985	1212.67	80.7497	917.457	11.3617	3.50611	0.00595389	1.52749	up	--
pos_8436	Quercetin 7,3',4'-trimethyl ether 3-alpha-L-arabinopyranoside	23.4901	50.7239	11.7552	50.2538	10.2976	100.914	1692.32	1540.17	1193.27	1252.08	82.3327	1718.5	41.2391	1246.45	30.2249	4.91767	0.00469899	1.53865	up	--
pos_8440	Ser-HoPhe-OH	6.63546	8.58978	1.09856	7.63576	10.2557	25.3662	927.231	1356.52	1641.23	1558.33	33.8099	1213.31	9.93024	1121.74	112.962	6.81969	0.00578768	1.52334	up	--
pos_8461	Artemether	15697.7	22996.7	16387.8	23893.5	5654.32	22193.8	5327.65	6696.85	7400.88	3754.93	164.246	5889.67	17804	4872.37	0.273667	-1.8695	0.00437667	1.43502	down	--
pos_8469	Gibberellin A4	622.331	644.735	406.519	817.52	210.454	446.305	340.739	363.78	332.141	274.374	8.41564	288.928	524.644	268.063	0.510942	-0.968767	0.0356761	1.09383	down	Diterpenoid biosynthesis(ko00904);;Plant hormone signal transduction(ko04075)
pos_8479	Lippioside II	2618.43	2534.99	2052.68	2694.67	1159.1	2337.68	1328.92	1126.11	1265.3	1124.73	37.0099	1319.11	2232.93	1033.53	0.462859	-1.11136	0.00323364	1.30655	down	--
pos_8487	1,2-Dihydroxy-8-methylnaphthalene	753.105	1074.28	519.638	672.257	540.244	1236.1	294.816	285.056	332.474	323.689	9.39247	278.14	799.271	253.928	0.3177	-1.65426	0.00445162	1.36205	down	--
pos_8493	Asplenetin	3401.13	3833.13	2339.03	3529.74	3238.32	4969.01	1446.29	1530.13	1495.75	1354.31	44.6589	1403.74	3551.72	1212.48	0.341378	-1.55056	0.000396983	1.41786	down	--
pos_8516	3-Hydroxy-7,8,4'-trimethoxyflavone	768.868	761.912	535.471	820.177	541.738	876.482	99391.6	53417.8	34834	89906.1	2083.81	32625.4	717.441	52043.1	72.5399	6.1807	0.0193028	1.37261	up	--
pos_8518	Cladrastin 7-O-glucoside	21.5067	81.9301	10.8167	69.0508	55.2088	36.7626	39900	18516.4	10787.2	36757.7	756.655	10700.1	45.8793	19569.7	426.547	8.73656	0.0280351	1.30558	up	--
pos_8529	Arabsin	224.113	193.864	128.133	180.079	184.71	238.085	119.152	112.632	135.978	113.773	3.11423	116.789	191.497	100.24	0.523452	-0.933871	0.00510711	1.15265	down	--
pos_8573	Cuminaldehyde	1084.98	1585.66	877.683	988.851	547.93	1512.48	832.208	715.39	617.672	694.61	19.1618	541.883	1099.6	570.154	0.518511	-0.947554	0.0255079	1.07342	down	--
pos_8597	Cannabichromene	143.242	232.054	190.84	96.598	7.97734e-10	268.875	9.7157	1.56869	37.6528	16.9379	4.34955e-11	21.8033	155.268	14.6131	0.0941151	-3.40943	0.0163642	1.33616	down	--
pos_862	Cytosine	12800.1	7255.18	3866.52	11572.4	9361.8	7079.08	29412.5	36438.4	31664.5	32610.8	859.899	35129.5	8655.86	27685.9	3.19852	1.67741	0.0164397	1.39738	up	Pyrimidine metabolism(ko00240)
pos_864	1-Methyladenine	591.223	630.417	250.693	652.11	420.427	822.997	2511.56	3622.04	2336.75	3058.56	66.8626	2323.28	561.311	2319.84	4.1329	2.04715	0.0157746	1.41273	up	--
pos_8654	3,5-Dihydroxy-7,8-dimethoxyflavone	3679.35	5927.27	2828.33	3852.57	2017.45	4640.97	26335.6	18246	12118	23370	590.715	12908.4	3824.33	15594.8	4.07779	2.02779	0.0258056	1.32682	up	--
pos_8678	2-Thiocytidine	279.864	332.156	185.367	270.56	107.386	237.189	14.8694	2.74154	12.4298	5.97245	4.34955e-11	5.83768	235.42	6.97515	0.0296285	-5.07687	0.000858906	1.62765	down	--
pos_8680	Herbacetin	329.742	413.615	197.823	283.576	112.612	304.413	24.8338	18.9589	28.1226	1.59035e-09	0.223357	5.45625	273.63	12.9325	0.0472626	-4.40316	0.00164818	1.59013	down	--
pos_8700	Alternariol	2316.61	2263.59	1336.84	2332.51	1036.16	1940.21	279.839	294.815	287.511	233.045	8.06971	266.11	1870.99	228.232	0.121985	-3.03523	0.000633283	1.61569	down	--
pos_8717	Artemetin	401.479	482.63	270.401	101.337	13.4144	71.6608	13.0014	10.5284	50.5439	2.37064	0.444437	7.80953	223.487	14.1164	0.0631642	-3.98475	0.0436737	1.15642	down	--
pos_8747	6,8a-Seco-6,8a-deoxy-5-oxoavermectin ''2b'' aglycone	1053.71	1090.09	575.446	514.394	111.836	240.134	6643.13	4345.6	5115.33	6092.33	312.159	6918.74	597.603	4904.55	8.20704	3.03686	0.00716105	1.46841	up	--
pos_8751	3,5-Dicaffeoyl-4-succinoylquinic acid	1.2788e-09	1.15888e-09	7.08009e-10	1.2533e-09	7.97734e-10	1.18168e-09	1311.25	820.928	345.015	1689.86	16.4481	170.012	1.06307e-09	725.585	6.8254e+11	39.3121	0.0450791	1.22052	up	--
pos_8753	4-Oxoretinol	35.0003	1.15888e-09	39.5199	20.2849	0.257734	1.18168e-09	3196.12	3774.03	2310.39	3158.53	77.9124	2631.4	15.8438	2524.73	159.351	7.31607	0.00521512	1.55447	up	--
pos_8790	Phe Trp Phe Thr	55894.7	74143.1	97888.1	71552.5	19360.3	52476.3	279624	254505	245313	257850	7570.86	232429	61885.8	212882	3.43991	1.78237	0.0137856	1.42036	up	--
pos_8809	1,2-Dihydrosantonin	287.595	300.422	172.595	341.194	169.102	264.293	161.579	205.727	185.867	97.1556	7.20849	215.014	255.867	145.425	0.568363	-0.815116	0.0295673	1.04427	down	--
pos_8848	Isognaphalin 8-acetate	18.0571	45.5368	0.388269	1.2533e-09	23.9128	43.2984	512.461	616.928	279.696	599.819	10.2829	290.658	21.8656	384.974	17.6064	4.13803	0.0127091	1.45353	up	--
pos_8900	Isoleucyl-Proline	1219.61	1492.32	571.785	1491.36	1618.99	1698.6	12609.4	13003.8	11245.2	14462	335.217	11308.4	1348.78	10494	7.78037	2.95984	0.00705493	1.52369	up	--
pos_8903	salsolinol	439.666	515.576	267.755	382.238	377.481	536.987	2717.49	2666.04	2544.06	2975.51	102.921	2638.96	419.951	2274.16	5.41531	2.43704	0.00807837	1.50237	up	--
pos_8905	Niflumic Acid	545.47	471.669	301.497	549.861	367.887	603.409	57.5512	13.0109	35.719	4.79768	1.71915	17.4694	473.299	21.7112	0.0458721	-4.44624	0.000172207	1.64521	down	--
pos_8906	2,3-Dinor-11b-PGF2a	18640.4	18961.9	11419.4	17538.3	11047.8	19375	8075.53	7255.67	7615.54	6449.76	233.337	7117.76	16163.8	6124.6	0.378909	-1.40008	0.000608067	1.4332	down	--
pos_9008	6b-Hydroxy-8a-methoxy-7(11)-eremophilen-12,8-olide	8961.36	11503.2	4148.08	12683.9	3523.5	8619.07	2796.49	3083.95	3699.71	2039.42	65.9348	2838.32	8239.85	2420.64	0.293772	-1.76723	0.0108527	1.37986	down	--
pos_9011	6-Ketoprostaglandin E1	7551.44	3723.62	3006.34	6089.28	1928.78	3494.99	2576.03	2303.17	3142.32	2013.87	99.2861	2006.45	4299.08	2023.52	0.470687	-1.08716	0.0473953	1.07239	down	--
pos_9029	2E,4Z-Heptadienal	553.053	483.461	315.9	547.231	270.628	519.445	315.667	267.507	306.687	240.912	8.16902	285.169	448.286	237.352	0.529465	-0.917394	0.012165	1.17244	down	--
pos_9030	p-Mentha-1,3,8-triene	727.098	626.297	424.366	670.725	361.772	634.354	328.361	291.026	298.774	239.815	9.1082	292.557	574.102	243.273	0.423746	-1.23873	0.0016865	1.36673	down	--
pos_9034	4-Methylbiphenyl	966.327	836.609	556.929	985.242	516.809	909.287	613.597	525.559	595.339	478.411	15.004	536.508	795.2	460.737	0.579397	-0.787376	0.0229294	1.06589	down	--
pos_9035	Neocnidilide	8328.64	7362.73	4819.9	8280.66	4022.5	7224.09	4060.03	3676.88	3948.05	2800.97	108.601	3549.43	6673.09	3023.99	0.453163	-1.1419	0.00375775	1.30878	down	--
pos_9036	Dehydrovomifoliol	16805.9	14219.8	9619.81	17355.9	9204.34	15263.4	7029.66	6118.12	6188.08	4356.18	191.286	6018.76	13744.8	4983.68	0.362585	-1.46361	0.000788473	1.43989	down	--
pos_9037	(+)-Marmasmic acid	1184.57	881.983	597.6	1051.75	612.061	908.539	334.954	163.98	182.521	107.51	9.24521	203.754	872.75	166.994	0.191342	-2.38577	0.000271185	1.56779	down	--
pos_9038	2-Butanone, 4-[6-(sulfooxy)-2-naphthalenyl]-	4018.25	3218.87	2308.59	4211.71	2330.27	3866.74	1327.39	891.31	1033.88	397.694	32.2143	864.608	3325.74	757.85	0.227874	-2.13369	0.000213473	1.55237	down	--
pos_9042	5-Thymidylic acid	335.884	381.927	254.318	423.522	252.883	410.248	109.072	82.9235	70.8045	18.7274	3.54742	71.1796	343.13	59.3757	0.173041	-2.53081	5.18672e-05	1.59721	down	--
pos_9049	O-1918	221.305	277.834	177.207	368.006	54.9196	167.909	723.657	678.838	636.138	617.604	19.8685	715.607	211.197	565.285	2.67658	1.42039	0.0222177	1.27268	up	--
pos_9051	Ile His Lys His	2518.94	2410.5	2771.93	1855.77	582.887	1504.02	6082.79	8144.15	7340.91	6696.27	225.505	6513.14	1940.68	5833.79	3.00606	1.58788	0.0187724	1.36881	up	--
pos_9054	3-Ethylfuran	215.936	162.347	120.601	171.033	70.3581	135.334	56.1958	74.4444	78.999	41.2047	1.98562	64.0325	145.935	52.8103	0.361876	-1.46643	0.00400709	1.3649	down	--
pos_9058	5,12-diHPETE	2051.05	2106.26	1186.86	2416.6	1220.77	2202.83	5568.46	6127	5154.6	4789.4	131.325	4534.55	1864.06	4384.22	2.35197	1.23387	0.0345678	1.27297	up	--
pos_9089	PGA1	22.5663	20.5025	16.5798	67.9498	79.9245	25.9143	1354.08	1463.64	861.167	911.209	30.1435	1091.14	38.9062	951.897	24.4665	4.61273	0.00709082	1.52508	up	--
pos_9113	Megastigmatrienone	1519.27	1426.46	949.259	1642.67	748.268	1389.26	5336.96	3888.01	4190.14	3975.57	186.659	3986.91	1279.2	3594.04	2.8096	1.49037	0.0223392	1.33475	up	--
pos_9120	Chrysosplenol C	166.325	234.597	194.46	86.7513	14.0444	259.806	8.17191	4.7731	8.02784	0.41062	0.113453	19.1246	159.331	6.77025	0.0424919	-4.55667	0.0101026	1.39918	down	--
pos_9122	Schizandrin	28059.4	34490.8	21348.5	31080.2	14784.6	42231.6	5347.55	4608.23	4517.61	5757.75	162.501	5166.04	28665.9	4259.95	0.148607	-2.75043	0.00133281	1.56184	down	--
pos_9130	Cys Arg Lys Lys	2458.7	1697.84	2074.44	1772.2	710.299	1275	5536.35	6445.71	5419.9	5067.75	148.344	4650.93	1664.75	4544.83	2.73004	1.44892	0.0239478	1.34211	up	--
pos_9144	8,11,14-Eicosatetraynoic acid	76.7115	30.9215	27.6441	110.646	23.5467	20.9467	761.797	816.356	584.399	701.415	19.8621	575.259	48.4028	576.515	11.9108	3.57419	0.00626369	1.5213	up	--
pos_9150	Kaempferol 3-vicianoside	295.641	803.197	272.027	158.313	37.8714	515.033	20.4934	1.59925e-09	58.9077	17.8804	0.489552	1.57041e-09	347.014	16.2952	0.0469583	-4.41248	0.0315458	1.24887	down	--
pos_9155	Rhubafuran	676.286	695.088	407.131	632.099	311.722	582.771	349.225	251.212	294.263	353.579	8.89206	302.146	550.85	259.886	0.471791	-1.08378	0.00583669	1.26937	down	--
pos_9168	Collybial	2823.81	2662.99	1707.33	3237.82	1115.39	2098.42	1381.78	1302.03	1506.23	1131.68	38.9822	1374.19	2274.3	1122.48	0.493552	-1.01873	0.0162833	1.19021	down	--
pos_9190	Lynestrenol	40.0635	10.368	32.931	56.4531	66.9244	1.01785	2594.52	2385.61	2254.3	2197.34	85.6621	2619.86	34.6263	2022.88	58.4204	5.8684	0.00392592	1.56778	up	--
pos_9192	(3'x,5'a,9'x,10'b)-O-(3-Hydroxy-6-oxo-7-drimen-11-yl)umbelliferone	6174.05	6597.02	4488.07	6405.26	2670.97	7028.01	3410.35	2621.74	2861.89	3001.35	112.294	2748.73	5560.56	2459.39	0.442292	-1.17693	0.0047139	1.3149	down	--
pos_920	Val Arg	361.44	277.051	123.399	317.58	460.023	341.161	2192.47	2743.07	2113.78	2442.47	63.0351	2217.63	313.442	1962.07	6.25976	2.64611	0.00811053	1.51784	up	--
pos_9234	.delta.-Tocopherol	46.425	52.4472	33.8412	77.2825	55.6458	74.4264	1401.5	1189.86	1255.16	1633.15	40.6952	935.788	56.678	1076.03	18.9849	4.24678	0.00650134	1.52282	up	--
pos_9312	Gossypetin 3,7,3'-trimethyl ether 8-acetate	528.175	738.749	281.649	385.334	277.379	904.616	193.698	184.055	232.423	216.723	4.74124	166.398	519.317	166.34	0.320305	-1.64248	0.018371	1.25252	down	--
pos_9322	4-Acetyl-6-tert-butyl-1,1-dimethylindane	148.528	193.972	83.9414	86.9358	0.000315927	57.7772	13.0474	17.6894	39.1598	6.93109	0.360013	0.584999	95.1925	12.9621	0.136167	-2.87655	0.0309601	1.25438	down	--
pos_9334	Ingenol	12556.5	11562.4	9214.21	13806.8	3347.24	9146.49	3487.27	2893.2	3149.21	2510.9	95.9566	2931.28	9938.93	2511.3	0.252673	-1.98466	0.00339407	1.47475	down	--
pos_9340	p-Tolualdehyde	157.004	161.198	109.504	255.043	79.6699	111.465	45.5396	22.7825	54.0266	23.5995	1.34629	23.6069	145.647	28.4836	0.195565	-2.35428	0.00455571	1.44914	down	--
pos_9342	p-Mentha-1,3,5,8-tetraene	1898.34	2139.3	1183.76	2271.16	796.655	1661.06	907.079	957.252	1081.21	731.068	24.7926	818.403	1658.38	753.301	0.454239	-1.13848	0.010693	1.25459	down	--
pos_9343	1-Methylnaphthalene	1133.94	1333.41	783.806	1622.64	491.959	1018.54	458.286	509.588	499.572	339.435	11.4605	391.067	1064.05	368.235	0.346069	-1.53087	0.00601777	1.37216	down	--
pos_9344	2-Methyl-3-phenyl-2-propenal	588.386	846.911	307.024	491.552	105.842	461.048	184.923	247.058	364.331	152.295	4.56928	226.008	466.794	196.531	0.421023	-1.24803	0.0481265	1.11257	down	--
pos_9347	PPA	631.993	643.877	467.14	889.028	298.134	533.089	277.345	231.542	267.827	240.054	6.34525	258.916	577.21	213.671	0.370179	-1.4337	0.00457889	1.3678	down	--
pos_9358	2-Phenylethanol	1927.5	2375.11	1498.34	3267.66	728.584	1776.84	466.499	457.767	530.054	300.594	10.1798	406.599	1929.01	361.949	0.187635	-2.414	0.00568955	1.46907	down	Phenylalanine metabolism(ko00360)
pos_9360	4-Methyl-1-phenyl-2-pentanol	4842.62	6086.11	3703.37	8551.84	1847.17	4210.42	796.011	728.344	916.479	328.18	17.376	564.047	4873.59	558.406	0.114578	-3.1256	0.00531432	1.49643	down	--
pos_9361	(±)-Ibuprofen	84521.5	106300	62419.4	140709	32983.2	77789.1	21093.9	20133	23255.9	13293.6	481.253	17096.5	84120.5	15892.4	0.188924	-2.40412	0.00552212	1.47231	down	--
pos_9369	2-Indanone	40.7323	50.5967	29.6338	77.4536	7.97734e-10	13.0475	0.257151	0.55562	1.48708e-09	1.59035e-09	4.34955e-11	3.22667	35.244	0.67324	0.0191023	-5.71011	0.0278556	1.32375	down	--
pos_9381	Isovaleric acid	137.786	173.342	96.3055	204.836	50.3376	129.239	3.15627	1.59925e-09	9.83702	1.59035e-09	4.34955e-11	0.870941	131.974	2.31071	0.0175087	-5.83578	0.00210193	1.59638	down	--
pos_9382	Phenol	110.889	152.035	77.7098	164.428	32.1163	92.5702	9.9563	3.16766	19.1101	11.0363	0.185245	3.18223	104.958	7.77297	0.0740579	-3.7552	0.00434647	1.53212	down	Tyrosine metabolism(ko00350)
pos_9399	Annoglabasin C	10708.1	9217	6566.45	11141.3	4840.11	9143.74	5602.48	4981.92	5615.05	4315.39	130.233	5544.82	8602.79	4364.98	0.507391	-0.978829	0.00972175	1.20955	down	--
pos_9404	Dihydroshikonofuran	1529.23	1204.28	989.294	1586.74	604.103	1167.02	681.353	652.655	644.204	583.204	18.4223	817.376	1180.11	566.202	0.479787	-1.05953	0.00889712	1.23647	down	Ubiquinone and other terpenoid-quinone biosynthesis(ko00130)
pos_9407	Daidzein 7-O-glucuronide	571.965	1253.97	479.038	229.493	14.5218	440.284	34.5857	10.663	87.4395	9.8792	4.34955e-11	37.8751	498.213	30.0738	0.0603633	-4.05018	0.0415029	1.19179	down	--
pos_9418	Val Val Asp His	4745.21	5357.07	3380.56	5140.37	2632.5	6379.54	1922	1677.56	1887.13	2015.44	56.0249	1740.93	4605.88	1549.85	0.336494	-1.57135	0.00151254	1.44294	down	--
pos_9459	9(S)-HOTrE	2391.11	2824.92	1415.38	3064.18	4285.02	3599	15982	15438.8	12318.5	16645.4	382.329	12602.2	2929.94	12228.2	4.17354	2.06127	0.0127334	1.4717	up	alpha-Linolenic acid metabolism(ko00592)
pos_9460	Tanabalin	2342.78	1926.84	1491.62	2605.3	998.368	1782.02	1069.19	1113.47	1286.39	1061.47	31.2583	1087.05	1857.82	941.472	0.506761	-0.980622	0.0130158	1.18383	down	--
pos_9461	6b,11b,16a,17a,21-Pentahydroxypregna-1,4-diene-3,20-dione 16,17-acetonide	38865.8	31060.4	24926.8	42709.6	12301.6	27868.2	9977.26	9597	10191.6	8147.81	281.538	9303.26	29622.1	7916.4	0.267247	-1.90376	0.00322065	1.46949	down	--
pos_9464	(x)-p-Menth-1-en-4-yl 5-isopropyl-2-methylphenyl ether	88.7867	65.0102	46.5484	106.572	60.4572	90.0037	4175.77	3627.23	2676.03	3310.01	117.021	2747.59	76.2297	2775.61	36.4111	5.18631	0.00550914	1.54383	up	--
pos_9466	Ophiobolin A	344.893	254.442	225.673	369.676	217.72	293.272	5396.14	4483.24	3418.28	4082.29	156.976	3407.47	284.279	3490.73	12.2792	3.61815	0.00714485	1.51786	up	--
pos_9467	Austalide F	8985.53	6776.9	5930.19	11007.7	3104.65	6435.23	2334.91	1834.51	1947.19	1860.69	58.9958	1814.73	7040.03	1641.84	0.233215	-2.10027	0.00359666	1.4738	down	--
pos_9474	1-Cyclohexene-1-acrylic acid, 2,6,6-trimethyl-3-oxo-	1010.72	739.451	647.516	1071.08	659.994	741.222	11498	8356.54	8497.49	8390.5	360.67	8853.51	811.664	7659.45	9.43673	3.23829	0.00668314	1.51541	up	--
pos_9482	Diplodiatoxin	60932	40585.7	32840	64694.4	15749.7	29390.3	20608	19128.7	22100.6	15719	520.724	17625.2	40698.7	15950.4	0.391914	-1.35139	0.0225211	1.22146	down	--
pos_9485	Zanthobisquinolone	1465.52	1049.67	843.616	1528.69	515.128	892.388	579.222	655.474	676.972	626.53	16.9595	523.075	1049.17	513.039	0.488995	-1.03211	0.0203455	1.1531	down	--
pos_9505	7,10-Heptadecadiynoic acid	2506.25	1797.2	1267.14	2353.68	733.155	1007.68	957.121	991.826	962.852	986.216	29.5527	1031.53	1610.85	826.516	0.513093	-0.962709	0.049651	1.03618	down	--
pos_9509	AP 23573	6535.7	5429.99	3548.94	5607.91	1183.58	3587.67	1294.12	1024.61	2053.01	676.729	39.3011	1420.65	4315.63	1084.74	0.251351	-1.99223	0.00785229	1.41042	down	--
pos_9539	Dinor-PGE2	1720.33	1515.16	961.462	1896.98	731.437	1250.18	766.907	800.864	858.165	719.723	21.743	764.503	1345.93	655.318	0.486889	-1.03833	0.0130395	1.20801	down	--
pos_9546	Macelignan	2560.53	3313.57	915.981	1324.06	741.742	2446.64	410.291	657.96	1609.95	201.537	12.6293	959.95	1883.75	642.053	0.340837	-1.55285	0.0341349	1.15379	down	--
pos_9625	2E,7-Octadienal	497.072	355.076	245.606	524.053	184.713	274.64	179.419	172.52	187.154	113.689	4.81999	171.721	346.86	138.221	0.398491	-1.32738	0.0122176	1.269	down	--
pos_9635	Hydroxyibuprofen	9042.49	4725.56	3885.18	9347.88	2437.31	3576.31	1928.08	1910.42	2011.21	1551.06	50.7651	2027.07	5502.45	1579.77	0.287102	-1.80036	0.0214308	1.27572	down	--
pos_9637	9,10-epoxy-13-oxo-11-octadecenoic acid	40625.8	22266.3	17593.2	43348.2	11990.3	16996.8	13494.5	11596.1	12952.2	11276.2	346.843	12915.9	25470.1	10430.3	0.409511	-1.28803	0.038104	1.14122	down	--
pos_9641	Hydrocortisone cypionate	6293.5	6975.03	4738.7	11728.5	1163.92	4088.01	2793.58	2624.5	2738.65	1776.74	68.4458	2264.65	5831.28	2044.43	0.350596	-1.51212	0.0461837	1.16018	down	--
pos_9668	Sandaracopimarinal	2.61995	0.152685	5.31387	15.2587	2.72091	7.36011	1050.32	1070.99	1184.61	917.518	37.2094	1083.31	5.57104	890.66	159.873	7.32078	0.00383185	1.56461	up	--
pos_9686	4-Isopropylbenzyl alcohol	262.35	224.687	161.556	260.433	120.059	207.636	138.609	157.969	137.156	138.154	4.16979	139.656	206.12	119.286	0.578719	-0.789066	0.0240604	1.05801	down	--
pos_9736	3,4,5-Trimethylbenzaldehyde	169.593	169.171	141.767	190.139	109.939	154.693	122.761	98.1602	135.179	80.0833	3.65558	114.081	155.884	92.3199	0.592236	-0.755755	0.0219865	1.03987	down	--
pos_9739	Dihydroactinidiolide	1915.87	1576.65	1321.49	1868.55	771.012	1430.75	971.118	901.846	948.421	1000.45	27.338	817.029	1480.72	777.701	0.525218	-0.929013	0.0120926	1.16111	down	--
pos_974	2-Methyl-1-Pyrroline	542.364	895.358	281.168	469.688	275.427	680.063	4701.95	4478.15	5708.63	4515.45	126.1	5371.09	524.012	4150.23	7.92011	2.98552	0.00697902	1.48998	up	--
pos_9757	Pinobanksin 3-O-acetate	1.17865	1.15888e-09	7.08009e-10	0.4958	17.0044	1.18168e-09	40047.5	25189.7	12904.2	29378.1	917.212	18262.3	3.11315	21116.5	6783.01	12.7277	0.012647	1.43789	up	Flavonoid biosynthesis(ko00941)
pos_9820	2,4,6-Trimethylbenzaldehyde	107.421	81.1204	78.25	70.6487	45.9859	62.7621	44.1758	62.3268	49.9835	50.4543	1.05187	40.6011	74.3647	41.4322	0.557149	-0.843865	0.0208849	1.00053	down	--
pos_9825	Methyl 7,10,13-hexadecatrienoate	2026.02	1971.18	1677.49	2169.02	785.02	1585.23	732.873	699.403	712.196	708.513	21.6397	589.628	1702.33	577.375	0.339168	-1.55993	0.00141757	1.43617	down	--
pos_9837	13-OxoODE	14980.6	19444	6900.84	13941.7	8364.91	13453.5	38011.4	33556.1	33110.4	36562.1	1028.67	32490.8	12847.6	29126.6	2.26709	1.18084	0.0343005	1.24373	up	Linoleic acid metabolism(ko00591)
pos_9975	4-Isopropylphenylacetaldehyde	905.038	738.005	480.88	1030.33	350.09	690.118	343.977	238.691	322.167	304.645	10.2352	315.943	699.076	255.943	0.366116	-1.44963	0.00597456	1.37207	down	--
pos_9992	9(S)-HpOTrE	489434	441994	260126	523708	233720	424499	263352	215211	222857	262909	7463.08	227045	395580	199806	0.505097	-0.985368	0.0117902	1.20102	down	alpha-Linolenic acid metabolism(ko00592)
