# Supplementary material for: Integration of transcriptomics, metabolomics, and hormone analysis revealed the formation of lesion spots inhibited by GA and CTK was related to cell death and disease resistance in bread wheat (Triticum aestivum L.)
Source: BMC Plant Biol. 2024 Jun 15;24:558. doi: 10.1186/s12870-024-05212-3 (PMC11179392; doi:10.1186/s12870-024-05212-3)
Supplement: Supplementary file 6 — Supplementary Material 6 [file 12870_2024_5212_MOESM6_ESM.xlsx]

## Sheet: metabolites_full_table
Table S5. All metabolites were detected in the metabolome analysis at different stages.
#ID	name	N1_NIL-Lm5W	N2_NIL-Lm5W	N3_NIL-Lm5W	N4_NIL-Lm5W	N5_NIL-Lm5W	N6_NIL-Lm5W	S1_NIL-Lm5W	S2_NIL-Lm5W	S3_NIL-Lm5W	S4_NIL-Lm5W	S5_NIL-Lm5W	S6_NIL-Lm5W	N1_NIL-Lm5M	N2_NIL-Lm5M	N3_NIL-Lm5M	N4_NIL-Lm5M	N5_NIL-Lm5M	N6_NIL-Lm5M	S1_NIL-Lm5M	S2_NIL-Lm5M	S3_NIL-Lm5M	S4_NIL-Lm5M	S5_NIL-Lm5M	S6_NIL-Lm5M
neg_10005	alpha-Linolenic acid	11231.1	8396.82	18862.4	13184.4	13276.9	16010.8	21275.1	15548.8	6475.64	12619.1	14402.6	14709.6	21716.4	15372.6	436.3	16844.6	793.912	29737.6	61479.3	42886.6	51975.7	53073.8	2140.23	41282.2
neg_10009	S-Methyl-L-cysteine	874.559	773.877	3676.51	874.358	1437.34	1209.94	1709.48	793.919	328.298	911.196	106.792	338.106	2311.78	1377.99	39.8345	1227.71	24.9972	2199.75	750.583	456.057	572.09	411.654	16.7432	264.532
neg_1002	D-Xylulose	372.915	353.638	280.772	73.855	191.702	88.1519	195.706	169.756	52.2727	110.513	214.413	130.687	149.626	215.306	3.42614	272.643	9.61334	167.152	678.043	720.18	603.817	454.731	18.0417	613.354
neg_1005	Ala-HoPhe-OH	7959.58	6438.52	6960.58	6698.57	7316.37	5691.19	9227.92	6546.79	3744.47	8778.62	6487.48	7470.68	5594.33	4757.49	185.3	3893.85	266.617	3986.81	21629.5	21982.8	19512.7	23470.2	560.437	20516.5
neg_10064	16-Hydroxypalmitic acid	3388.14	2098.83	1679.93	1876.1	2556.14	1405.53	1290.16	1408.9	610.729	1152.11	727.483	1116.98	1673.38	1934.05	74.1233	1560.65	51.8555	1367.04	1456.55	1531.71	1310.56	1560.53	38.4208	1577.55
neg_10098	9-OxoOTrE	138134	134766	158542	128605	121912	147392	242585	205068	150744	212363	146599	190514	149128	144215	5370.91	160325	7710.78	182715	166000	145533	137490	161018	4511.34	122296
neg_10110	Glycerophospho-N-Palmitoyl Ethanolamine	281375	378645	216485	1.16093e+06	288877	1.09543e+06	370587	283867	197630	349675	282697	1.09934e+06	196867	205987	6323.01	268698	7208.18	251934	673813	887648	803801	816986	16255.5	757291
neg_1013	Maltotriose	64937.1	79358.4	67839.6	105942	63161.5	99813.8	160103	165839	218017	226558	109075	255437	37852.1	54920.9	1499.1	54116	1969.15	62453.6	87882.2	86175.3	84758.3	118064	2887.12	80591.6
neg_10148	Glycerol 1-myristate	37455.2	25144	74588.4	51216	45638.7	57571.2	103869	55944.1	30285	67830.1	70359.2	62462	95701.9	61461.1	1918.58	79372	2500.61	139722	119923	99408.8	130760	125167	4974.65	118960
neg_10157	1-Palmitoyl-sn-glycero-3-phosphocholine	18238.9	35254.5	20973.1	125906	28537.6	113505	28721	12719.1	18829.2	23413.5	16286.8	35736.1	22973.6	24290.7	472.65	23778.2	475.712	18574.6	134894	202965	182497	187034	2048.13	118714
neg_1016	Naringin	34121.3	52886.4	32904.9	46155.5	44127.9	41497.9	34978.7	53553.7	33410.6	42629.7	17282.7	66282.3	22889	23684.5	834.415	24238.7	920.273	23636.6	26663.7	19260.1	21707.5	27445.7	718.734	21593.7
neg_10184	γ-Linolenic Acid	37590	18186.3	8293.74	11618.2	8476.12	10806.2	7334.92	7294.34	5205.08	8698.78	9585.53	14051.9	6545.44	6914.66	300.59	5927.79	359.273	7471.33	6909.07	7437.45	6734.27	7295.11	210.278	6892.32
neg_10201	Prostaglandin B2-d4	5139.44	2146.94	2838.66	1933.15	2751.03	1752.24	1312.4	5918.55	716.993	1203.23	605.867	5040.56	2268	2356.27	361.241	2499.39	147.482	2073.57	836.327	743.07	1122.76	848.926	49.2531	808.811
neg_10235	1-Palmitoyl Lysophosphatidic Acid	205515	332414	183270	244373	208838	258566	215470	182268	111116	223720	204697	178173	202807	190729	5421.42	218495	7170.86	223749	820105	807547	699661	891892	13884.5	677041
neg_10238	Cycloheximide	12064.8	6824.09	9303.21	13921.7	6919.38	15778	12258.3	9630.75	9609.33	10328.8	10231.8	27563.9	12037.7	10335.9	357.496	8047.14	803.21	16102.2	47190.3	53133.8	49422.7	49890.4	1715.86	45920.2
neg_10272	.alpha.-Linolenoyl ethanolamide	41160	25796	21510.4	23547.3	26623.6	19999	26664.5	24591	15603.5	27730.6	21272.6	22004.9	18597.3	18247	626.599	25923.1	989.681	23880.3	22593.1	20963.4	21258.3	28625.1	793.106	38202.1
neg_10284	Doxepin	27391.9	31084.1	25898.7	41095.3	36344.8	37929.1	33949.4	37733	28802.1	29847.3	25836.7	62518	36506.1	38505.1	998.319	41485.5	1182.98	33020.3	109844	81204.8	85416.3	108564	2485.49	79169.9
neg_10321	cis-9,10-Epoxystearic acid	4985.07	2439.27	1948.71	3284.83	3007.69	1909.01	2465.57	2464.17	1463.93	2840.32	1847.27	2691.75	1991.73	1876.75	69.3153	2789.45	112.382	2073.75	2276.7	1927.61	1651.58	2719.58	63.878	4564.42
neg_10349	9Z,12Z-Linoleic acid	1220.48	966.891	2139.08	1318.94	1503.71	1896.12	1723.81	796.172	436.495	857.843	1060.99	985.26	3379.85	2137.62	39.8408	2740.96	92.0478	6778.31	542.006	371.927	668.583	335.859	12.3798	459.891
neg_10375	16-hydroxy hexadecanoic acid	923.709	517.303	410.392	666.895	648.32	518.795	330.141	362.003	174.179	397.464	199.81	482.667	467.083	494.359	20.3636	417.558	12.7906	422.784	373.553	412.181	404.805	459.463	9.53104	464.622
neg_10408	1-Palmitoylglycerol	2512.58	2308.14	1002.06	884.716	1537.89	1688.88	1153.22	1871.76	539.206	919.073	957.524	1774.21	637.428	811.348	34.3269	823.14	29.3352	757.282	982.132	812.827	1003.53	867.472	24.4623	965.943
neg_10412	Stearidonic Acid	79367.4	59955.1	49493	56243.5	57448.4	50834.1	52432.8	47987.6	26599	49434.5	34456.5	46295.6	45918	49182.6	1416.54	50448.5	1942.3	50366.7	44957.4	40076.4	38501.3	52432.5	1605.32	66502.2
neg_10483	17-Octadecynoic Acid	10315.8	8424.91	9333.05	11097.9	12107.3	12971.5	9725.98	8589.35	8880.59	10901	9580.13	14145.4	13530.3	9653.91	284.223	17838.1	1421.07	15836.8	21017.6	18206.3	18456.2	15822.1	404.688	17416.6
neg_10517	1-arachidonoyl-2-hydroxy-sn-glycero-3-phosphate	32548.2	17302.1	15376.2	16219.9	13685.2	12785.1	18854.5	66383.1	17205	22049.4	29313.2	142311	12966.8	13299.2	1140.85	16531.8	1274.61	10653.4	41700.9	34424	32080.1	35943.7	1989.39	24726.8
neg_10562	1-Stearoyl-2-hydroxy-sn-glycero-3-phosphocholine	21273.7	23353.3	14989.1	98025.6	18178.3	75222.6	13349.2	9719.26	6768.4	15078.5	7677.1	38223.5	11645.9	11233.6	233.15	13254.9	211.26	12109.3	14553.7	18700.3	17974	19551	258.9	16878.1
neg_10673	N-Palmitoyl Glycine	8749.12	5261.22	5160.23	7541.43	4676.81	5492.9	6408.68	5984.41	2376.84	5516.05	3698.39	6377.59	4273.07	3393.93	73.8142	4687.52	173.971	6259	4900.38	4498.67	4796.15	7043.61	116.347	8097.38
neg_10703	D-Glucoheptose	5544.19	8496.73	15600.8	16372.9	19373.2	15131.2	15755.2	12769.5	8871.91	11525	6671.75	17217.8	21151.6	25797.2	490.671	21345.3	299.685	17716	4403.87	4117.85	4133.5	3307.35	76.6977	3792.93
neg_10705	1-Oleoyl Lysophosphatidic Acid	2.33872e+06	3.44661e+06	6.26532e+06	6.34091e+06	7.5514e+06	5.8327e+06	6.17598e+06	5.12953e+06	3.61665e+06	4.80443e+06	3.21125e+06	7.29887e+06	7.96886e+06	9.41385e+06	203438	8.15574e+06	164794	7.6131e+06	1.61245e+06	1.52812e+06	1.55444e+06	1.25567e+06	36837.7	1.59703e+06
neg_10717	Myristic Acid ethyl ester	11901.7	13141.6	10360.5	17359.7	15974.1	20838.6	5483.95	6415.52	4810.58	6744.79	4945.01	11838.6	22771.9	13456.6	425.821	14788.4	509.852	13719.4	8782.25	10843.4	10154.4	9156.75	223.551	10412.2
neg_10776	Phytosphingosine	7301.76	5437.77	4564.35	6507.33	5003.12	5611.82	5628	5501.78	2363.63	4929.93	3658.69	5176.02	3864.27	4280.8	67.4424	5295.99	126.287	5590.11	4741.02	4697.83	3615.44	5264.76	110.308	6976.03
neg_1079	Helenalin	1062.32	835.232	786.229	852.165	1001.95	758.301	684.667	617.451	391.964	926.419	456.671	871.577	606.45	501.735	25.4376	515.472	29.0625	451.166	1422.09	1180.41	1127.3	1438.75	37.1229	971.567
neg_10813	Clarithromycin	146908	143975	180046	231038	108992	161786	122454	134796	59597	175327	44338.2	115136	96394.6	120047	1830.33	114579	1596.94	111372	99475.5	99215.7	89516.9	219404	1656.41	187386
neg_10832	Ricinoleic acid	3383.02	1787.55	1737.88	2785.26	2080.7	1984.62	1897.83	1754.52	897.55	2465.18	1256.68	2505.99	1508.34	1507.68	37.3328	2114.48	54.4808	1849.81	2027.27	2411.82	2412.2	2647.12	47.2038	3160.38
neg_10866	Ginsenoside Rg3	164498	108149	155326	222432	152661	222445	146138	95173.3	68564.3	126752	80860.2	205254	151190	161106	3890.14	129439	7252.74	180514	115672	118371	139718	136845	3912.33	136748
neg_1095	Stachyose hydrate from Stachys tuberifera	266078	274058	171439	310888	198463	303069	338266	400881	357931	469420	267515	536406	96216.8	144541	4244.47	135678	5250.36	178566	124048	123436	139186	195688	4204.29	138923
neg_1114	Ginkgolide C	1539.42	1611.26	1146.02	1554.36	1396.26	1303.71	771.215	1590.25	1097.29	1411.68	1003.26	1759.84	999.352	1114.7	42.2887	1084.45	37.118	1004.62	1141.65	1351.22	1435.84	1572.08	31.9458	1299.56
neg_1164	Shikimate	1909.82	1252.64	1154.69	1054	1218.18	1278.84	677.86	666.19	375.029	810.789	497.979	826.793	1348.5	1142.05	48.0119	1177.58	42.7113	1214.12	872.327	856.883	910.415	854.876	28.6777	798.763
neg_1167	(-) Quinic acid	501173	420710	303369	277439	374361	369754	128063	199391	62685.5	154702	103780	170710	372465	307439	11767.6	273569	11095.1	297053	274692	202625	222453	194062	8059.7	206206
neg_1170	alpha,alpha-Trehalose	613238	548752	747893	802651	695015	644694	961755	1.01964e+06	760117	1.11549e+06	661766	1.24642e+06	539459	678245	19462.9	656082	29579.2	734392	1.47926e+06	1.41372e+06	1.46081e+06	1.78145e+06	46004.3	1.20496e+06
neg_1181	Asp-Nap-OH	2332.06	2120.77	2990.82	2643.17	2704.78	2727.6	1530.48	1579.75	626.24	1605.1	735.426	1444.51	2232.65	2239.11	84.6054	2215.47	99.5861	2391.95	3629.39	4441.33	4271.67	4629.24	113.56	4420.43
neg_1205	Glyceric acid	15532.8	11644.5	11740	11774.6	10257.6	8397.22	8552.32	9266.13	7693.12	10937.2	4184.01	9247.75	12047.6	11060.9	421.663	10371.7	366.854	9979.34	15056.4	11660.1	11751.5	13565.8	405.123	10997.3
neg_1229	3.alpha.-Mannobiose	741246	985457	1.48871e+06	1.38932e+06	1.41162e+06	1.11526e+06	1.3425e+06	1.28224e+06	752976	1.37509e+06	838874	1.36664e+06	1.26989e+06	1.25451e+06	46189.9	1.31287e+06	55484.2	1.27812e+06	1.81773e+06	1.8396e+06	1.70147e+06	2.02793e+06	56192.7	1.76054e+06
neg_1233	3-Hydroxy-4-methoxycinnamic acid	40036	56876.6	80393	81499.8	64469.1	48127.8	82535.7	86659	82815.6	110606	38702.6	96106	84401.1	68048.1	2462.38	67031.2	2523.75	64864.9	144447	107569	102955	127529	3995.61	94327.1
neg_1284	1-Kestose	2.06985e+06	1.96575e+06	2.233e+06	2.24386e+06	2.48656e+06	1.95362e+06	2.45985e+06	2.0311e+06	932728	2.36376e+06	1.53988e+06	2.05017e+06	1.84192e+06	1.76089e+06	60702	1.78073e+06	80680.8	1.94123e+06	2.21686e+06	2.25987e+06	1.94351e+06	2.26403e+06	65561.2	2.12032e+06
neg_1290	Gossypol	1982.75	1904.38	2226.29	1908.91	2253.92	1813.42	2037.93	2195.17	910.529	2048.06	1463.04	2063.47	2104.51	1987.34	69.1301	1900.94	86.6858	1909.39	2589.73	3161.4	3015.42	3169.9	88.6532	3024.46
neg_1305	L-(-)-Fucose	42438.3	29744.1	34347	31515.7	29844.6	28335.3	33381.3	33003.4	18174.2	36668.3	28398.2	36296.8	39766	37315.3	1255.29	36898.3	1359.4	37234.2	45624.9	46560.1	47283.2	46977	1493.23	45995.7
neg_1307	Serinyl-Histidine	10398.6	10644.6	15657.2	16187.2	14679.2	12520	16986.1	14162.9	10484.5	18082.6	13360.4	16350.9	14477	14092.6	502.075	15566.5	667.609	15316.1	38865.1	40825.4	42445.4	41626.2	1371.44	38330.8
neg_1314	Taurine	1186.6	684.102	955.13	925.503	926.856	732.033	783.37	716.879	513.224	794.536	746.565	877.431	950.741	891.984	37.8211	905.581	39.4927	895.343	1733.02	1938.71	1762.47	1923.91	58.421	1943.84
neg_1318	Oxoadipic acid	2175.67	1167.52	1525.65	980.917	1473.49	864.568	1209.37	835.73	555.053	1014.96	1076.24	910.577	1643.26	1541.29	54.8571	1542.47	60.9613	1549.25	1722.55	1842.68	1760.33	1830.42	60.5848	1853.39
neg_1320	D-Glucono-1,5-lactone	765.464	550.37	425.23	443.959	408.311	424.266	465.909	501.391	203.254	570.437	348.786	510.536	623.726	593.509	19.7499	346.594	24.0861	389.494	759.807	666.95	585.71	587.938	14.6876	723.393
neg_1340	Maltoheptaose	290232	442420	227138	410037	331178	409712	240019	483351	345904	408526	198200	509794	188026	212027	7821.08	167922	7287.57	207796	173503	155725	165997	218390	5180.15	171031
neg_1350	D-Glucuronolactone	1783.55	1141.68	1160.02	1208.13	1186.51	881.91	556.603	393.812	188.29	483.945	414.905	316.201	1581.58	1521.64	53.1356	1181.28	46.7786	1032.08	1186.43	1299.88	1075.41	1164.67	37.9257	1397.53
neg_1373	2'-O-methylinosine	9860.66	5930.74	8616.61	7236.39	8104.77	5905.53	6436.58	4656.54	2037.14	5965.39	3636.62	4126.6	8885.31	8671.85	296.16	7733.01	331.569	8422.94	17481.3	18199.6	16119.3	17950.2	565.844	16512.9
neg_1400	Maltohexaose	350461	628664	314084	571888	464360	627218	379782	765766	480705	642609	307197	809443	238237	260378	9768.34	222691	10273.2	291328	258337	206797	225099	295103	7959.58	240111
neg_1408	L-Glutamate	930.562	126.357	551.729	223.491	487.591	224.344	657.753	202.419	283.78	458.507	539.991	582.121	568.305	516.989	18.5586	453.981	23.1566	268.455	848.371	1067.23	739.718	1037.67	28.6099	966.804
neg_1424	6-Phospho-D-gluconate	38801.3	9780.14	28135.3	14630.3	15544.1	10317.7	27157.5	9732.73	6329.77	16377.1	20100.1	11919.3	29216.4	28114.9	870.164	35891.7	972.974	27049.5	58033.8	62950.1	53168.3	64750	1992.59	68656.9
neg_1431	D-Lactic acid	3927.56	1713.98	2661.67	2074.38	1962.55	1613.32	2813.05	1881.3	1127.59	2612.95	2654.63	2120.02	2506.26	2571.67	82.8998	2868.45	84.6285	2384.42	5672.72	6640.12	5486.45	6114.62	184.653	6462.18
neg_1433	Fumaric acid	131550	45121.5	86559	57694.9	56304.8	38211.6	102623	43318.1	31120.8	84564.8	135867	57897.2	85644	86223.7	2687.62	103137	2847.82	84124.3	229013	269517	216527	248940	7725.62	265242
neg_1443	Cytidine 5'-monophosphate (CMP)	60556.6	16643.1	20844.7	7950.58	13947.8	6363.61	10494.4	6020.38	2587.1	7730.97	9290.01	5466.97	20572.1	19777.4	690.228	17216.4	584.673	18360.8	18969.7	16718.6	19068.1	18788.2	593.454	23686
neg_1456	D-Erythronic acid .gamma.-lactone	73302.2	30287.5	90491.5	23664.9	30948.4	17565.8	19081.1	20553.9	8026.86	12537.3	4959.47	12328.8	180546	107847	5661.08	70594.9	3665.66	104162	57474.8	50552.2	79880.4	46528.4	1306.44	35072.6
neg_1482	L-Ribulose	472.947	249.605	426.344	315.462	427.461	336.741	439.421	417.445	249.42	432.931	258.648	426.282	444.932	400.49	14.8727	327.392	17.6796	385.898	549.329	520.452	515.612	550.747	17.9321	647.28
neg_1525	Maltopentaose	188523	292044	224912	282045	294344	310932	198502	290979	113444	232727	124179	288444	146347	131030	5179.71	120507	7606.23	176685	141948	81206.1	104738	108852	4694.38	112665
neg_1553	3-Dehydroshikimic acid	5563.4	3826.61	4436.74	4170.53	4182.14	3499.62	3383.89	3747.38	1701.87	3096.51	1890.71	3495.58	4839.44	4206.71	184.398	3937.41	168.312	3610.59	3822.85	3844.11	3612.99	3984.82	117.865	3705.23
neg_1579	3-methyl pyruvic acid	41135.6	39653	33722.4	35090.9	39746.7	37108.4	23368.2	32576.8	15980.5	24518.6	14444.3	31022.6	31013.3	26854	1153.4	25075.1	1075.36	26521.3	24078.2	23715.8	23182.1	25781.1	712.334	24177.9
neg_1584	4-HYDROXY-6-METHYLPYRAN-2-ONE	1269.5	856.427	1427.99	1301.95	1168.28	1095.75	876.67	729.315	312.096	794.201	433.276	631.36	1442.13	1222.92	52.2901	1128.28	54.2174	1082.01	1041.24	988.942	820.126	883.138	32.8402	1154.81
neg_1586	KOJIC ACID	2841.38	2020.77	2790.46	2256.52	2240.57	2310.48	1817.97	1600.28	769.161	1612.88	1064.87	1571.15	2723.66	2440.61	97.7596	2171.44	99.5214	2346.18	1546.01	1682.77	1470.96	1574.2	53.1835	1837.72
neg_1587	Oxoglutaric acid	2970.37	2653.32	3233.45	3251.85	3552.41	2575.6	6893.38	6632.85	4584.52	9483.6	5050.2	9198.56	3275.11	2930.5	117.225	3273.57	136.005	3638.1	2401.69	2024.53	1639.98	2044.94	58.4834	2232.27
neg_1698	Trp-Tyr	9038.07	12393.8	20966.3	19019.3	20365.3	16470.8	20067.8	21567	12857.8	22267.8	10956.7	23530.2	17683.6	17850.4	628.103	18555.8	884.871	19248.3	26585.5	24797.6	23570.2	26950.2	866.45	24490.8
neg_1763	N-Acetyl-L-glutamic acid	35218.1	19369.8	28854.1	19086.9	26227	21725.8	20617.1	17388.8	10024.6	18075.9	16666.2	17514.1	35004.4	34048.6	1182.15	29466.3	1366.5	30651.6	14925.4	12429	10721.9	12626.6	510.412	14029
neg_1795	9(S)-HODE-d4	314.625	183.61	202.334	718.31	227.033	415.456	260.516	237.725	97.8934	290.472	131.66	712.258	202.221	178.256	2.96464	229.786	0.854033	163.614	418.336	507.028	496.622	499.02	7.98907	483.472
neg_1854	12(13)-EpOME-d	3177.43	2039.23	2085.38	5242.82	2403.27	3761.42	2192.5	2055.19	772.895	2668.48	1045.24	4304.19	1923.97	1833.19	37.2318	2335.18	34.1866	2070.44	1561.88	1986.63	1839.96	2306.82	33.589	2465.04
neg_1968	Telmisartan	30465.4	18304.9	17265.9	17724.8	18190.9	29017.2	12355.9	26930	7673.21	10353.3	7406.3	27935.4	16132.8	13299.8	548.752	17150.9	440.128	16330.9	7480.9	7373.65	6931.89	7077.33	216.814	6255.63
neg_2033	Osthol	6060.77	5386.75	5852.59	6782.66	6066.95	10462.6	7211.72	6810.59	2260.59	4707.46	2108.72	4868.1	5609.88	5622.77	33.9905	5354.76	31.0885	4957.69	4037.77	6135.44	4559.24	4126.71	31.4962	3321.68
neg_2084	L-Leucine	6709.3	3871.47	4559.02	15560.6	4161.03	18636.8	3553.64	5061.43	1168.32	3613.76	911.167	12805.1	3255.06	2045.94	98.3439	3049.03	97.6936	5830.46	7274.74	4279.72	6882.82	4536.31	74.3442	3168.56
neg_2096	L-Ascorbic acid	5745.35	4984.57	5563.6	4098.58	6046	5080.27	4582.46	5289.03	2955.56	5394.52	3559.08	5145.05	6135.83	6316.6	220.36	6468.46	230.147	6467.43	3885.58	2901.46	3001.04	3480.85	96.4199	3777.02
neg_2100	Uridine monophosphate (UMP)	59846.7	45543.7	52334.2	30367.6	47115.7	35795	38439.4	42565	19580.3	42386.7	32193.5	35162.4	56467.8	57632.7	1969.49	55102.6	2132.38	59114.6	33359.8	23105.3	25434.4	29858.1	885.649	31825.3
neg_2101	Dodecylbenzenesulfonic acid	1.77563e+06	1.1219e+06	1.01803e+06	1.08256e+06	1.20743e+06	1.03739e+06	1.24638e+06	1.08856e+06	816306	1.89667e+06	1.17975e+06	1.55398e+06	895957	1.00235e+06	55989.3	1.34648e+06	97489.8	1.584e+06	1.18619e+06	1.14986e+06	1.11234e+06	1.6532e+06	64443	1.93665e+06
neg_2109	20-HETE-d6	32.8361	1.36261e-09	1.45642e-09	47.7814	1.38874e-09	1.26583e-09	9.66906	9.10731	7.08009e-10	1.2533e-09	7.97734e-10	75.552	7.96462	4.49548	4.44159e-11	1.23927e-09	4.97599e-11	1.24983e-09	1580.82	2345.4	2076.25	1585.3	26.3098	1718.78
neg_2136	16-phenoxy tetranor Prostaglandin A2	854.056	1165.39	1309.85	4118.1	1629.33	6507.52	1200.95	1652.68	197.596	1838.4	217.749	5600.82	1076.45	1012.54	10.1118	1275.27	14.5952	1940.01	357.54	934.121	414.778	697.054	7.74517	454.972
neg_2174	Colforsin	1460.14	2058.38	2630.04	5438.16	3964.55	7502.04	3760.24	3831.49	790.549	2140.39	654.35	5161.03	2890.59	2987.21	7.75636	2462.54	13.9243	3106.24	987.132	3113.21	2132.72	1490.47	9.17455	1233.89
neg_2176	Prometryn	513.471	751.768	1046.68	2181.45	1602.28	3161.23	1474.83	1509.62	317.584	908.28	249.404	2215.76	1141.84	1106.22	2.00366	1000.61	2.34095	1362.66	362.171	1251.22	886.588	614.654	1.23609	419.901
neg_2178	Geldanamycin	32338.8	49782.2	76885	169014	115687	251757	94850.2	102239	21553.3	63271.9	18649.2	178619	74527.1	75591.2	263.895	75370.2	292.278	95178.2	22585	88864.4	66041.3	45319.5	164.781	31434.3
neg_2320	Estradiol Cypionate	31093.6	20077.4	16527.2	22105.6	20481.8	17804.6	21092.4	17920.3	17324.8	22809.1	20574.8	22286.1	15342.5	17259.8	534.179	20142.8	1659.21	23622.5	17255.1	14570.7	13924.4	20582.5	706.44	26627.9
neg_2345	NORETHINDRONE ACETATE	771092	506612	447434	516866	515533	464030	532911	467867	169593	356389	235571	432252	397116	431422	11444.2	424767	14604.2	376857	462049	433740	339105	473241	12907.8	502291
neg_2372	Dioscin	107661	74179.5	126548	99212.1	106794	80924.9	60296	45590.6	29664.2	198909	34568.7	132779	114332	121325	3404.46	123006	3270.76	247865	18887.4	17693.2	23707.7	14268.9	1150.09	32754.3
neg_2403	ponasterone A	136.503	1298.04	10869.4	140232	12211.9	104412	1.2788e-09	1109.39	537.031	456.98	371.173	63727	5122.39	7308.61	133.295	5347.98	0.186943	3639.47	1.52446e-09	1.59925e-09	1.48708e-09	14.9999	30.7245	430.913
neg_2427	2-METHYLMALEATE	115209	75794.2	88723.4	88930.3	83736.2	65794	86222	57157.7	29310.6	87338.2	60504.5	55680.9	95210.5	91279.6	3125.03	88448.1	2512.67	85501.2	78347.3	103846	99701.4	91721.5	2611.81	99443.3
neg_2575	Spiramycin 1	84220.5	65614.9	76145.5	87068	70268.1	54293.3	40312	28782.9	11148.1	47158.4	9838.68	39492.1	95949.1	103291	1963.56	60802.3	654.993	43615.6	82073.6	77886.9	82040.9	105684	1290.47	79106.7
neg_2901	Uridine	48578.3	40916.6	31749.7	22264	39596.1	24008.6	26427.9	41579.6	22069.3	31658.9	9299.73	43192.6	27279.1	23627.4	877.086	24152.2	1548.69	28189.8	64571.8	56097.5	50708.4	62818.3	1425.54	35923.7
neg_2930	Itaconic acid	89521.1	58463.1	65049.8	64980.3	58453	54831.1	58943.3	41918.9	20312.1	59294.2	52972.5	40909	67933.7	65037	2249.62	60622	1980.9	63311.6	57212.6	66898.5	64086	62015.5	1961.52	77990.3
neg_2932	O-Phosphotyrosine	1381.18	1068.59	1682.98	1173.26	1431.71	1100.87	2264.31	1361.7	1226.85	2022.91	1557.81	1457.24	1586.45	1412.74	51.8166	1339.09	69.6659	1236.67	3145.52	3564.42	2988.18	3585.21	95.7801	3294.35
neg_2946	Aconitic acid	108098	81867.2	101469	95221.3	87237.4	83530.3	91492.8	73203.7	41066.5	96921.2	69622	85370.2	95738.6	90581.7	3285.77	91426	3117.61	89632.6	83774.4	102593	97118	97603.7	2806.38	99958.7
neg_2947	Guanosine 3',5'-cyclic monophosphate	15020.1	17640.2	16511.9	15632.7	16029.1	18494.6	8587.76	13720.5	10246.2	10040	7826.51	15674.2	18040.2	16158.6	591.73	16465	631.728	16027.8	9197.37	9576.17	8299.88	10042.3	236.965	7443.46
neg_2966	HAEMATOMMIC ACID	23221.6	18842.4	38582.7	22486.5	19631.4	27982.6	51503.1	33194.6	21416.2	58264.6	43115.9	32273.2	31878.3	31307.6	1140.05	33489.8	1749.61	33052.6	30617	38319.3	32793.4	43577.3	1075.8	35523.9
neg_2984	Dehydro-L-(+)-ascorbic acid dimer	18461.9	21741.2	29463.5	20801.5	19253	27021.2	29523.4	24945.9	14429.4	31985.9	22161.9	35999.1	26186.4	23357.2	1045.55	25227.2	1103.56	24672.5	10105.7	17509.4	14975.6	17332.2	426.04	13940.7
neg_3034	2-Hydroxyadenine	22233.6	11664.4	11090.3	7289.65	8942.64	6677.81	7585.46	6241.93	4489.58	8151.89	6867.21	6862.33	9240.55	8516.41	329.972	7559.51	410.177	8561.55	14660.5	13656.4	12191.8	14262.2	437.426	14223.8
neg_304	L-Lysine monohydrochloride	5343.71	3135.96	1983.71	1516.91	1715.77	1659.64	1379.8	2006.01	869.722	1510.91	1005.95	1666.39	1642.81	1473.81	68.3888	1465.94	87.0667	1709.41	4688.74	4798.67	4262.3	4811.73	108.363	3403.46
neg_3092	N1-(2-Hydroxyethyl)flurazepam	37878.1	15590.9	39066	26369.4	14550.8	15464.9	53243.2	19095	32882.7	58959.2	58084.7	25265.2	45025.3	49058.6	1080.59	44493.6	1462.87	49106.1	90765.1	64669.5	71033.9	74241.4	2675.79	75919.4
neg_3124	L-Erythrulose	296.251	322.743	321.47	313.429	290.114	312.285	247.45	299.541	220.798	258.548	212.255	324.945	241.449	228.412	6.99547	204.776	8.28292	201.713	247.068	279.813	239.129	321.176	7.33756	291.293
neg_3127	3-Prenyl-4-Hydroxyacetophenone	388.925	373.555	399.446	454.911	359.182	336.607	477.701	359.395	237.203	414.113	386.087	476.094	455.847	388.224	12.3094	327.06	19.861	309.676	1943.75	1338.61	1302.9	1355.45	57.2435	1240.41
neg_3232	S-Carboxymethyl-L-cysteine	92853.5	54066.9	81620.6	64731.3	64708.4	62029.9	63013.5	62371.7	38619.8	65072.9	37873.3	61260.5	64560.3	64302.7	2509.68	60883.9	2474.31	65314.1	30754.5	29723.4	29945.2	30090.5	863.718	32081.8
neg_3313	Succinic anhydride	467.703	274.356	225.044	407.658	445.8	181.203	131.159	94.1347	29.7254	110.442	80.0149	104.934	264.274	252.447	12.2031	238.002	4.96711	177.475	123.426	60.3483	78.5922	48.2874	2.61524	127.472
neg_3316	Indoline	98267.2	65477.4	63944.1	45402	61195.3	50075	44181.2	50859	22220.2	44740.2	35956.3	42191.7	62211.8	57114.9	2319.87	53792.9	2777.83	56577.1	106529	129846	115581	119383	3147.13	115484
neg_3328	4-Hydroxyphenylpyruvic acid	222028	131524	206875	148553	162137	146435	172367	153137	101476	174777	109997	158591	161964	162603	6049.81	151885	6718.98	164125	107891	109253	106526	104815	3054.72	114995
neg_3329	(R)-Equol	62813.1	12450.8	9019.07	4780.04	6416.07	5210.53	2804.22	2325.4	864.31	2301.63	1800.15	1462.51	4835.67	3267.59	177.448	2918.75	147.268	3568.4	19162.1	33855.9	21439.8	24082.6	553.709	20860.5
neg_3394	N-Alpha-acetyllysine	12813	7854.27	6421.97	5997.44	5366.71	5442.58	7167.44	5102.22	3503.87	6561.79	6550.1	6186.52	5426.68	6030.9	217.1	5055.59	204.897	6116.04	6466.33	6276.5	5250.68	6263.28	145.119	5832.88
neg_3528	3-Butynoic acid	842.287	1161.02	2164.67	1060.05	676.331	2036.06	1365.66	2007.62	1010.74	1450.85	866.274	1581.45	1159.04	1517.87	46.959	1715.5	62.1257	1789.16	358.239	939.211	850.069	1238.04	19.8903	497.788
neg_3548	4-Ipomeanol	16891.8	19499	19750.7	13177.8	22526.6	13579.9	12723.2	8971.1	9906.01	14887.1	4985.4	7977.19	20465	24270.8	449.501	20234	861.172	19718.9	3956.2	4427.75	3976.47	4309.18	118.051	4366.42
neg_3549	Pantothenate	31902.7	18603.3	20624.3	21545.2	18562.4	19581.1	22773.8	18143.6	13135.8	24589.8	19081.4	20918.3	21563.6	21228	745.301	18204.5	798.27	20847.3	37573.7	38833	37273.2	35998.8	1049.6	41145.3
neg_3579	Hydroquinone	555.505	568.141	2475.61	337.853	408.992	300.48	429.152	333.103	217.399	401.587	304.834	361.059	2128.99	516.003	66.4081	492.722	19.6044	447.202	1693.25	1452.51	1524.19	1711.83	46.9653	1358.11
neg_3582	Harpagoside	81672.9	57498.1	44794.3	47049.8	53360.2	54138.6	66419.4	58968.9	33484.2	78809.5	73894.1	73349	77179.8	71755.3	2829.8	64754.2	3626.61	68723.7	202952	222583	200452	203640	7024.75	205996
neg_3598	L-Aspartyl-L-phenylalanine	18553.3	18675	23458.1	20782.4	26543.3	19446.8	31916.2	28022.4	18884.1	30146.4	25487.7	29808.4	32525.3	34393.8	1168.61	30661	1897.08	33798.9	367021	404877	334951	379914	12422.2	337364
neg_3615	Gamma-Glu-Leu	22548.2	8871.04	5504.3	5515.44	4459.31	4351.66	5796.07	3346.03	1528.43	5390.77	6888.24	3730.42	5173.69	4148.24	176.671	3682.98	133.451	4344.65	19775.9	22639.3	18482.2	19926.9	515.276	18195
neg_3701	3-Hydroxyphenylacetic acid	1388.54	1051.02	1646.68	984.286	1246.78	1059.79	1603.55	1237.63	864.284	1764.9	1260.75	1283.83	1244.83	1383.63	41.3026	1264.99	56.222	1541.6	2193.4	2417.06	2115.16	2488.44	70.8458	2614.18
neg_3756	G-418	4829.67	3098.45	2769.48	2230.46	2228.03	2333.54	2349.03	2374.87	1201.36	2716.08	2250.65	2685.68	2285.85	2308.66	71.8929	2143.69	79.2139	2289.25	14106.6	14446.6	13777.5	14684.4	419.52	13593.1
neg_3757	Prunasin	2789.46	2371.16	2209.86	1752.37	2446.38	1603.36	2060.64	1622.02	1279.45	2142.56	2205.2	1809.65	2363.02	2172.34	70.5543	1810.92	152.07	1907.38	12346.6	11726.2	11350.8	10868	439.602	12344.9
neg_3771	Valyl-Tyrosine	23749.2	14403.6	20681.2	16519.5	21638.3	12871.3	28291.7	20604.2	12545.5	28367.8	38686.2	20884.8	37594.7	33285.1	1242.17	29814.7	2756.67	42509.9	433964	358821	316831	360528	13922.3	336590
neg_3854	Chlorogenate	569007	1.69906e+06	2.24498e+06	2.29954e+06	2.63849e+06	2.55536e+06	2.17949e+06	2.2413e+06	1.05717e+06	2.35148e+06	1.6996e+06	2.23186e+06	1.86494e+06	1.87637e+06	69006.6	2.00667e+06	77848.2	1.90821e+06	1.1985e+06	1.03871e+06	1.32067e+06	1.0595e+06	49132.8	1.49165e+06
neg_3865	Acetic acid, phenyl ester	11412.1	31167	42566	40921.9	50819.5	49276.6	40641.4	41490.2	19559.7	42158.7	31463.7	41744.8	34261.2	35014.1	1292.84	37018.7	1484.79	35962	24563.1	20844.5	26059.6	21238.4	967.917	28825.2
neg_3866	UMBELLIFERONE	3797.7	4875.88	6242.27	5627.1	6421.5	6431.02	5655.15	5573.12	3290.2	5965.61	4287.01	5825.37	5115.11	4792.24	184.894	4742.69	212.12	4629.16	4864.04	4937.37	4773.24	4696.84	164.88	5251.27
neg_3913	5-Hydroxymethylcytidine	14138.9	7794.41	13437.6	8267.16	9401.81	7395.32	8152.59	5956	4985.82	8418.71	5075.63	7789.4	16755.7	11835.4	371.702	9646.86	500.952	12613	5078.42	3567.83	3838.68	1781.55	196.134	3903.7
neg_3935	L-Tryptophan	28589.5	20209.7	15936.4	12728.9	15801.8	14754.1	11344.7	10910.4	5783.69	10352.1	7870.28	8559.21	10950.9	9937.6	536.899	8618.26	647.858	11067.7	68077.4	107321	92938	94011.7	1588.11	91576.2
neg_3937	VALDECOXIB	25252.1	22476.5	22078.5	19392.3	20131.2	19725.4	20679	19562.5	12066.2	18740.9	11802.4	19209.3	23435.4	21703.5	758.107	17076.2	825.92	17015.9	19018.5	24549.4	21911.1	22887	585.58	23372.9
neg_3966	Indole-3-carboxylic acid	4690.2	2186.7	3868.5	2877.29	2558.58	2079.65	8397.09	3380.52	2837.92	7479.65	6825.59	3687.39	4108.04	4870.23	127.883	3412.69	205.463	3644.77	34800.4	47170.1	29540.2	32296	1079.84	40882.1
neg_3974	Abu-Leu-OH	49390.5	30205.1	33686.1	28514.3	32325.6	26667.6	47900.4	38291.9	26977.8	44076.2	35555.4	38969.5	33706.7	35585.3	1086.5	32012.2	1300.95	31339.2	70377.6	76109.8	65398.8	74264.7	2068.59	76104.7
neg_3978	Zearalenone	1646.05	1094.01	1244.73	1341.47	1139.6	926.827	2030.98	1127.36	1103.64	1852.2	1643.2	1316.37	1176.36	1170.48	36.5221	828.327	47.0455	844.85	3503.66	5422.17	3952.65	4866.75	109.967	5331.15
neg_3995	Picolinic acid	802.832	591.153	833.176	641.378	667.389	576.277	899.62	625.815	581.904	726.542	392.128	519.899	687.574	526.259	22.5084	604.421	31.2128	678.989	617.998	638.939	651.189	608.491	18.4516	684.955
neg_4057	Pyrocatechol	377.819	445.528	561.01	471.161	572.284	464.758	517.978	550.463	376.877	509.98	423.76	494.225	621.605	664.121	24.5149	611	37.5444	669.663	2904.35	2952.67	2794.44	2908.23	91.4999	2898.01
neg_4059	3,4-Dihydroxybenzoic acid	4177.81	5357.77	6845.87	5683.44	6717.89	5587.01	6382.52	6784.5	4846.65	6103.21	4417.29	6046.84	7593.64	8057.19	305.059	7736.51	476.337	8538.17	34591.9	36200.1	33416.3	36495.9	1066.14	33884
neg_4078	alpha-Ketocaproic acid	911.544	488.732	672.525	589.783	428.578	487.62	562.128	418.747	416.717	608.531	296.719	437.628	572.817	678.796	20.425	648.327	23.8243	687.064	229.248	299.031	138.31	244.716	4.54101	161.366
neg_4095	Neohesperidin	12780.4	11777.3	12767.9	9624.57	12803.9	9971.86	11218.4	11149.9	7358.44	9190.45	7407.81	8685.01	14665.3	15253.7	578.916	13442.7	804.029	14744.3	89056.3	88503.1	80474.6	81556.1	2518.46	80521.2
neg_4113	Isoleucyl-Histidine	1828.53	1666.81	2217.02	1510.91	2507.72	1520.54	2495.56	1828.46	1049.66	2871.12	3951.27	1359.17	4064.39	4345.53	107.513	2880.24	400.784	4594.27	41050.8	36650.8	36274.1	32211.4	1379.98	42247.5
neg_4199	P-Fluorophenylalanine	306.214	152.918	521.71	137.118	308.623	124.96	153.385	164.088	90.4715	187.785	228.806	85.8858	508.405	606.611	11.336	517.47	30.2235	751.931	3205.02	1858.32	2201.81	1509.26	97.0194	1908.65
neg_4245	4-Hydroxyphenylacetic acid	3832.16	2880.02	4272.36	3538.31	3728.52	3297.64	2947.87	2423.03	1520.38	3186.24	2260.49	2643.08	3908.41	3830.88	133.223	3866.27	147.452	3955.08	4481.38	4121.18	4396.3	3966.19	118.624	4395.39
neg_4250	Valyl-Phenylalanine	5261.87	3506.21	5201.01	3482.56	5280.08	2868.89	4122.72	4522.49	1730.84	4760.84	4402.74	3656.24	8535.16	7858.89	289.728	8601.56	730.183	12565.2	63282.1	51773	49768.8	45133.5	1888.99	56188.4
neg_4267	Magnolol	666.814	556.346	610.284	484.685	652.621	480.157	380.574	416.473	236.598	426.53	357.496	419.257	741.181	701.353	23.0957	596.347	37.5736	673.458	3616.98	3106.66	2588.65	2834.87	100.094	2618.03
neg_4333	8-Hydroxy-2'-deoxyguanosine	6874.03	11374	11335.1	10671.9	13142.2	14288.2	14568.9	17476.4	9087.19	17813.8	11303.2	18635.1	13134.8	13707.2	486.854	13114.9	610.43	13873	8185.98	8894.01	8857.23	8013.08	265.953	9640.91
neg_4367	p-Salicylic acid	4839.06	6627.04	10217.6	6927.09	10737.8	6764.06	6887.67	6822.75	3606.59	4329.48	3771.64	5531.49	12111.6	13611.5	442.701	10350.3	434.753	10277.1	42991.4	39089.4	47877.5	42710.4	1241.43	46058.9
neg_4424	2'-Deoxyguanosine 5'-monophosphate (dGMP)	5566.09	4204.68	2543.24	3463.86	2840.13	2133.32	1508.76	987.119	638.473	1294.96	923.796	1009.29	2512.28	2455.83	83.3648	1965.92	69.9569	2029.78	1717.35	1747.75	1616.82	1646.21	44.6753	1890.22
neg_4443	3,4-Dihydroxyphenyl ethanol	101.211	141.724	157.305	127.535	201.301	68.7557	182.626	92.2688	94.8417	178.258	182.496	114.422	234.013	233.167	4.47613	206.664	11.1294	194.482	676.581	908.305	716.096	797.701	22.9244	906.747
neg_4488	3-Methylphenylacetic acid	3907.39	2376.79	3006.15	2667.7	2991.79	2835.45	2671.4	2513.41	1485.56	2786.34	2001.75	2858.8	2831.94	2797.75	94.8404	2705.18	118.629	3010.26	2855.98	3429.87	2545.97	3144.57	85.5398	3136.61
neg_4515	Demethoxycurcumin	12507.4	13338.3	18211.7	18284	19911.2	20616.3	12947.5	15358	8276.73	15504.7	8876.05	20517.3	15484.1	14403.1	596.178	12689.7	736.265	14490.9	17123.9	17951.4	15665.4	17617.4	469.594	16353.1
neg_4584	N-Acetyl-a-neuraminic acid	80829.2	118457	114044	98338.8	119320	105679	113564	117678	74799.8	106539	72320.9	128975	101671	104166	3639.76	95195.7	4206.81	95811.6	98237.9	94781.5	88443.5	83940.7	3219.51	100534
neg_4594	4-Hydroxybutanoic acid lactone	1247.95	950.288	1140.02	1032.36	1067.79	1165.15	852.098	903.445	471.868	881.292	636.41	901.776	902.764	870.057	33.4266	859.825	33.9983	886.497	662.327	706.937	604.284	705.465	18.5065	760.044
neg_4617	Glycyl-Phenylalanine	10267.5	8117.52	12498.3	7668.82	9769.64	7584.28	10863.6	7860.37	5256.52	9927.84	6722.58	9581.42	16982	12793.2	358.417	13602	529.545	15621.6	11487.1	12679.4	12505.8	12791.8	394.28	12263.3
neg_4647	Succinylacetone	1061.38	466.742	701.987	414.098	589.453	412.458	310.119	276.804	201.039	359.299	238.289	312.286	781.585	798.226	21.2708	667.464	20.4615	557.294	81.5968	69.8444	109.993	72.69	2.15076	60.8453
neg_4685	2-Hydroxycinnamic acid	41237.4	32892.8	33445.9	31577.6	32315.6	32990.6	29807.7	31362.9	16336.8	37104.6	25728.3	33475.9	36538.6	34292	1199.23	32155.7	1432.5	31927.5	42876.3	41217.2	41136.4	42555.4	1331.44	44716.6
neg_4686	Caffeic Acid	28671.2	34054.4	66067.9	29916	40658.5	31808.4	38514.7	40793	20847.6	42861.1	28062.8	44671.9	58112.4	29784.6	1953.77	30573.8	1261.16	30890.8	25503.3	21096.1	22020	21950	722.281	23797
neg_4688	Gluconic acid	51866.8	28219.9	37173.7	31609.3	34336.7	35752.2	30690.3	35237.2	19404.6	36491.5	25210.6	37820.5	34206.2	37647.9	1136.48	34200.3	1335.75	41321.2	31387.2	35588.9	26816.4	37825.5	833.127	32215.4
neg_4919	trans-Cinnamic acid	624.176	485.965	647.062	539.788	506.525	515.537	712.797	635.829	467.507	837.388	644.493	752.301	549.721	676.304	19.1224	508.638	23.8978	570.081	1361.73	1347.53	1298.49	1402.41	41.1127	1329.85
neg_4980	5-Methylcytidine	2616.86	2139.21	3398.92	3114.32	3476.85	3725.15	2328.7	5035.87	1541.55	3577.1	4318.17	3129.02	3855.59	2914.35	120.048	3011.54	124.113	2669.33	10741	14304.3	11952.2	16423.8	402.634	12769.3
neg_5004	Narcissin	105252	36397.5	20280.6	17891.4	22411	15330.4	18056.3	13323.6	11085.5	19935.9	14915.6	15067.3	23294.1	22325.2	671.875	19009.8	843.584	19930.8	31633.7	33684.5	31830.6	33027.5	1011.3	35265.7
neg_5022	Rosolic Acid	6965.04	7937.99	7615.64	8406.92	10412.9	7723.78	7479.3	10400.3	4697.96	10394	10192.3	9387.45	12037.8	11670.7	404.571	10858.2	623.258	8811.92	18813.1	18772.8	18672.9	19819.4	646.563	21807.9
neg_5061	Picrotoxinin	10901.4	12201	12083.3	11986.6	12487.1	12015.8	11601.3	12265.6	7227.2	12005.9	7706.38	12327.3	10473.2	10626.2	366.122	9027.16	395.674	9056.21	10682.2	11967	10686.7	11412.9	321.515	11487
neg_5063	Rebamipide	106780	106733	104283	105409	111911	105141	105401	110119	62817.8	110789	80256.2	115293	96464.3	99500.8	3341.69	90102.3	3768.64	90700.9	135483	155898	128386	151354	4149.23	147395
neg_5132	4-Hydroxycoumarin	520.163	1118.28	1844.81	1718.32	1623.2	1760.57	1187.86	1936.57	961.278	1282.03	916.856	1684.61	1204.23	1384.99	53.1281	1242.84	58.1744	1386.71	2163.45	1948.13	1832.27	1984.47	66.6857	2026.12
neg_5137	Chlorogenic Acid	94913.5	193419	306139	281320	297803	298710	175118	308701	156471	179552	106094	273993	192719	224713	8973.02	221685	8914.27	250502	88305.5	82127.9	80989.4	78786.9	2987.43	87507.4
neg_5250	2-Methylbenzoic acid	1607.48	2695.06	9428.49	9090.43	10721.1	12384.5	11037.7	17839.1	7369.03	13500	8660.22	18425	9991.08	8556	430.602	12629.4	747.241	14053.3	10411.2	7706.93	8898.49	6932	298.265	9410.94
neg_5251	ESCULETIN	3314.74	4264.94	7237.67	6223.2	6971.58	5713.62	13377	9152.97	7779.01	13772	11966.9	9369.69	5296.01	5763.55	216.013	4869.7	221.191	5277.96	6423.71	6038.03	5745.64	5802.03	215.387	8510.22
neg_5349	1,3-Benzenediol	26.1167	85.0315	93.5081	91.5567	74.4293	68.288	64.8219	78.8705	39.5139	51.1686	55.5348	65.7064	104.069	96.3904	2.89435	66.1633	4.06797	76.1881	1312.88	1601.6	1186.65	1261.2	40.5724	947.702
neg_5417	Flavin mononucleotide (FMN)	9318.89	5934.89	7252.76	5947.8	6627.89	5346.51	7595.25	5366.9	3476.61	7425.68	5672.98	5745.35	7181.43	7232.09	235.326	6202.64	275.211	6957.27	10899.4	10916.3	11988.7	11365.4	315.619	11212
neg_5435	6''-O-Acetylgenistin	130765	117776	127368	130310	118985	118378	125150	117808	70220.6	133690	93016.7	124153	133931	134236	4375.36	123240	4872.77	119983	167474	173923	159193	160907	5012.46	173286
neg_5438	Apiin	5.16921e+06	2.93519e+06	3.57859e+06	3.02444e+06	2.81283e+06	2.77262e+06	3.85424e+06	2.93493e+06	1.98292e+06	4.40942e+06	3.25053e+06	3.29236e+06	3.4988e+06	3.54125e+06	120716	3.11226e+06	138123	3.40841e+06	4.51687e+06	5.00596e+06	4.54952e+06	5.25537e+06	141381	4.87845e+06
neg_5448	Rosiglitazone	33019.5	26704.7	31727.2	22434	25052.8	29440.5	16855.4	14699.3	8556.6	16591	12365.5	17882.2	23956.8	25891.4	798.282	27061.4	650.03	17853.6	8870.74	9361.31	8201.86	9022.52	238.987	9463.83
neg_5461	Kaempferol 3-O-rutinoside	2.95991e+06	4.15156e+06	3.98528e+06	4.83379e+06	4.47459e+06	4.63057e+06	3.8684e+06	4.40006e+06	2.30513e+06	4.14125e+06	2.97487e+06	4.68446e+06	4.28968e+06	4.17901e+06	149298	4.35718e+06	162217	4.10741e+06	4.24164e+06	4.32956e+06	4.0063e+06	3.81977e+06	136835	4.73124e+06
neg_5472	Acetyl-DL-Leucine	1250.26	817.048	717.688	435.853	824.847	428.633	951.535	788.555	467.073	1015.92	823.814	798.086	1353.64	1123.91	33.2614	1039.61	53.1732	1232.88	9469.44	9127.42	8846.44	9304.16	255.135	8155.56
neg_5507	6''-O-Acetyldaidzin	11695	22508.6	13683.9	13457	16113.3	13727.7	15014.3	14632.1	8771.64	15550.3	12341	16136.3	13536.5	14581.2	477.783	14759.8	600.995	13844.3	27835.3	29901	26555.9	26517	976.726	32069.3
neg_5537	Apigenin	10771.2	8783.84	9986.81	9357.42	10251	9788.74	8507.04	8253.08	5102.9	8995.87	6234.8	8791.5	9912.68	9241.08	327.25	8638.15	360.694	8180.77	8549.58	8432.53	8094.73	8594.11	265.554	9204.98
neg_5538	Asp-Ser-OH	476633	410493	434542	413429	455226	430129	381182	369643	223659	411401	274993	387183	421170	386369	14109.9	356388	16214	351946	333927	341644	311854	374716	9759.14	368508
neg_5541	Sterigmatocystin	25988.7	22623.6	22841.6	22287	24297	22985.9	21881.3	20784.7	13386.8	22797.1	15504.7	21887.9	23159.4	21365.5	799.243	19986.1	882.711	19564.2	20395.2	21679.9	19471.4	22454.4	627.761	22874.9
neg_5542	D-galacturonic acid	15425.5	12063.5	13805.1	13567.4	12631.9	12525.2	14405.1	12475.7	8480.27	14458.9	10151.1	14872	13868.1	13097.7	423.512	12011.8	506.715	11307.5	19264.6	21461.8	17848.4	21649.2	573.303	21005.5
neg_5611	Shikimic acid	10478.2	11828.3	12412.7	10735.6	14443.6	12293.6	15127.7	14379.8	7490.12	14809.2	12044.2	16516.6	12665.1	14450.2	480.022	14788.9	615.146	14860.7	19925.4	21704.6	18477.2	20051.5	712.99	23983.3
neg_5655	Quinate	135429	197276	179252	151585	203318	192113	110671	171090	74583.7	114113	77635.2	172590	171900	189675	6914.13	182565	7219.26	205879	67335.3	49142.9	56097.8	45024.2	2229.38	56000.1
neg_5660	Acadesine (Drug)	36203.2	37173.1	37131	30822	40737.2	35477.1	59248.6	34549.9	25580.6	53528.8	46043.9	38035.7	36337.1	34488.9	1208.34	31752.6	1319.91	31894.8	76580.1	87335	82713.9	98345.6	2477.73	100531
neg_5672	Nafcillin	2742.09	2351.83	2285.41	2338.07	2624.93	2206.45	1810.66	2113.76	1044.75	1680.72	1118.98	1842.46	2610.35	2522.82	85.9339	2423.71	77.0832	2477.62	1410.85	1541.2	1511.2	1729.36	48.0568	1659.53
neg_5809	Isoleucyl-Phenylalanine	4034.18	2944.46	4103.28	2991.46	3213.6	2972.42	2516.02	2537.1	1161.8	2865.32	2043.53	2113.98	3759.19	3590.58	113.399	2989.06	96.941	3682.81	13541.7	16934.4	15485	15994.3	524.973	16872.9
neg_5880	HoPhe-Phe-OH	13941.3	12131.4	12569.1	12599.6	11392.3	14392.6	12114.9	12657	8064.89	11228.9	8788.1	14412.4	9766.11	10856.8	423.192	13036.5	451.416	13132.3	10603.2	13304.1	11150.6	12110.3	357.047	12112.2
neg_5956	6''-O-Acetylglycitin	333407	160930	224924	171577	158549	159681	187516	140234	122082	182617	137837	144941	200603	207036	6456.75	180913	7203.39	187184	207743	251522	208884	230130	5763.87	208009
neg_5985	3,3-Dimethylacrylic acid	245.904	171.149	231.897	241.162	192.198	162.189	383.302	233.564	206.871	356.432	253.088	275.664	216.307	254.284	6.62071	197.627	9.79402	233.272	552.253	558.696	620.875	672.756	17.7465	608.53
neg_5994	Quinic acid	76589	95806.2	104032	78383.8	106279	98934.3	71300.8	111495	51265.4	75025.8	52505.5	107923	93416.6	104549	3724.8	101612	3776.23	115229	39801.3	31312.9	31718.9	27339.1	1279.33	31692.3
neg_6057	6-Hydroxymelatonin	329177	238071	257984	219875	233143	248045	236342	209211	159858	259751	194410	254070	249796	249967	8423.84	219990	9615.51	228810	200962	217437	215337	213762	6496.19	200996
neg_6062	Hyperoside	17728.1	9858.94	3137.56	2021.5	4081.57	1474.4	765.916	751.079	547.327	646.381	558.888	739.167	2814.31	3272.66	89.6323	1629.54	40.8328	1169.26	1218.35	1193.85	1210.21	1500.6	32.2918	1103.33
neg_6072	Arbutin	24664.7	31305	71620.8	39234	44012.3	34365.3	69415.7	22875.8	24995	64172.8	32448.1	21407.8	83297.2	47250.1	887.066	48497.4	2033.71	61385.4	9632.47	7838.46	8995.38	5522.88	302.621	9879.23
neg_6100	N-Acetyl-D-phenylalanine	9552.01	5935.62	5647.46	4342.95	6505.57	4585.62	5144.34	5746.83	2752.13	6104.07	4834.02	5312.93	7345.8	7342.84	215.935	7282.09	461.654	7774.04	81926	67063.8	78329.1	61977.6	2483.53	72987.3
neg_6104	Isovitexin	431849	172758	305787	262736	187068	181748	364290	209609	164365	498267	414773	245795	292166	292744	9359.63	226057	10984.2	243113	306246	321267	277092	411546	9951.66	355610
neg_6124	Scopoletin	19052.2	10827.3	12493.4	15067.5	12443.2	11514	15580.7	12432.3	7823.32	16565.6	12657.7	14388.3	17409.1	17107.5	530.508	16647	593.607	15217.3	27073.2	28143.8	26324.4	25222.9	858.762	28942.2
neg_6273	Doxycycline	6280.75	5154.93	5756.73	5447.66	4942.8	4488.89	6016.62	4571.04	3346.29	5126.55	4005.38	4551.78	5050.59	4919.63	166.709	4528.95	199.084	4628.86	14100.4	14421.9	14736.2	14175.5	401.656	16061.8
neg_6290	KOPARIN 2'-METHYL ETHER	11083.6	8055.53	9953	9104.47	9816.11	9337.67	9599.89	8951.56	5105.05	10321.4	7074.49	9518.71	9787.38	9194.08	310.662	7730.46	370.02	8307.48	8425.02	8228.61	7718.66	8653.27	232.413	8538.8
neg_6292	Tryptophyl-Cysteine	27435.1	18706.9	23032.1	22993.1	22238.5	21143.2	25121.3	21404.7	12749.4	26964.2	19214.9	23587.4	23376.7	22200.4	719.873	18969.3	860.091	20227.1	23100.4	25788.1	22241.4	26210.9	676.176	25598.7
neg_6295	Ginkgolide B	12708.8	15824.4	30096	37312	27203.4	27886.4	19840.3	17255.2	10594	13612.4	8106.83	18632.8	23166.8	13775.1	644.673	11901.5	644.9	12439	8768.24	9632.98	8539.78	10155.1	331.225	10973.1
neg_6327	4-Nitrophenol	3.75651	7.73375	48.1926	22.1649	57.7726	44.5727	69.7282	80.1439	39.8718	85.8521	99.5309	72.1901	33.8038	31.384	0.513071	22.2829	2.91732	16.3417	1109.54	1819.1	1066.6	1395.47	27.8743	1471.13
neg_6328	4-ACETOXYPHENOL	736.077	694.505	495.661	550.167	523.846	555.911	128.182	251.148	104.801	177.837	143.671	166.25	642.555	493.756	22.9009	605.139	14.9273	620.384	209.166	223.84	206.782	130.705	5.86859	155.115
neg_6347	3-Hydroxybenzaldehyde	1000.98	1056.21	861.818	795.986	821.98	834.523	342.312	325.48	145.59	239.972	252.114	270.022	539.672	502.063	18.1628	358.695	17.6232	342.473	489.839	357.491	413.281	403.349	12.0099	631.774
neg_6401	N4-Acetylsulfadimidine	377877	522330	560359	446105	538114	429110	658644	688637	624101	743262	302897	759246	338488	358401	11802.6	481670	15389.6	339148	1.04186e+06	797281	475678	698114	27071.3	533133
neg_6415	Larixinic Acid	229.787	149.666	236.033	307.558	251.492	218.88	240.684	192.264	146.411	208.804	184.343	206.06	231.309	243.671	12.2085	322.09	12.0561	373.705	568.125	657.689	627.066	637.179	18.3228	565.336
neg_6424	Apigenin 7-glucoside	59857.9	81319.6	119762	126765	137938	123086	91830.8	106615	52203.2	84747.6	59838.4	99703.7	115537	124413	4550.46	101251	5598.36	106508	282983	279409	324730	258144	10257.2	288308
neg_6434	Tiglic acid	243.155	168.854	147.902	203.301	147.803	135.051	128.567	116.918	94.3217	115.467	98.6552	118.724	173.235	192.269	7.48545	204.633	7.99067	242.047	377.274	458.897	453.998	441.924	12.372	415.383
neg_6455	N-Acetyl-DL-tryptophan	34551.9	20854.6	22875.5	19682.3	24808.5	19788.2	14975.2	22020.7	8602.32	17041.8	14472.2	19878.5	14378.7	16495.2	610.798	19424.8	595.208	18293.3	21580.9	22491.4	22410.6	22000.5	646.262	22758.1
neg_6459	Glycitin	11641.1	11755	7766.96	9198.13	9560.66	9938.91	7735.92	8387.15	4500.97	7613.79	5441.72	9683.24	7906.86	7711.34	253.686	8183.8	281.258	7007.34	9237.13	10355.5	8854.41	10300.5	265.652	10392
neg_6531	L-trans-4-Methyl-2-pyrrolidinecarboxylic acid	879.371	505.143	821.538	687.033	918.546	867.132	1473.16	1995.73	627.383	1922.48	1383.72	2054.31	871.103	895.71	40.9283	989.041	60.0367	1111	4033.96	3094.15	2665.07	3007.71	117.52	3214.05
neg_6533	Sinapic acid	5036.55	2976.9	13591.8	15114.2	16152	20983.3	35123.8	43645	16355.4	45431.3	34026.4	48848.7	17333.7	16449.3	632.646	18599.6	1223.77	24554.5	98265.5	75364.2	67661.1	75926.8	2995.73	81964.5
neg_6545	m-CRESYL ACETATE	1340.06	2487.3	4319.44	3919.89	6139.53	5362.57	5080.99	7464.21	2405.65	5313.38	4667.21	8123.38	5224.35	5869.84	212.438	5136.53	307.72	6208.82	9451.46	7289.88	7272.11	7122.3	244.124	8479.03
neg_6549	5-FLUOROINDOLE-2-CARBOXYLIC ACID	2206.91	3216.01	4839.74	4806.54	6846.91	6009.97	5330.46	7767.79	2926	5857.25	4740.01	8535.73	5472.93	6078.06	237.787	5411.55	318.263	6116.18	7402.83	6249.98	5996.29	6309.9	207.644	6723.15
neg_6571	Baccatin III	81237.2	74089	72442.1	71309.5	69189.1	79488.7	103682	70393.4	56399.7	96722.2	66350	82867.5	89373.9	70654	2242.91	93361.3	4021.15	95264.7	65436.1	73224.7	66931.7	76712.6	2096.32	70590.2
neg_6582	Arginyl-Glutamine	22453.1	13026.7	14398.4	15724.6	13879.8	13451.8	11293.6	11020.9	6678.41	12235	10071	12599.4	15036.5	14275.2	591.492	14648.2	569.871	14022.6	17827.3	18797.7	17062.6	16966	488.532	17171.4
neg_6595	DIHYDROJASMONIC ACID	7454.91	10400.5	5601.57	5927.41	7394.83	9405.87	6103.02	3841.48	5999.35	6555.65	3337.33	5206.14	6112.12	7069.46	132.18	6137.14	358.825	6511.31	69.5735	81.7127	123.185	160.426	5.09725	182.927
neg_6617	Biochanin A	32095.1	27620.5	28367.7	27609.8	28018.5	28236.4	31814.7	31390.8	17474.5	28934.5	22403.8	34298.2	24426.7	23714	921.947	24734.1	958.026	24047.4	25096.3	24858.3	24620.5	26105.9	715.673	25410.2
neg_6715	Icariin	258314	397893	657590	425881	618783	372648	272844	213863	163088	269035	69713.5	151111	570093	558073	17382.1	404632	19937.4	457499	94701.9	88705.3	82612.3	79182	2728.88	95464.3
neg_6832	PHLORACETOPHENONE	68.8055	101.761	237.592	197.158	198.767	96.1907	797.716	684.391	248.061	992.641	1013.97	749.758	257.501	205.716	9.15052	232.307	5.5905	270.071	503.331	584.695	577.377	559.67	13.9686	322.493
neg_6866	Purpurin	1886.68	2341.4	2506.29	2956.21	2919.72	3128.55	2729.63	2958.43	1711.38	3239.46	2487.52	3191.26	2800.13	2835.13	95.0238	2418.91	117.39	2029.05	3124.79	3369.5	3099.61	2962.89	106.049	3521.97
neg_6868	Wedelolactone	6170.13	6278.65	6832.13	6658.99	6972.37	7531.58	6425.31	6032.37	3423.43	6300.25	4355.51	6766.16	5904.29	5639.76	200.231	5298.38	223.107	4606.02	6460.56	7083.84	6704.06	7496.9	199.696	6820.67
neg_6869	Genkwanin	6370.07	6269.37	6252.83	5882.82	6350.27	7486.34	5350.62	5758.53	2957.69	5093.07	3798.51	6178.72	5190.72	4708.58	191.265	5169.85	200.155	4610.13	4557.24	5048.69	4601.13	5409.37	132.523	4865.12
neg_6878	Oenin	815992	999231	1.07377e+06	1.06911e+06	1.10357e+06	1.22177e+06	1.02995e+06	1.00337e+06	553864	1.03647e+06	700080	1.1367e+06	888422	840624	31871.6	795491	36717.3	687825	812868	910570	837816	989395	25490.8	902841
neg_6910	2-Furanmethanol	765.46	943.645	582.257	634.539	851.056	756.209	425.185	747.273	241.692	402.096	248.209	668.532	486.473	640.074	23.1658	559.964	19.3659	712.082	365.557	439.718	448.499	512.031	11.8192	461.847
neg_6961	3-Methoxy-4-hydroxyphenylethylene glycol	1386.41	2508.75	1753.41	1385.37	2708.81	1141.04	741.384	602.041	1167.82	1154.88	142.143	296.694	2239.71	2869.1	37.1277	1766.36	70.8153	1819.48	238.595	268.14	227.557	278.7	7.14216	256.612
neg_6964	Methacycline	9128.38	11911.7	14563.4	14961.5	16744.9	15674.5	15166.5	16499	8938.77	14655.8	11050.9	16650.2	15526.6	15819.9	587.402	16099.1	690.365	14825	47371.2	47876.2	61029.9	49022.8	1703.76	49646.5
neg_6966	Gentisaldehyde	1285.47	1472.6	1623.1	1137.11	1616.78	973.432	1575.27	1356.11	720.382	954.524	701.029	1460.97	2660.18	2615.1	100.511	2149.59	68.2632	2245.2	2527.44	2684.5	2991.85	2794.55	69.6789	2456.93
neg_6968	Dacarbazine	562.137	892.016	689.92	539.212	1068.77	414.455	238.165	243.397	408.266	420.745	10.6789	75.199	891.36	1089.65	15.6249	698.835	25.2458	751.967	21.1685	34.3491	3.35979	22.5077	1.03121	23.5607
neg_6981	Oxytetracycline	86067.9	76984.1	62081	67457.2	68778.8	76623	48873.7	70983.8	40683.8	62295.6	29369.1	73182.5	49965.3	49386.7	2179.28	48976.2	2387.47	55612.9	57284.4	62346	59742.3	61832	1788.69	49995.9
neg_702	L-Serine	3263.45	2944.87	3125.33	3473.59	2576.59	2550.15	5495.18	5016.47	3127.47	6071.74	3750.06	4803.63	3841.99	4179.86	114.974	3831.66	143.044	3849.09	6534.5	4946.71	4309.86	5855.04	157.808	4798.93
neg_7029	Grayanotoxin I	70491.2	67241.4	67424.5	65454.2	56342.5	46500.6	87646.5	54910.5	35006	79154.2	72394.5	63620.9	59059	62182.9	2544.12	56574.2	2110.37	53682.8	149593	173658	142759	160399	4882.15	162293
neg_7100	DIACETYLDIDEISOVALERYL-RHODOMYRTOXIN	3996.49	4652.23	5889.06	6276.64	3864.04	5103.61	5417.5	5980.26	5068.38	5676.32	2884.1	6586.06	2479.06	3745.39	117.227	3284.15	147.745	3546.02	1415.5	1260.33	1428.31	1605.05	40.4419	1008.71
neg_711	L-Aspartate	78363.7	58583.2	77469.7	51154.9	68623.8	63025	69872.6	64336	35292.4	67266	52866.5	46892.6	77811.6	72234.9	2518.93	67592.1	3463.87	70017.7	63309.1	62264	56882.9	62902.4	1888.13	68179.6
neg_715	L-Glutamine	44590.5	22405	34426.8	18935.7	32203.9	18891.6	36376.6	24507.5	18577.4	31324.1	29037.4	20799.3	32504.8	32893.3	1026.44	40042.3	1277.03	32496.1	35689	34822.6	31946.5	36878.5	982.791	34693.6
neg_7192	3-Furoic acid	337.094	247.819	285.195	223.957	241.072	194.428	247.553	179.232	121.812	232.429	167.443	176.191	257.307	293.377	8.49477	243.933	9.81234	243.186	406.258	427.818	380.035	368.019	12.4394	461.221
neg_7245	13,14-dihydro-16,16-difluoro PGJ2	5149.5	4792.1	5906.5	6536.88	5473.08	4386.34	13159	7791.61	7155.35	13569.9	10589.4	10155.8	4050.99	4410.4	130.766	3563.88	190.562	3819.73	13953.2	15700.6	12710.1	15188.5	376.336	14085.9
neg_7282	tetranor-PGDM lactone	8106.15	7518.78	5896	5499.43	6677.5	4708.67	2865.5	2464.16	2053.03	3474.93	1335.18	2102.34	6604.28	4919.58	125.488	3641.57	157.654	3540.12	4320.75	3801.58	3437.87	4049.96	130.386	3570.75
neg_7293	5-Hydroxyferulate	95.9053	48.6749	121.191	375.423	313.174	30.8005	2111.4	688.012	602.181	1360.12	1763.88	785.86	158.964	136.519	5.86539	170.453	18.3439	116.009	1417.34	1583.87	1390.39	1358.43	38.0747	2058.82
neg_7402	6-Hydroxynicotinic acid	7124.57	7264.22	7863.99	7165.68	7581.61	5869.08	11667	10012.1	7706.87	11437.6	7171.03	10984.3	5362.62	4424.82	168.787	3801.81	254.735	4867.7	3402.54	4214.46	3870.45	3223.68	83.5143	3924.61
neg_7407	4-Nitrocatechol	102.298	136.258	183.693	190.229	176.86	149.228	281.171	215.16	144.762	295.368	191.599	243.66	164.179	130.112	4.6914	124.343	6.29403	121.938	118.394	135.284	175.24	90.8014	4.45676	120.403
neg_7437	Fungichromin	709.158	893.56	1518.55	2292.59	1692.09	1546.2	4876.7	2829.41	2190.31	5135.22	5602.18	3843.48	1830.99	1808.7	50.9007	1370.81	73.9134	1366.88	5371.89	7137.14	5238.41	6635.05	180.829	8563.38
neg_7441	Isoeugenol	1383.48	1169.34	879.488	909.796	813.235	1266.41	573.474	891.239	516.534	683.25	486.586	830.94	698.068	717.654	28.9939	763.914	29.7883	826.525	535.976	595.308	510.947	778.998	12.0538	456.116
neg_7455	Caprolactam	7934.62	6593.89	4868.38	4602.16	4525.02	7681.19	3073.23	4707.79	2941.15	3082.65	2430.68	4087.59	3190.13	3751.62	149.801	3567.01	172.609	4298.67	2762.15	3148.51	2332.51	3468.39	61.1534	2397.91
neg_7565	γ-Glu-Cys	3722.88	4220.11	5496.04	3678.88	4329.74	2114.86	2410.03	1285.3	968.534	2588.88	986.749	825.61	273.575	304.953	6.2045	198.094	2.24866	448.571	1892.11	1769.04	1872.39	1557.88	41.0309	1648.01
neg_7655	Palmatine	819047	1.9085e+06	2.37048e+06	1.93567e+06	2.55252e+06	1.74394e+06	1.47748e+06	992696	1.34743e+06	1.5269e+06	397420	944486	2.4689e+06	1.86706e+06	40899.7	1.40003e+06	95051.7	1.64068e+06	125281	62066.1	74596.7	24481.6	4866.88	99902.9
neg_7765	Caproic acid	3050.38	2974.56	1785.01	2236.7	2660.32	1590.54	1037.29	845.144	758.524	1203.66	629.743	806.598	1843.13	1661.23	51.6589	1344.8	53.8004	1508.96	950.439	901.247	921.214	987.843	32.0075	1169.32
neg_7774	malvidin-3-O-arabinoside	2946.17	1664.53	2129.49	2409.45	2151.14	2683.31	3124.63	2961.44	1167.04	1901.8	2180.84	3175.79	1282.38	2057.98	83.1742	1118.42	41.8901	1406.4	4479.12	3529.64	3878.8	4045.74	149.504	3762.73
neg_7787	Maltose	1444.83	6679.31	12179.1	13214.5	11934	11258.4	19161.1	17314.3	14223.9	22645.2	14299.8	24307.7	7721.97	8765.77	323.228	13996.5	536.52	13241.3	24484.7	23630.5	21084.6	28970.5	855.027	25342.6
neg_7829	Sinapyl aldehyde	1692.71	1431.83	2514.7	1619.11	2218.66	1251.82	764.962	10922.6	859.754	1033.43	823.764	11052.5	828.716	1320.62	190.332	1572.88	122.016	746.23	1324.33	1072.04	1119.8	978.202	69.9803	912.612
neg_8020	(±)7-epi Jasmonic Acid	2813.43	2207.17	1837.01	1491.03	1894.04	1530.86	1325.57	1694.61	940.867	1119.15	654.432	1469.62	1937.58	2049.01	118.114	1516.4	81.8844	1537.65	1168.04	1016.95	1209.25	982.141	30.9492	995.898
neg_8089	Hesperetin	15192.8	23624.2	17060.9	13837.9	21588	19945.7	8898.67	13188.4	5637.51	10785.7	6064.12	13688.7	10831.1	8488.95	407.063	8306.6	396.125	10253.8	3957.35	3144.9	3131.98	2843.65	102.259	3113
neg_8114	3-HYDROXYCOUMARIN	2372.99	1817.11	1741.46	1832.96	1261.85	1557.29	1184.35	1275.64	748.532	1085.73	668.648	1256.88	1089.03	993.4	37.067	1330.14	44.572	1341.54	415.197	418.785	392.218	405.114	12.7195	373.571
neg_8120	β-L-Fucose 1-phosphate	7117.34	5171.75	4895.76	5179.05	3343.46	4556.6	3211.86	3760.41	1850.02	2619.96	1616.59	3322.41	3108.22	2639.12	104.5	3587.62	112.244	3609.96	904.465	897.854	934.159	887.708	26.3906	867.849
neg_8121	QUINALIZARIN	57376.2	41753.7	39961.8	42961.3	28167.1	37647.9	26150.6	30101.5	15021.7	22070.4	13626.3	27063.6	25699.9	22444.4	865.137	29158.5	943.215	29451.5	5635.07	5467.9	5749.09	5268.9	177.834	5147.95
neg_8130	Nicotinamide adenine dinucleotide phosphate (NADP)	3212.6	1334.14	1255.43	2682.97	386.166	2162.23	674.36	663.625	239.701	71.8087	94.4625	366.45	135.204	35.892	4.44159e-11	349.228	2.56238	170.912	1.52446e-09	1.59925e-09	1.48708e-09	1.59035e-09	4.34955e-11	1.57041e-09
neg_8136	Cinnavalininate	80435.3	56416.2	62938.4	55834.3	39886	52828.6	41361.5	40879.7	32220	40862.3	23029.1	41913.9	34957.4	29676.2	1294.83	37064	1341.56	39838.7	7716.33	8283.11	8639.64	7618.12	266.233	6818.51
neg_8161	Cysteinyl-Asparagine	6120.49	3457.69	4033.18	2347.93	2321.22	2494.41	3607.29	2612.07	1708.18	3411.98	1926.41	2407.13	2098.46	1715.41	74.4829	1946.26	89.6325	2866.85	1453.8	1267.54	1353.84	946.142	39.6554	1290.46
neg_8165	Diosmetin	307444	188209	212424	135128	128993	131612	181887	142198	84092.9	179048	100489	135538	119909	99079.8	4002.08	112830	4606.37	160103	32363.1	26511.2	27220.7	20245.1	922.271	31509.8
neg_8201	19(R)-hydroxy-PGB2	18673.8	13717.2	17829.1	11963.7	16489.2	10791.8	11299	10961.6	6113.64	8960.08	3753.08	8419.65	15994.6	16736.8	896.167	13112.9	578.941	14381.1	9437.77	8138.01	10975.3	7160.99	272.025	8662.58
neg_8248	Scytalone	236.66	299.56	364.99	294.396	179.958	363.619	433.62	590.927	317.21	492.038	370.426	819.779	188.844	234.448	7.99947	592.287	10.0222	490.151	50.3324	40.6802	63.7358	36.1744	2.37058	14.3448
neg_8333	O-Desmethylnaproxen	241.791	595.696	894.682	671.774	964.133	726.853	621.389	787.047	509.442	802.196	236.991	647.504	355.44	380.078	8.47249	323.851	9.26479	371.495	172.56	119.115	141.654	78.2356	2.71111	44.6015
neg_8361	15-keto-PGE1	12510.5	11846.7	11580.1	10755.9	13112.4	9696.39	9627.71	8956.94	6497.05	10061.9	5597.27	9848.09	10888.9	10957.8	374.874	9968.19	460.892	9985.32	8388.86	8540.75	7889.05	8869.34	260.933	8310.25
neg_8393	Roxithromycin	1477.61	1059.01	703.17	660.642	2049.12	799.311	184.754	30.5317	584.465	243.404	10.4789	108.509	3932.87	4570.36	27.6967	2831.22	148.957	5032.92	91.1411	51.7013	63.3266	28.1551	9.53548	76.5804
neg_849	α-D-Galactose 1-phosphate dipotassium salt pentahydrate	24018.7	48425.6	28701.2	32937.5	44695.6	44127.1	14232.2	42581.5	12014.9	18429.3	7223.33	27763	26385.3	24582	912.38	26680.4	1147.07	23564.8	18867.4	13914.7	13623.1	16282.6	486.899	13709.6
neg_8524	2,3-dinor Prostaglandin E1	1.48889e+06	1.28087e+06	1.14061e+06	754864	1.05164e+06	561838	373990	271040	219277	380970	91472.3	139387	1.10045e+06	1.15255e+06	25973	677838	26421.7	824898	530292	539039	524471	460424	11060.8	432857
neg_8544	Glu His Gln Lys	14414.4	23288.3	26150.6	18534	35336.8	18291.5	11133.7	10625.7	7914	10364.9	3958.54	9007.27	33869.9	41642.8	834.036	25643.2	1275.18	35033.4	9181.94	8801.21	9040.38	6887.61	340.935	10663.8
neg_8558	4-formyl Indole	12.1472	15.2752	9.1992	36.4098	11.1191	3.19009	23.2115	14.2805	21.9742	56.4398	1566.27	6.36697	122.528	120.217	4.53234	97.266	13.8796	232.522	14186.1	8078.29	11919.7	10774	367.681	16326.3
neg_8617	13S-HpOTrE(gamma)	689557	424760	771142	501636	586464	419689	421269	446852	158240	210244	105975	339264	695160	698987	46461.9	517568	25226.3	539944	388663	439288	564690	320427	10992.3	438538
neg_8651	Ivermectin B1a	3993.05	7386.27	15263.1	7491.74	14577.8	4970.78	2889	2352.96	2466.73	2117.53	317.419	1452.26	26514.1	31550.8	458.686	12088	513.42	15539.5	2752.14	2431.69	3358.64	1851.17	128.072	2765.1
neg_8673	20-trifluoro-LTB4	28009.3	24014.7	32965.5	25541.2	28850.1	29019.9	31745.1	36191.7	23641.7	33544.1	16010.3	39848	29656.2	28331.2	892.066	27595.7	1535.67	31920.9	13752.1	10537.9	11324.4	11971.3	391.466	10943.4
neg_871	(+_-)-Potassium citramalate monohydrate	15290.5	13654.6	14865.9	13824.9	14484.5	12615.8	18712.5	14735.5	8790.22	19830.5	15195.5	17522.3	12035.2	12550.3	462.541	10450.3	539.63	11068.8	30971.9	31980.4	29111.4	32660.6	972.227	36975.9
neg_8733	Hydrocortisone 21-acetate	76456.2	95090.5	198578	150489	153425	215066	263570	301799	210389	287258	129426	332308	155330	156158	4913.47	181190	11132.6	198365	57840.2	51427.9	49862	60736	1787.46	54254.8
neg_874	Gluconolactone	27417.8	20092.6	35253.2	29467.4	26867.7	25915.4	59450.4	31766	23084.7	56895.3	50748.8	38858.8	25893.7	27390.3	929.079	21962.1	1275.99	23324.3	111404	113894	105641	119746	3465.17	134750
neg_8750	Estrone 3-glucuronide	8364.97	9828.4	8569.35	7259.59	12758.6	5847.03	1689.68	1354.29	1395.35	1649.11	704.606	1265.03	9431.71	8878.47	166.786	5015.37	227.66	5259.33	1829.75	1577.11	1697.16	1379.42	48.7868	1593.71
neg_8763	Gemfibrozil	1843.39	2235.93	2966.2	1954.9	2794.75	1214.97	491.818	358.047	424.607	533.358	221.623	406.947	5670.63	3033	61.5975	1792.83	76.5927	1793.31	189.505	149.003	188.503	74.4852	8.24701	153.049
neg_8798	Terpineol	2119.51	1370.74	898.239	847.885	908.465	1161.14	744.371	694.755	558.469	890.573	594.255	843.85	868.605	816.279	23.6607	808.624	36.269	857.598	316.287	161.939	249.538	192.588	8.51163	210.026
neg_884	Sodium gluconate	264845	181344	272030	246777	221044	215775	404964	246155	167830	398400	329519	292807	218168	218250	7597.42	185429	9515.13	188909	668289	699197	644741	728590	20799.8	772826
neg_8905	Sebacic acid	3782.15	3297.56	4065.73	2406.61	3277.16	2739.37	1978.55	2067.48	1741.82	1786.85	736.895	2013.55	3621.6	4058.01	90.3036	2631	132.876	3631.74	859.923	699.194	859.095	668.811	23.0075	703.895
neg_8942	Eupatorin	110905	73802.6	74874.5	65846.4	34845.2	43039.5	35836.9	38454.3	25592.3	33198.5	12844.1	28188.9	27927.4	37042.2	1293.45	38293.8	1234.65	56475	4407.79	3323.81	4497.78	2696.39	96.1879	2552.32
neg_9006	13,14-Dihydro-15-ketoprostaglandin A2	19640.8	20264.2	20258.5	14589.1	20671.2	16464.4	14261.2	11009.2	9399.52	14528.6	5982.55	11334.2	16116.7	16713.8	351.478	16417.3	727.13	15751.1	3580.3	3639.44	3428.14	3397.7	121.319	3445.03
neg_9075	8-iso-15-keto-PGE2	51915.1	54669.1	53997	39357.3	52949.3	43816.2	35255.8	29188.5	24646.3	36357.6	14131.8	28219.2	45705.9	42939.2	1315.93	36015.4	2001.87	40916.5	11073.2	9750.93	11369	10308.6	369.959	11771.5
neg_9087	PGB3	13685.7	15622.9	15051	10775.3	14683.1	12313	9526.87	7252.71	6522.08	9842.41	3310.21	6354.92	12982.8	12290.7	327.103	10251.8	535.661	11415	2560.94	2468.23	3005.17	2156.87	74.6811	2382.32
neg_9088	trans-Dehydroandrosterone	4566.14	4898.72	4587.94	3433.05	4828.25	3842.11	3058.46	2211.4	2071.21	3105.67	1111.66	2085.09	3826.38	3718.79	78.1305	3551.7	163.253	3499.43	579.007	565.636	606.41	470.373	21.0006	614.561
neg_9089	Cortisol	4942.58	5393.65	5229.37	3902.05	5103.14	4407.16	3610.38	2783.05	2547.38	3761.06	1414.03	2547.22	4530.97	4123.53	90.9062	3606.99	190.936	4155.6	1196.84	968.91	1085.88	1018.4	40.9244	1170.35
neg_9090	15(R)-17-phenyl trinor PGF2α	5988.19	6105.89	6549.87	4729.8	6211.35	5584.83	4452.3	3823.17	3358.01	4858.91	1878.07	3777.14	5813.33	5497.77	124.732	5041.35	257.929	5472.75	634.582	288.109	339.404	393.86	10.72	341.409
neg_9094	Cortisol 21-acetate	90057.6	121400	117128	89794.4	117690	104733	91811.8	73158.1	70707.5	92981.4	33175.9	67927.5	107685	117421	2343.64	97660.8	5319.01	109945	28862	25953	24146.2	21579.6	731.801	33340.8
neg_9116	Acacetin	436.894	448.108	531.378	301.618	340.502	287.949	480.819	347.005	178.793	306.268	196.011	259.996	147.557	126.96	5.49487	206.38	8.945	184.537	4244.2	3156.31	3406.91	3411	153.498	3067.79
neg_9125	7-Oxo-11-dodecenoic acid	9386.72	12235.2	17760.3	10999.7	17850.3	10301.7	7119.24	6261.45	6574.44	7573.74	1672.39	4731.06	18575.4	23780.7	460.833	12461.5	692.587	15922.3	2599.93	2905.36	2460.53	2666.14	67.6588	2076.04
neg_9136	12(S)-hydroxy-16-Heptadecynoic Acid	8082.42	10119.9	12120.6	5063.74	10783.1	3113	2291.68	1419.57	1121.96	1798.87	242.032	470.882	12097.5	13648	182.749	5952.44	185.01	5865.22	275.645	222.96	238.306	79.9227	6.61684	245.315
neg_9312	Nodularin	10376.3	10584	11713.5	9688.91	12795.6	9031.07	5403.57	3518.64	3954.16	4453.41	4427.44	4954.8	15847.7	17918.5	467.17	13006.5	457.838	10738.9	9537.97	8918.39	11295.1	8422.33	235.41	9749.58
neg_9334	2-METHOXYRESORCINOL	3.39328	1.54182	0.793024	1.51708	1.38874e-09	0.420959	1.59594	0.125147	0.767501	9.85893	1.5054	2.89052	0.840125	0.119217	0.275462	0.992395	0.209811	0.203904	1554.37	1137.12	429.268	1413.05	31.3762	565.105
neg_9347	2,2'-(3-methylcyclohexane-1,1-diyl)diacetic acid	398.392	201.244	228.775	329.086	275.676	303.207	335.608	260.203	206.089	243.598	231.83	268.331	263.068	246.38	15.843	283.911	15.935	293.826	1264.94	530.8	638.173	692.265	34.7604	1239.49
neg_9443	9(S)-HpODE	375399	290389	218294	175244	240306	181201	125949	159779	72940.1	126457	68395.6	111677	215542	221993	8502.14	214449	8006.53	187672	197225	173903	171042	182234	5489.91	174332
neg_9506	Ascorbyl Palmitate	9431.5	9339.1	7141.76	5701.71	7864.58	4359.48	3130.98	2844.76	1931	3437.2	2037.53	2272.1	9001.73	10974.2	222.465	5455.48	229.45	6286.22	7501.26	7749.48	7206.23	7086.96	218.31	8321.78
neg_9605	9,10-DiHOME	15027.5	8346.09	4938.96	10388.4	7852.41	4868.29	3348.17	5094.82	3060.15	7647.4	2588.64	8070.49	6531.87	5700.24	310.614	7998.67	338.163	5199.68	3863.71	3028.76	2551.34	4024.26	124.864	7048.95
neg_9613	DELTALINE	3638.75	4702.11	3198.17	7309.16	4491.09	8069	6052.96	4881.11	3651.24	4999.53	4894.97	6195.16	2982.81	2734.06	120.736	3480.15	130.226	3100.52	9762.29	12374.7	10479.8	11613.5	217.23	11858.5
neg_9658	13(S)-HpODE	249186	309042	195479	161462	258209	149718	81160.8	89296.1	67019.8	84250.7	30932.9	66249.2	251793	266178	6497.03	194556	8752.9	198385	54990.2	54410.5	54366	45580.6	1528.75	49941.7
neg_9677	Tryptophyl-Lysine	13255	20830	30615.9	22015	40811.9	17419.2	11159.4	12304.2	7231.26	16952.9	4329.74	9999.58	39994.4	64409.4	994.687	30301.9	1043.37	35559.7	9824.59	11058	8540.25	8104.4	240.458	8941.04
neg_9693	Hexadecanedioic acid	266718	195464	217715	155281	207900	122051	84071.4	55697.5	46966.9	79961.9	31604	40327.7	226458	235054	5284.14	153227	6938.19	184638	87784.9	69790.1	71452.6	72619.8	2373.91	78257.5
neg_9788	Prilocaine	54795.7	58058	47057.6	98495.7	58799.8	125300	45716.3	74750.8	31048.3	40253.8	28319.1	119921	42560.1	45385	2957.96	48017.6	2617.47	53939.9	112567	118568	122060	105974	2848	101018
neg_9798	Carnitine	1230.63	1025.73	1134.95	1058.76	1081.82	710.431	1122.5	958.809	681.284	1147.02	733.416	750.558	1416.25	1382.72	47.2747	1041.41	53.3489	1118.21	2159.72	2117.48	2297.55	2229.33	75.8309	2050.38
neg_9842	Ile-Ala-Arg	3299.69	2649.71	2615.85	2393.52	2793.39	2268.39	2594.07	3056.47	1680.28	2693.13	2265.2	2387.12	2461.56	2426.65	105.507	2910.29	118.397	2567.92	3904.96	3950.7	4013.83	4608.3	114.928	3952.65
neg_9847	(±)α-CMBHC	3923.35	2560.87	2394.74	2482.02	2801.46	2101.78	2531.12	2193.12	1357.59	2588.39	1690.17	1848.9	2225.61	2299.09	63.8461	2607.67	83.1909	2477.79	1978.96	1910.35	1838.25	2623.23	76.602	3298.28
neg_9914	Methyl linolenate	2695.42	3359.64	2490.65	1664	3239.84	1610.63	1147.28	968.166	942.176	1307	327.933	656.548	3019.9	3180.11	69.6528	1934.17	81.7632	2223.81	495.367	393.503	361.489	316.649	12.6496	360.108
neg_9955	13(S)-HOTrE	1.221e+06	1.23735e+06	1.02539e+06	708536	1.02997e+06	625574	624859	423537	379339	482277	182949	324961	1.06799e+06	1.19096e+06	27723.8	709338	34728.9	767082	142340	132176	132450	103305	4150.72	126131
neg_9977	3-O-Mycarosylerythronolide B	9117.63	10955.2	9365.49	14302	11501.8	14626.1	8830.61	8024.83	6348.51	8458.69	6714.91	12802.6	9049.21	9581.33	464.996	11525.7	465.429	9465	10942.7	13882.3	12300	13026.7	278.967	11725.1
neg_9987	Fexofenadine	6293.64	5715.51	10532.2	10825.7	9745.31	9515.19	6515.03	4647.4	2935.37	4110.6	2703.5	5820.92	11261.3	10926.7	340.587	9099.87	350.723	8014.46	3667.52	3332.09	4040.79	3032.51	86.9491	3899.56
pos_10006	LysoPC(18:3(6Z,9Z,12Z))	124531	230569	206117	235864	275738	288008	205411	265989	165542	206748	109460	237486	228898	232177	10109.9	205221	11059.6	255703	645020	806400	769509	682524	17793.4	572911
pos_10023	Norbicycloekasantalal	954.829	1147.39	1581.34	1413.29	1626.72	1471.9	1148.47	887.399	661.255	1321.71	558.186	949.845	1422.8	1297.85	32.5418	1194.57	54.7802	1399.33	560.714	495.777	509.295	621.957	16.5934	518.706
pos_10024	xi-3-(4-Isopropylphenyl)-2-methylpropanal	2352.1	2633.73	3073.24	2949.51	3271.7	3089.44	3022.27	2937.43	1820.37	3227.99	2021.71	3353.26	2909.5	2739.19	83.6926	2727.8	120.175	3049.1	2900.95	2661.02	2609.67	3263.7	82.9664	2584.44
pos_10025	13-tetradecen-2,4-diyn-1-ol	1028.54	1247.67	1630.05	1635.64	1637.35	1492.36	1610.29	1461.19	967.54	1681.14	1133.87	1738.22	1569.75	1438.99	41.4959	1405.03	59.0653	1612.39	1752.62	1545.12	1566.76	1944.59	45.3333	1513.17
pos_10046	Caprylic acid	667.953	565.24	759.725	808.518	720.898	794.924	1047.5	1047.41	575.847	997.535	833.945	1271.51	685.015	633.425	28.5926	721.94	39.2055	787.636	1212.12	1074.36	965.513	1281.4	38.4327	1160.58
pos_10048	Pelargonic acid	322.289	321.247	486.504	515.815	463.153	491.354	581.592	549.552	379.254	601.771	423.995	710.178	457.156	433.507	13.798	435.961	19.7957	491.864	771.827	682.293	602.81	832.642	21.0359	626.473
pos_10049	Artemisiatriene	235.092	230.107	371.738	404.947	375.029	318.031	339.367	233.282	172.891	271.356	198.593	305.605	356.735	318.757	7.15658	243.038	12.0362	315.01	415.507	414.637	344.013	410.3	10.1793	358.703
pos_10050	1,3-Diisopropylbenzene	565.987	678.419	1077.22	1164.17	1064.71	1126.36	1330.65	1177.68	863.824	1401.39	1060.45	1579.37	1015.58	960.635	31.9249	1035.75	45.4187	1105.53	1691.14	1686.54	1478.91	2061.79	47.3136	1377.9
pos_10051	1,2,3,4,tetrahydro-1,5,7-trimethylnapthalene	1921.55	2168.62	2531.17	2307.78	2560.76	2301.79	2040.28	1899.4	1149.09	2274.73	1151.24	1827.69	2248.95	2114.7	54.7689	1928.71	78.5567	2249.84	1437.7	1411.51	1315.92	1641.15	40.4215	1407.27
pos_10052	(6E,8E)-4,6,8-Megastigmatriene	177.757	140.594	311.888	353.863	307.704	347.397	514.847	514.787	354.322	559.409	549.956	825.053	316.779	266.236	13.7574	361.933	17.6421	308.77	960.728	876.228	817.315	1159.81	28.9653	794.697
pos_10054	Aplotaxene	104.559	97.9353	340.288	391.344	301.596	360.468	535.034	482.46	395.077	558.704	614.799	1009.59	346.212	255.241	10.973	364.607	16.9896	339.343	1118.52	1004.19	955.334	1355.18	30.8647	849.352
pos_10055	6-[5]-ladderane-1-hexanol	19329.2	14686.8	26611.7	31736.3	26515.1	31265.2	42948.8	43648.4	29426.2	46771.2	42945.2	64919.8	27115.9	25858.8	1163.17	31079.7	1380.83	30034	74052.2	70389.5	63084	89386.5	2021.41	61065.1
pos_10060	MG(0:0/18:3(9Z,12Z,15Z)/0:0)	55357.5	43174.9	76852.1	92726.8	75205.5	91169	126970	127656	83989.4	139125	124197	189842	77786.1	73595.5	3233.61	88774.6	3865.86	86265.7	214566	204916	180468	256808	5735.88	176359
pos_10081	Androsterone sulfate	3180.66	2622.68	2812.77	2574.75	2629.12	2847.05	2941.99	2835.34	1574.88	2563.42	1992.09	2925.22	3262.62	3279.38	95.7551	2799.66	119.351	2885.52	3000.85	2306.5	2568.97	3054.56	82.4168	2789.98
pos_10091	cis-9-Palmitoleic acid	10697.4	12645.3	9798.86	9043.36	11391	8252.6	6692.46	6092.09	4170.69	7031.59	3162.48	5580.75	11447.4	11459	283.555	8706.78	385.666	9653.86	4850.34	4796.27	4568.26	4496.64	144.191	4490.74
pos_10093	PGF2α methyl ester	19736.2	19500.9	13871.6	11092	15354.2	8536.49	7832.05	7084.4	3322.21	5910.24	4025.92	5495.06	15858.6	19622.5	539.999	11158.9	423.671	11849.8	10729.2	10091.1	9901.3	8812.7	289.585	10299.4
pos_10095	(2R)-1-((1S,Z)-1-hydroxy-1-methylhexahydro-2H-quinolizin-3(4H)-ylidene)-2,5-dimethyloctan-4-one	1473.67	456.06	319.372	336.568	312.013	406.975	524.011	909.801	259.362	508.511	379.744	1091.62	234.357	204.333	15.2521	283.701	15.6268	194.06	1274.1	1139.76	1058.87	1330.33	28.5502	1030.82
pos_10106	3b-Hydroxy-6b-methoxy-7(11)-eremophilen-12,8a-olide	1365.3	1929.61	2715.04	1872.9	3240.53	1619.84	1079.17	1255.26	616.975	1757.78	483.628	896.762	3088.36	5405.71	88.5373	2501.42	79.7429	3376.68	710.105	582.594	485.38	587.073	22.4436	616.197
pos_10130	3-Hydroxy-p-mentha-1,8-dien-7-al	3154.47	2551.17	2307.26	2244.31	2224.56	2175.46	2161.8	2011.06	1233.56	2307.86	1473.85	2086.85	2278.79	2169.08	64.7779	1899.47	75.9138	1953.4	1686.85	1831.6	1497.81	1879	48.6924	1913.82
pos_10142	glutamyl-Asparagine	18.4242	142.459	53.0868	152.407	134.284	171.894	207.151	143.937	140.583	205.245	144.583	106.501	87.6536	42.5264	3.14647	78.3536	2.1358	143.771	383.104	534.893	447.129	475.182	11.3485	466.88
pos_10145	Asparaginyl-Tyrosine	996.27	650.895	479.91	582.888	558.939	650.58	565.693	702.948	334.98	624.487	466.034	651.1	435.895	380.719	16.965	326.718	21.2545	485.219	668.808	490.116	457.118	610.282	18.4041	614.138
pos_10148	PC(18:3(6Z,9Z,12Z)/0:0)[U]	95400.7	201036	157692	240131	223012	254944	263120	178946	177444	267340	159409	157081	159674	155112	6027.17	185334	6647.41	205541	595823	824967	682004	649669	12511	585995
pos_10164	17beta-Hydroxy-16alpha-methoxy-androst-4-en-3-one	15920.8	2036.62	4441.21	1778.03	5526	941.835	548.309	2932.74	615.773	685.274	292.48	1612.64	876.452	5103.15	390.072	3425.03	190.694	858.217	591.413	357.609	439.241	372.743	23.8325	293.96
pos_10165	6-Methoxypterocarpin	134.156	156.475	65.6172	83.4564	43.4892	40.537	77.0602	20.9069	8.11618	33.129	32.1029	24.0151	49.1504	64.6236	0.686376	14.9668	2.237	16.0752	6197.04	6776.47	3803.8	6783.45	183.049	4182.36
pos_10176	Capric acid	1627.93	1730.63	1165.89	1101.4	1620.77	993.342	667.309	654.85	449.896	687.332	338.077	630.518	1522.24	1672.5	28.3904	1038.47	43.933	1204.28	401.126	369.411	339.248	368.053	9.7423	360.805
pos_1019	Glutathione, oxidized	182698	130567	200477	159554	181974	124142	188538	140780	68504.1	157417	145629	140249	185126	197613	6809.02	219123	5285.87	162848	83810.8	93826	81310.6	87773.1	2685.09	108554
pos_10209	12(R)-HETE	17408.1	11064.7	11540.2	8818.03	10811.8	8449.42	6291.24	7515.98	3290.97	7615.51	3148.28	6174.91	9450.01	11819.6	495.793	9731.46	376.553	10096.5	3925.79	4087.96	4473.32	3840.44	118.899	4023.93
pos_10215	ML-236C	111477	61551.8	84431.5	53381.1	81135.1	44005.9	28332	25016	17131.3	30876.7	9861.89	19937.9	83211.4	92817.6	2416.74	60011.6	2698.07	67825.4	17014.1	14603.2	15515.2	14246.8	605.645	14492.4
pos_10225	16,16-dimethyl-PGA1	12264.5	5959.8	4830.14	4930.94	5613.84	4992.82	4212.45	5853.17	2557.38	5056.61	3460.4	7714.31	4737.48	4597.27	220.274	4611.8	212.873	3987.1	5457.49	5532.63	4833.9	4777.98	153.242	4128.07
pos_10233	(Z)-1-(Methylthio)-5-phenyl-1-penten-3-yne	162.058	82.5258	135.412	96.0254	82.2751	115.735	162.006	179.168	112.722	299.55	171.725	209.029	42.9242	118.852	5.09323	109.891	3.5645	117.084	316.254	355.585	273.528	323.081	9.60562	324.374
pos_10235	alpha-curcumene	305.942	198.101	125.743	126.307	84.561	162.54	123.814	166.425	86.9467	156.601	111.602	174.2	114.004	114.859	5.93753	126.818	5.24542	104.627	717.528	651.057	456.793	557.724	16.3211	418.814
pos_10241	Lucidal	442.175	224.999	269.289	120.202	331.65	97.0726	123.962	275.518	83.4912	297.091	713.658	263.702	596.485	840.485	34.0646	577.818	113.705	996.621	235200	232875	158155	206015	6078.63	147548
pos_10251	Armillarin	172674	131387	102936	113163	111245	135259	154775	138852	61220.4	114300	97110.8	133971	106660	85713.8	3222.77	85791.6	4163.38	95318.5	138449	133403	113466	179660	4885.29	160243
pos_10254	Sugeonyl acetate	24259.5	14883.9	9688.43	10324.3	8457	10169.4	8029.28	10442.9	5064.69	8853.52	5596.25	10344.2	7372.94	6506.88	393.739	7843.88	354.698	5242.63	7914.52	8748.67	7696.8	8350.49	254.614	7686.4
pos_10255	2,3-Dinor-TXB2	1908.96	1087.83	1057.92	990.459	1085.19	860.53	731.871	802.398	462.488	763.163	530.38	735.895	991.869	1152.06	39.8037	916.329	38.4812	954.62	933.285	885.702	840.535	913.919	24.4027	870.957
pos_10259	11-dehydro-TXB3	8904.06	5678.06	3988.37	4403.56	3469.68	3154.97	3270.43	3442.9	1684.95	2773.03	2109.52	3267.58	3411.41	3372.1	127.015	2585.44	116.755	3034	3696.15	4170.04	3448.79	3166.32	106.015	3430.11
pos_10267	3-(4-Methylphenyl)-2-propenal	330.969	264.099	194.43	207.195	315.084	176.788	122.147	148.477	73.3341	137.882	25.8993	87.6634	171.119	218.472	5.36298	190.666	6.49299	139.653	24.626	15.5408	35.9756	2.90513	1.3214	57.0368
pos_10268	2,3,6-Trimethylbenzaldehyde	552.653	427.548	393.109	384.221	479.568	331.859	208.71	261.801	180.617	307.729	116.363	254.892	302.804	370.562	11.5625	336.042	12.5026	238.405	135.067	162.182	164.776	125.946	3.5087	156.145
pos_10273	Farfugin A	553.943	436.181	477.401	488.564	565.384	325.635	325.231	318.218	207.477	350.375	220.471	258.273	459.032	461.186	11.4571	298.088	11.5659	293.736	248.171	230.017	211.426	213.964	5.85707	262.095
pos_10274	(R)-Pterosin B	3555.54	3123.21	2597.02	2581.95	3024.48	2204.98	1622.64	2099.59	1180.41	1985.26	649.694	1618.88	2302.27	2591.65	76.3066	1962.63	80.5929	1577.89	1085.18	1120.24	933.026	1005.04	29.2352	920.637
pos_10277	12-OPDA	503422	459814	364791	370977	458552	309584	190616	289892	150441	249859	38898.2	187051	286809	345518	9298.81	264450	10262.2	183630	26477.1	24333.3	26234.7	17731.2	658.734	25610.6
pos_10293	Gestodene metabolite 4	2440.05	1161.66	1614.36	1135.61	1616.59	1042.96	688.188	1745.51	547.092	1430.19	535.619	1825.47	1283.42	1701.8	172.848	1454.62	77.869	1286.02	1100.25	1288.84	1268.75	1331.92	39.6535	1169.32
pos_10304	PG(18:4(6Z,9Z,12Z,15Z)/0:0)	18930.8	17763.8	25565.7	19959.1	27054.2	16141.6	18342.3	11608.5	14308.7	18515.3	13618.2	12895	25505.8	26123.9	691.87	18179.7	824.691	18671.3	16763.5	14474.7	15569.7	13899.6	419.602	16088.9
pos_10317	enzacamene	770.743	591.139	709.567	512.14	747.602	537.95	388.098	311.254	237.198	494.646	186.312	309.766	778.598	773.845	19.8778	589.514	29.953	705.418	202.177	210.262	219.992	208.734	7.77485	218.406
pos_10320	Corchorifatty acid D	243656	167596	202401	142456	212300	121099	76071.6	80706.7	48421.5	92008.1	28544.5	62223.5	178306	223003	6704.38	149904	7224.74	155109	35923.4	31555.7	33853.9	27390.9	1143.2	30845.7
pos_10350	3-Methyl-5-pentyl-2-furanundecanoic acid	32309.3	33492.4	28217.6	27980.4	32340.7	37585.8	26172.3	37894	20082.2	28291.6	17867	35566.3	26592.9	25519.3	1560.9	26216.9	1558	31308.5	57026.7	58670.1	54353.1	51449.8	1407.83	48139.8
pos_10360	1-(2,6,6-Trimethyl-2-cyclohexen-1-yl)-1,6-heptadien-3-one	2089.95	1600.28	1556.55	1553.1	1474.16	1482.71	1630.49	1648.68	910.901	1553.09	1164.83	1575.04	1450.44	1581.31	51.8793	1378.15	54.8985	1413.76	1298.81	1338.46	1200.86	1512.57	38.6739	1375.7
pos_10366	Lysyl-Arginine	12796.1	9981.91	8922.62	9151.47	8561.84	9285.09	9647.6	8373.01	5050.92	8804.38	6393.77	7524.35	7972.1	7579.16	238.627	7689.77	289.589	8078.02	8764.22	8487.86	7433.98	8921.69	261.092	8919.07
pos_10385	Phosphocholine	4053.52	6100.17	4987.24	4569.6	5806.42	6902.42	2857.98	4541.21	2386.73	3128.78	1221.12	4049.16	4679.23	5225.09	276.048	5011.94	285.325	5818.59	5088.96	5460.14	5654.53	4673.08	144.584	4615.06
pos_10393	1-Linoleoylglycerophosphocholine	449122	654673	536293	516969	629756	730478	342723	519242	274563	353883	156936	457744	518364	555241	28545.9	531340	27449.2	600971	571906	622487	626407	526016	15887.8	471877
pos_10399	Nystatin	6875.39	6331.73	8751.66	7452.53	8160.23	6406.33	5759.51	4058.32	3409.06	6035.24	2586.76	3540.63	9472.19	10131.3	227.654	8534.18	311.708	9000.4	4529.3	4001.21	4582.6	3605.93	112.2	4526
pos_10412	Phenylpyruvic acid	5734.96	4320.35	4255.75	4372.14	4091.26	4073.22	4438.64	4156.64	2180.29	4229.16	2983.9	4267.75	4031.8	4180.97	121.621	4003.67	127.991	4035.12	3554.56	3802.84	3346.58	3854.98	103.198	3872.84
pos_10413	Benzyl b-L-arabinopyranoside	6908.96	5211.78	4730.34	5185.13	4670.73	4908.29	5264.51	4960.72	2885.13	5254.15	3873.18	5468.51	4759.93	4562.24	142.044	4405.94	160.074	4524.85	3746.42	4236.12	3765.7	4192.97	116.154	4401.75
pos_10427	1,1-Dimethoxy-3,7-dimethyl-2,6-octadiene	4270.32	3488.21	2227.07	2914.58	2344.39	2874.04	3802.86	3120.27	2916.78	3891.44	3116.49	3665.15	1995.97	2066.93	97.204	1755.88	113.042	1812.82	3152.05	2911.78	2356.38	3312.14	72.3857	2386.25
pos_10429	12-hydroxy-3Z,6Z-dodecadienoic acid	7966.43	6431.1	4704.76	5745.57	4892.74	5655.13	6593.17	5766.18	4757.05	6929.15	5341.2	6553.24	4480.42	4420.41	179.176	4039.3	216.946	4200.66	5530.55	5481.11	4705.67	6097.97	140.872	5109.88
pos_10434	5,7,3'-Trihydroxyisoflavone	46.6743	58.6507	19.6508	44.57	26.6681	69.5538	122.264	78.2312	98.368	91.2859	126.967	88.7195	14.8096	24.7149	0.712869	4.45541	1.8742	4.60351	771.517	589.208	276.157	867.179	13.0349	380.122
pos_10443	Fisetin 7,3',4'-trimethyl ether	1822.29	1567.06	804.299	1093.38	772.767	924.535	1649.74	1362.45	1052.06	1685.63	1209.35	1249.5	615.478	671.995	29.4622	492.619	39.1519	451.622	324662	228925	116647	351787	6022.33	152166
pos_10470	Feniculin	7965.31	5930.16	5412.1	5858.58	5277.76	5676.51	5962.42	5605.96	3277.55	5855.88	4360.08	6159.04	5331.41	5362.27	169.507	5041.86	187.161	5235.59	4699.23	5050.63	4382.75	5304.78	134.517	5048.39
pos_10477	Dihydroceramide C2	4155.96	3255.23	2460.94	2935.96	2959.31	3161.64	3495.47	2804.5	1859.32	2165.93	2178.44	2835.61	2206.11	1972.29	58.2684	2753.35	101.401	2688.84	2350.79	1626	1532.95	2420.62	67.6258	2976.03
pos_1048	Glycolate	1122.68	808.655	1064.24	914.69	1061.5	957.347	903.041	873.891	454.223	823.487	592.525	922.601	1130.07	979.21	31.8736	1061.53	40.4264	901.44	800.517	843.596	756.263	802.843	23.635	836.057
pos_10499	Linoleoyl ethanolamide	677.661	888.826	674.407	796.929	905.036	1018.19	981.681	762.368	665.963	1238.56	766.349	797.186	474.031	571.27	24.6232	835.119	26.9343	798.066	1450.96	1836.64	1507.74	1685.4	34.1421	1624.8
pos_10501	LysoPE(18:2(9Z,12Z)/0:0)	110353	130631	93775.5	121993	124318	138081	148511	111531	85413.3	136713	101902	104430	89993.7	87915.8	3946.07	119194	4627.83	115649	205014	232204	187158	209216	4235.46	209671
pos_10509	dodecanamide	12682.1	9312.24	7946.41	7561.17	8587.55	7381.9	7628.68	8795.91	4500.96	8425.41	5811.89	10421.5	7638.06	7567.33	224.492	6976.66	332.627	6970.65	6699.81	7487.32	6616.98	10217.6	277.674	8861.21
pos_10512	PGF2α Alcohol methyl ether	10291.9	11010.5	9568.7	11607.8	12350	13057.2	12853.9	11618.4	9567.6	12693.3	9314.45	12604.9	11094.6	10480.7	409.754	12408.2	508.929	11963.3	26228.6	22929.6	21457.3	23859.3	645.339	21034.4
pos_10513	Misoprostol (free acid)	25277.1	31489.6	29009.1	24735.9	34461.4	22582.7	15291.8	13920.6	7852.93	17931	9675.54	13974.9	40955.7	46417.1	835.479	26498.9	923.401	35504.2	14785.5	14375.7	14547.3	13678.7	374.533	14657.1
pos_10519	Tricycloekasantal	943.508	936.524	876.35	762.165	925.479	742.533	658.681	556.089	381.771	672.215	392.267	604.295	1060.02	1018.5	23.1998	754.749	30.7878	947.278	764.68	704.536	669.638	683.344	22.2416	703.843
pos_10541	5,7alpha-Dihydro-1,4,4,7a-tetramethyl-4H-indene	1728.72	1456.96	1288.8	1177.08	1338.23	1116.61	1035.31	921.165	629.917	1039.12	608.194	1016.84	1287.66	1312.2	37.7654	1006.51	47.6988	1091.39	981.771	896.909	859.446	885.438	26.9552	896.493
pos_10542	3,5,7-Trimethyl-2E,4E,6E,8E-decatetraene	377.144	306.492	274.693	261.128	263.532	272.195	394.286	268.012	281.322	391.553	227.874	430.377	381.844	324.604	10.2582	298.591	16.7613	330.179	945.492	808.661	796.014	891.728	28.9261	715.712
pos_10544	(S,Z)-Lyratol acetate	5517.68	4755.49	3978.07	3512.77	4170.84	3269.16	3003.37	2588.65	1859.26	2902.14	1628.16	2781.91	4109.56	4428.67	121.973	3063.79	150.87	3346.9	2488.75	2315.87	2132.15	2315.51	71.7065	2252.77
pos_10551	MG(18:3(6Z,9Z,12Z)/0:0/0:0)	46247.7	28528.3	32461.1	36664.4	30302.1	38771.3	56514.3	44532.4	49689.7	59259.9	46181	77270.9	49865.2	40151.7	1633.63	42020.5	2786.52	54968.8	185930	164217	151360	168180	5900.85	145209
pos_1056	Thymidine	2268.05	730.917	2063.73	673.216	1190.76	580.667	1007.89	466.61	327.335	630.929	491.018	479.597	1399.66	1010.41	33.8807	1120	50.6298	820.166	672.508	851.152	664.033	612.299	17.7045	705.822
pos_10573	Valerenic acid	3559.85	3531.47	2758.45	2165.42	2838.69	2044.79	1801.86	1320.42	1077	1482.6	719.222	1394.89	2739.23	3048.74	73.6338	1876.85	94.9058	2077.83	714.425	691.649	596.669	645.689	20.821	654.204
pos_10577	5(S)-HpEPE	4219.83	4450.89	3196.68	2677.88	3072.34	2251.32	2269.17	1595.62	1286.29	1699.95	872.275	1593.53	3290.57	3093.22	73.9295	1973.16	106.73	2478.39	1687.94	1606.39	1429.18	1228.53	47.6941	1395.67
pos_10618	Glutethimide	11.0718	1.36261e-09	6.81737	1.3587e-09	1.38874e-09	0.290902	0.170186	1.15888e-09	0.150677	1.2533e-09	4.00853	1.18168e-09	1.37733e-09	1.38276e-09	4.44159e-11	1.23927e-09	4.97599e-11	1.24983e-09	958.766	961.148	566.534	1255.18	21.0285	404.356
pos_10622	7-HYDROXY-8,4'-DIMETHOXYISOFLAVONE	321.94	291.466	245.619	216.522	173.861	77.9108	129.628	157.463	76.7352	74.0367	91.8226	94.4552	185.209	153.237	3.85315	59.7308	4.69946	94.3691	36488	33651.3	18832.2	46509.1	862.619	16847.9
pos_10641	2-Methyl-5-(8,11-pentadecadienyl)-1,3-benzenediol	3603.62	2202.34	3089.94	3224.66	2891.26	3181.51	3273.32	3799.91	1515.43	2582.15	2068.51	5318.61	2424.03	2015.12	122.94	2779.74	89.773	2096.39	682.733	709.89	626.765	831.144	18.3841	760.719
pos_10650	4-Phenyl-2-butanol	476.173	408.525	429.952	491.382	486.418	356.552	226.056	173.869	155.941	278.946	102.987	168.599	426.947	493.954	11.109	366.981	15.8883	466.469	117.165	89.5266	104.686	139.487	3.84333	111.225
pos_10656	Gibberellin A15	11055.7	10943.9	9643.4	9761.48	11423.4	9187.28	4734.13	3985.35	3252.55	6838.21	1876.1	3471.34	9050.61	11085.2	237.868	7979.83	328.935	9407.59	1280.09	1270.51	1262.04	1050.02	38.7988	1141.31
pos_10657	6alpha-Methylpregn-4-ene-3,11,20-trione	30255.2	19979.8	18363.2	15595.6	18348.5	14446.4	9811.21	11302.1	5564.92	12714.3	5297.03	9527.72	14962.1	18936	606.282	16642	635.747	17330.9	5002.39	4884.82	5748.15	4466.5	140.154	5059.37
pos_10661	15-methyl-15(S)-PGE1	12314.9	13824.1	13196.2	12452.2	17291.5	10618.7	7421.43	6343.23	3757.58	8375.71	4401.49	6288.86	17879	21476.6	384.796	15078	440.146	18313.5	5140.42	4820.1	5111.93	4972.44	148.367	6019.22
pos_10676	alpha-Santalyl acetate	3706.65	3110.44	4103.06	3298.64	3939.73	2406.64	1965.12	1764.4	1178.99	2297.24	1177.37	1957.44	5605.03	7386.18	121.193	3598.43	120.083	3546.64	1872.84	1509.75	1527.94	2603.24	54.9389	1717.74
pos_1069	Deoxyguanosine	4528.84	5214.77	4486.19	11011.1	5958.48	10573.1	4434.25	5397.83	4496.39	5193.24	4633.53	7303.65	4128.17	4164.39	129.025	4105.21	168.395	3707.82	6489.87	7446	5752.89	7303.09	220.468	7588.34
pos_10694	(Z)-4-Decen-1-ol	477.406	375.938	315.855	397.012	416.223	385.454	567.337	414.925	318.9	492.526	418.016	545.105	408.887	407.52	13.642	344.344	15.6414	383.822	756.065	755.999	678.074	797.602	22.148	677.366
pos_10703	9S-hydroxy-10E,12E-octadecadienoic acid	29965.3	22040.2	18797.9	24093.2	20494.3	22135.9	29914.8	26300.5	21240.4	30836.6	29872.7	42983.9	21452	20683.4	749.224	22415.1	1066.82	22319.4	86221.8	80339.9	69434.9	95150.3	2177.68	69415.6
pos_10707	Oxandrolone	6087.37	4653.08	4447.54	4864.53	4315.17	5327.58	3079.67	4233.94	1777.68	2991.5	1884.5	4539.06	4409.82	4837.35	138.155	4271	290.565	4403.42	3089.64	2423.28	2141.85	2765.64	103.079	1561.42
pos_10732	(±)12(13)-EpOME	6426.53	1436.92	2731.52	1363.79	2685.13	1078.95	891.834	3712.3	627.678	893.742	573.943	2904.24	742.841	2586.18	336.197	2170.11	152.977	811.819	598.107	558.235	702.442	528.546	30.2847	471.71
pos_1075	D-Guanosine	79452.5	29243.9	26051.8	17556.7	20612.9	14264.1	19412.1	11285.2	6906.21	17698	15673.3	12192.9	22548.3	20988.3	704.282	17208.9	837.884	19630.2	28562.5	30542.7	29411.1	28534.5	847.928	31896
pos_10752	alpha-Vetivone	1814.22	1115.61	937.002	1049.29	1012.76	1094.06	993.891	1043	588.979	1084.11	618.297	1121.83	944.587	966.92	30.9447	946.068	35.068	877.834	1016.28	955.518	828.379	1057.84	27.3099	904.753
pos_10774	(+)-alpha-Pinene	819.988	674.338	760.323	796.855	714.885	820.016	905.544	790.793	594.271	908.597	554.978	898.782	744.566	839.724	23.5453	780.776	35.2573	892.587	688.527	704.11	657.813	677.996	19.1661	622.948
pos_1078	L-Glutathione reduced	95695.9	86982.2	105706	110420	105130	92773.1	109177	96316.2	47764.4	95752.4	85855	98930.3	109105	111369	3730.6	123443	3204.75	96203.7	40072.2	43814.1	37625.7	45111.4	1367.89	53733.3
pos_10782	PG(18:3(9Z,12Z,15Z)/0:0)	232204	171489	154532	217704	171270	206693	187095	179067	136795	215975	210317	248100	175516	159583	6041.28	190777	5242.23	132067	156876	144099	138631	161781	3848.14	135059
pos_10794	4-(1-Methylethenyl)benzaldehyde	382.856	267.338	267.572	283.596	264.81	296.535	302.83	336.878	150.803	240.193	208.264	321.464	247.179	281.694	8.01858	291.471	16.4473	345.256	312.678	290.231	261.404	358.629	10.4873	280.528
pos_10798	(8E,15E)-1,8,15-Heptadecatriene-11,13-diyne	517.059	382.218	383.819	368.079	458.694	395.871	334.615	465.164	205.454	389.19	277.122	568.909	444.687	403.816	16.6689	370.902	14.9997	402.916	721.78	859.836	838.762	741.036	26.0332	823.384
pos_10799	17-Methyl-5-alpha-androst-2-en-17-beta-ol	139.503	92.5418	124.871	128.617	111.724	94.5231	137.948	125.196	79.8293	151.532	134.791	217.814	143.814	121.103	2.67832	80.5122	2.49182	92.5788	751.76	551.117	448.637	776.716	13.2353	339.501
pos_10814	Prexanthoperol	10856.6	10461.5	11413.2	10682.4	10562.2	11697.5	17773.7	14990.5	10984.3	16264.7	9256.79	15026.2	10119.8	10244.2	331.722	10050.3	514.223	12907	8829	7697.88	6978.05	8037.01	233.526	6632.8
pos_10821	(4E,8E,10E-d18:3)sphingosine	6500.52	5203.54	3630.55	4584.65	4280.63	3585.32	4193.25	3937.42	2718.01	4868.92	2662.6	4483.57	3558.79	3775.6	102.2	4012.89	187.4	4026.64	2792.1	2829.65	2370.12	3902.29	108.903	4156.84
pos_10822	19-Nor-17alpha-pregn-5(10)-en-20-yne-3alpha,17beta-diol	763.122	398.129	435.751	335.813	415.974	287.586	273.8	368.427	198.838	360.494	224.761	333.649	398.362	421.021	16.2487	399.616	16.2702	336.206	2179.88	1936.59	1422.96	1642.03	59.651	1218.85
pos_10825	His Phe Tyr Leu	1641.73	1542.23	1501.17	1950.43	1953.45	1640.14	1821.43	1985.69	1457.39	1821.35	1264.21	2463.17	2083.67	2248.14	63.2601	2225.52	85.0401	1984.25	4393.85	3399.46	3378.03	3971.95	105.813	3191.04
pos_10826	2,4-Diisopropyl-5-methylphenol	10128.6	7342.7	7196.45	7605.55	7130.52	6938.25	7422.7	6983.63	3998.83	7269.68	5146.09	7717.42	7119.91	7102.46	217.89	6325.38	239.636	6699.41	5936.55	6779.39	5478.43	6609.22	169.456	6589.03
pos_10847	PE(16:0/0:0)	133486	165132	87048.4	123669	123161	135367	175078	126509	104764	170537	136364	118179	78378.4	82793.4	2614.56	105267	3653.54	95290.4	415907	451513	375894	426213	8135.9	353335
pos_10876	methyl-10-hydroperoxy-8E,12Z,15Z-octadecatrienoate	20442.8	13849.6	32348.3	26298.7	21917.8	27303.5	37360.7	20767.5	10744.9	27216.5	22972.6	25030.6	36908.4	25521.5	617.246	28586.8	1022.94	53414.3	34151.5	29379.5	31431	31987.4	1240.85	30100.6
pos_10881	10-hydroxy-2E-decenoic acid	1041.15	701.825	746.82	720.776	727.207	726.885	798.308	788.185	355.237	756.048	568.233	899.698	728.622	738.181	29.5462	715.234	29.5784	832.344	1115.33	1006.63	941.43	1065.01	38.15	1077.19
pos_10892	Phe Phe His Tyr	3624.36	3800.18	3773	3284.51	1877.81	2576.24	5530.11	4075.27	2807.15	4013.53	3161.69	4533.43	4109.38	4016.87	97.9432	3474.84	57.859	3007.14	2688.83	3090.21	3348.81	3311.71	53.4148	2718.18
pos_10893	Choline	191.387	347.948	209.923	319.94	271.359	302.226	312.457	142.778	222.637	346.531	195.906	117.096	209.285	234.671	4.53606	203.731	7.09476	240.984	1091.84	1283.81	1083.68	1050.57	21.6857	869.997
pos_10895	Phosphorylcholine	289.753	513.343	328.463	372.391	363.935	308.845	348.097	174.273	248.171	415.39	219.353	129.01	525.807	286.636	6.12724	309.446	12.6452	329.828	1120.15	1382.44	1197.88	1093.36	24.9801	1056.51
pos_10916	Deoxycholic acid	784.875	333.913	329.897	277.805	348.559	127.981	216.313	358.586	115.871	238.86	132.836	274.599	214.496	370.822	23.4998	293.876	15.9739	205.441	112.954	62.6946	100.196	100.501	2.13852	108.779
pos_10922	4E,7Z,10Z-Tridecatrienyl acetate	1392.41	1105.32	999.382	956.448	1070.99	943.46	945.564	970.191	539.703	926.409	656.402	1031.43	860.112	960.574	35.733	896.985	37.9058	936.008	818.058	842.098	731.886	874.04	24.4566	859.9
pos_10933	2-Butyl-3-phenyl-2-propen-1-al	4760.34	1610.9	2145.31	1407.17	2197.91	1140.44	1000.52	3551.45	728.592	1174.25	737.252	3043.47	967.339	2299.34	163.234	2113.82	105.459	1019.8	861.295	778.383	693.745	770.605	26.5901	658.377
pos_10946	(±)4-HDoHE	8993.86	6105.22	6107.7	4959.09	5876.79	4772.35	3561.25	3865.19	1928.28	4170.61	1965.5	3470.52	5471.45	6293.52	187.671	5272.17	186.721	5598.02	2205.44	2299.61	2372.88	2497.76	65.3261	2375.27
pos_10952	Tacrolimus	16228.3	13768.6	20245.4	14841.3	20395.8	11890.8	7791.8	7341.59	6054.1	12313	4875.48	8465.65	27206	37488.7	649.637	23016.2	702.31	24613	9303.82	7350.17	9240.14	9366.81	232.355	8194.11
pos_10955	1α-hydroxy-18-(4-hydroxy-4-ethyl-2-hexynyloxy)-23,24,25,26,27-pentanorvitamin D3 / 1α-hydroxy-18-(4-hydroxy-4-ethyl-2-hexynyloxy)-23,24,25,26,27-pentanorcholecalciferol	2897.27	2441.56	2980.5	2416.59	2933.62	2001.69	1968.15	1700.29	1259.67	1927.32	1195.03	1656.7	3154.69	3170.62	94.4117	2647.46	109.913	2765.3	8256.84	7563.34	6178.11	7248.22	218.361	5967.37
pos_10996	alpha-Tocotrienol	980.315	596.583	469.138	426.186	493.108	391.188	411.153	386.633	231.786	483.435	282.735	382.454	519.795	513.974	11.385	487.561	20.8641	426.954	25097.4	23654.5	17352.4	21047.7	622.537	15372.8
pos_11015	6,8-Diethyl-4-methyl-3E,5E,7E,9E-dodecatetraene	453.282	333.498	240.057	377.315	389.51	264.839	316.671	334.312	187.238	384.96	261.532	356.285	224.55	216.217	5.52586	333.153	14.5686	337.135	301.777	213.466	227.748	396.647	10.179	478.562
pos_11016	[2-(Dimethoxymethyl)-1-heptenyl]benzene	14991.7	11059.7	10710	11391.7	10622.1	10641.3	11330	10919.7	6361.79	11159.5	8229.71	11923.1	10303.4	10680.9	377.217	9937.17	375.717	10065.5	9781.86	10266	8872.35	10731.4	268.903	10278.8
pos_11018	16β-Hydroxynorgestrel	986.592	602.405	570.324	588.823	498.551	607.224	596.642	594.127	397.887	685.388	355.557	604.733	622.234	591.713	17.2057	674.577	25.2493	653.062	330.753	418.355	422.784	346.258	11.6183	437.237
pos_11083	formyl 4Z-decenoate	2915.79	1975.38	1707.83	1550.75	1683.34	1570.44	1496.65	1695.97	849.171	1467.09	837.235	1710.38	1608.45	1791.54	71.8819	1509.82	73.5624	1376.93	1291.89	1184.67	1149.27	1306.68	37.4992	1084.41
pos_11087	6β-hydroxytestosterone	7597.15	10454.5	10361.7	7778.21	10407	7556.71	6303.78	3981.44	4096.78	7770.66	2858	3982.77	11438.1	11946.1	173.454	7722.93	330.029	14001.3	2779.37	2924.19	2631.3	2788.23	75.9134	2757.5
pos_1110	4-(4-Hydroxyphenyl)-2-butanone O-[2,6-digalloylglucoside]	1846.13	1486.67	1584.83	1468.63	1767.42	1341.87	1499.47	1292.55	744.534	1424.31	1178.75	1264.57	1562.79	1460.09	57.3674	1405.13	49.4996	1089.72	1002.81	1121.5	1029.34	1083.58	25.1476	1105.72
pos_11100	2,4,5,7alpha-Tetrahydro-1,4,4,7a-tetramethyl-1H-inden-2-ol	3039.31	2315.64	2263.9	2384.81	2241.24	2310.47	2176.6	2190.59	1199.43	2188.04	1528.79	2325.8	2156.18	2148.58	71.722	2033.53	77.2866	2060.56	1898.44	2018.43	1753.2	2138.79	56.506	2172.77
pos_11111	11(Z),14(Z),17(Z)-Eicosatrienoic Acid	2393.45	1358.16	1701.94	1410.54	1277.92	1539.96	1871.56	1102.44	929.977	1450.69	1147.61	1157.96	2004.78	1464.31	43.1275	1636.99	80.7295	2622.52	3921.97	5009.66	4435.74	3625.55	117.216	4963.68
pos_11112	15(S)-HpEPE	8752.65	7563.26	4967.23	4858.96	6129.35	4820.9	3462.76	3636.89	2287.66	3577.65	1760.07	3355.02	5816.42	6439.34	159.472	4927.59	217.268	4864.47	2084.61	2136.81	1991.72	2204.74	63.2509	2161.45
pos_11130	(±)20-HDoHE	6836.16	4685.85	4670.04	4190.91	4714.41	4283.93	2961.26	2935.55	1491.3	3372.45	1605.8	2658.95	4312.67	4662.2	148.373	4378.29	167.104	4575.5	2073.34	2068.96	2083.66	2136.03	60.1591	2101.54
pos_11138	(±)16-HETE	7160.94	2149.25	4518.54	2373.2	5043.21	1655.26	1304.65	4788.6	1006.7	1751.19	857.239	3893.24	1331.26	5988.41	461.163	4170.02	277.247	1550.51	1310.54	1269.9	1465.69	1585.66	67.6248	1234.82
pos_11139	1-AG	26007.1	13273.1	9573.17	10605.9	11570.1	12343.6	8589.72	12158.1	5882.92	9371.91	7166.35	16844.5	8073.3	7667.54	421.464	7433.98	418.884	6993.81	14501.1	13939.1	11778	12961.5	434.567	11287.9
pos_11153	MG(18_2(9Z,12Z)_0_0_0_0)[rac]	2816.95	1448.64	1799.02	1761.64	1884.35	1587.25	1893.7	1863.75	1138.95	2060.48	1548.72	2254.37	1474.67	1790.01	82.0593	1731.9	83.2449	1652.54	4361.63	4237.89	3169.94	5565.55	114.185	3555.11
pos_11154	3alpha,11beta,21-Trihydroxy-5beta-pregnan-20-one	16922.9	12228.5	9892.01	13872.5	12888.5	11010.2	11227.9	10186	6826.42	13275.7	7846.86	11155.2	9594.35	9031.26	268.105	11735.7	459.632	11318.7	8518.75	7895.82	7450.01	10858.9	329.466	13740.5
pos_11167	isopimara-7,15-dienal	290.951	309.103	287.674	201.474	274.822	185.736	138.395	196.829	156.013	250.561	99.9951	178.468	338.39	351.615	9.12245	324.63	18.7541	407.817	1090.96	1602.93	1052.41	879.456	30.7285	1191.93
pos_11191	Phytocassane E	2549.68	1721.88	1560.32	1515.22	1751.22	1191.15	1210.58	1306.32	691.328	1132.84	796.921	1147.54	1470.37	1797.22	66.4333	1356.04	62.2431	1286.57	1132.41	1148.25	1095.12	1102.24	33.0544	1117.94
pos_11196	PI(16:0/0:0)	8935.4	10540.5	7747.18	8013.83	8981.1	6575.77	9673.66	16436.1	9050.13	11138.2	10844.4	23444.5	9874.59	12898.2	292.244	7822.1	373.297	7715.62	127253	95958.4	94087.3	131537	2846.87	78877.8
pos_11203	alpha-Farnesene	644.597	476.404	374.309	417.353	457.894	394.142	434.694	411.268	233.47	470.374	319.499	420.143	416.109	445.312	15.0196	425.561	18.6215	439.646	653.838	710.581	674.013	632.664	17.9006	794.13
pos_11204	18-Nor-4(19),8,11,13-abietatetraene	409.766	447.628	326.83	315.974	313.064	442.238	364.076	376.978	199.489	404.642	483.909	387.222	516.3	614.302	23.0423	607.398	41.278	789.917	3699.34	4660.33	3880.76	3340.19	101.669	4578.8
pos_11205	Eicosanoyl-EA	4009.13	3336.21	2597.85	2660.53	2794.07	2758.58	2968.37	2844.96	1508.84	2894.98	1628.97	1900.29	2168.92	2058.44	53.8705	2562.22	74.0971	2690.48	1710.63	1597.49	1434.77	2158.73	60.0334	2278.61
pos_11209	2-hydroxy-10-undecenoic acid	644.574	271.478	419.999	321.049	417.698	331.348	285.87	969.194	167.389	241.141	245.524	1347.09	286.161	410.44	37.0061	407.904	23.306	282.593	354.229	316.228	340.586	363.355	23.1132	259.117
pos_11213	Dihomo-gamma-Linolenic Acid	13.1651	8.6961	0.70298	0.0597797	2.31963	0.280407	0.0178471	6.62811	14.7297	10.0627	2.82946	7.7655	0.00372498	2.7236	0.0616271	3.94709	0.0910386	9.29237	850.328	1117.91	972.687	685.07	25.7622	1053.39
pos_11217	PG(18:2(9Z,12Z)/0:0)	18482	20742.2	22135.7	23086.6	27359.1	24628.5	26613.3	23198.7	20242.9	26902.5	17607.4	27606.8	26540.2	26484	781.199	27155.9	1244.1	27543.2	39774.6	42320.1	35982.5	40040.7	921.915	38946.1
pos_11226	PI(18:2(9Z,12Z)/20:5(5Z,8Z,11Z,14Z,17Z))	92197.5	83610	89713.4	86154.4	91218.6	71627.5	66051.4	51007.8	39503.7	71712.2	35486.5	52403.9	107345	112869	2766.93	92520.5	3095.23	93010.1	61212.1	59071.8	62636.6	62338.1	1663.22	61025.5
pos_11227	Hexyl glucoside	1370.72	814.608	803.632	796.302	824.283	716.351	754.631	908.156	432.56	728.043	530.353	869.658	775.899	887.161	41.1745	811.815	38.5564	791.226	606.395	674.864	585.742	666.119	19.8888	655.88
pos_11232	(+)-4,11-Eudesmadien-3-one	1294.42	941.506	976.491	923.864	977.8	938.828	927.958	959.353	494.957	925.281	687.711	1095.17	834.861	889.333	35.693	847.37	33.9166	876.031	806.03	851.977	771.895	865.945	25.4772	953.079
pos_11294	Gelcohol	1355.32	903.454	971.26	978.612	967.324	953.263	1182.72	957.109	580.229	1235.97	775.125	1041.98	970.712	952.296	30.3683	918.953	34.8281	905.463	755.968	843.914	753.861	871.616	22.7748	831.509
pos_11316	METHOPRENE (S)	177299	283619	423526	365357	496697	380588	401253	365033	308120	380984	228877	428211	547905	628070	14314.6	430430	21592.8	522317	304568	261207	278668	253178	8764	272790
pos_11320	PG(16:1(9Z)/0:0)	252730	344635	535077	440080	621372	448163	460200	408282	365571	442679	258853	474916	694401	786507	17455.2	551722	27769	654167	356253	298692	346627	291804	10021.1	329300
pos_11326	4E,6E,10Z-Hexadecatrien-1-ol	395.99	821.369	1051.2	916.803	1250.4	908.312	1091.88	994.704	727.929	915.524	560.051	1113.77	1470.41	1815.95	36.5987	1126.44	56.3702	1361.97	778.346	539.57	716.128	570.679	22.4548	623.47
pos_1134	L-Tyrosine	3657	2064.03	3022.55	1834.4	2374.42	1844.7	2316.55	1846.27	1016.95	2180.28	1506.16	1877.98	2354.12	2113.59	86.5806	1868.45	99.0665	2023.3	4091.94	4610.84	3961.66	4293.12	112.46	3906.49
pos_11352	alpha-Valerenol	695.806	567.864	547.554	615.556	559.537	574.399	671.17	591.679	299.461	614.067	472.546	714.277	539.441	565.106	16.8987	523.895	20.5073	537.125	522.556	634.41	528.433	706.275	18.3166	648.667
pos_11357	1,2-Benzenedicarboxylic acid	14237.2	10949	9572.01	10793.1	9091.29	10436.3	11111.1	11197.4	5879.37	11228	8055.59	11755.8	9485.65	8717.4	294.98	8397.55	329.853	9122.51	9643.41	9933.13	8644.41	11130.4	295.842	11556.3
pos_1136	Ile Gln	854.82	493.064	548.384	468.75	444.746	519.571	467.181	433.94	181.811	395.003	452.62	468.684	546.483	703.263	15.2448	410.499	13.6062	569.136	2728.68	3375.32	2630.37	2597.37	79.3385	2681.64
pos_11360	Anofinic acid	9342.93	6985.28	6442.26	7080.68	6127.02	6690.01	7029.37	7311.32	3796.73	7281.12	5340.72	7934.48	6161.67	5932.71	205.8	5730.26	224.565	6124.51	6238.42	6554.56	5663.05	7005.68	185.686	7281.21
pos_11371	m-Salicylic acid	508.182	367.578	406.424	481.726	389.984	360.157	421.077	402.384	219.885	370.994	277.676	387.109	376.945	417.66	11.5011	329.58	12.3098	351.979	419.482	415.533	370.985	393.817	10.8051	422.738
pos_11374	2-Hydroxy-6-(8-tridecenyl)benzoic acid	12470.8	2992.54	5199.49	3346.92	5938.22	2308.1	2242.3	4744.67	1599.29	2696.81	1529.6	4085.83	2040.5	5596.55	345.952	4519.18	266.047	2064.69	2044.03	1722	1600.81	2031.39	76.5541	2291.48
pos_11378	cis-5-Tetradecenoylcarnitine	12381.1	8601.34	7045.04	10254.5	8888.46	7637	8498.7	7744.08	4852.81	10153.7	6143.98	8172.64	6639.36	6299.44	199.353	8255.41	331.379	7649.04	6733.61	6236.6	5457.65	8223.35	244.903	10331
pos_11389	Thujyl 19-trachylobanoate	158.693	118.7	58.237	42.2037	75.4358	46.8675	76.062	73.0991	32.0133	68.0337	43.5437	60.3222	79.8312	62.9875	1.44381	61.2779	2.4158	54.7403	9340.17	9196.44	6143.61	7723.93	211.621	5147.78
pos_1141	p-Cresol	620.915	361.592	397.858	300.701	318.546	331.995	302.116	324.385	150.32	354.69	218.388	295.883	310.478	302.657	14.7234	282.169	12.0479	274.25	564.828	589.293	515.215	574.651	12.0683	422.317
pos_11414	11α-Hemiglutaryloxy-1,25-dihydroxyvitamin D3	8422.35	9866.36	11699.5	11841.9	13036.1	9276.62	8215.71	5658.13	5416.41	9934.86	3371.16	4839.71	20785.6	19021	331.068	14144.1	480.519	18193.1	7398.34	7293.39	8414.62	5560.1	172.732	7574.81
pos_11438	9,10-epoxy-12-octadecenoic acid	5666.26	3952.62	3028.43	3111.86	3486.59	2423.23	1949.06	2354.41	1129.51	2028.43	1016.47	1994.63	3370.21	4175.87	121.537	2880.26	124.662	2627.45	1477.19	1321.14	1310.92	1531.27	47.8448	1709.81
pos_11458	6,8,10,12-pentadecatetraenal	684.387	498.763	551.322	502.833	511.29	488.28	498.522	590.362	307.597	528.925	360.496	638.257	436.289	526.773	19.7407	500.538	21.4357	446.77	423.796	414.962	413.906	479.05	11.7424	477.338
pos_11459	Axerophthene	57.6156	84.0387	79.8636	103.674	65.5825	82.4911	101.431	88.5598	66.4647	133.274	101.121	81.0935	190.133	165.169	6.90612	176.97	20.8827	301.022	3661.39	5700.58	3597.28	3891.02	113.751	3991.37
pos_11472	KIRENOL	89309.6	19897.7	66090.8	29543.1	85173.4	16162.6	13958.8	122882	19688.6	19460.8	11556.8	94271.7	7564.89	66231.5	5325.91	68833.2	4509.05	11362.9	12245.9	7800.09	8557.83	9297.57	775.622	7532.56
pos_11474	Colupulone	4706.93	3344.89	3207.89	2899.1	3324.49	3103.91	2410.45	1959.93	1245.94	3196.58	1753.72	2390.35	2898.77	4330.48	79.365	3091.39	108.198	4152.35	1938.75	1945.21	1962.49	2606.6	61.0914	2450.41
pos_11541	1-Methyl-1,3-cyclohexadiene	202.105	127.854	126.382	147.292	123.723	112.503	115.39	120.402	70.6143	133.494	91.9876	150.627	110.253	115.367	4.56617	101.187	4.85679	101.782	277.565	278.025	257.221	279.077	7.59135	285.204
pos_11554	Gabapentin	121.029	110.017	140.744	149.37	157.117	134.163	107.052	79.3693	23.6549	54.1294	72.8595	80.0319	79.9739	136.144	5.3976	108.965	3.20549	96.6399	429.217	510.831	419.74	426.184	11.6841	429.671
pos_11559	(ent-7alpha)-7-Hydroxy-8(14),15-pimaradien-19-oic acid	15912.5	2758.56	7197.45	3280.75	10423.2	1561.89	1355.65	6536.12	1329.75	1578.49	858.426	4444.75	952.741	10561.3	679.194	6902.55	413.295	1114.17	1335.96	1087.23	967.979	1219.69	58.9485	1321.15
pos_11565	Tyr Phe Tyr Phe	69955	64846.8	54196.2	54613.6	55977	53568.7	45973.3	50118.6	23346.3	39736.1	22636.9	42818.2	62027.5	65107.3	1926.76	55661.5	1368.56	58547.5	44510.3	51551.4	59847.9	47275.1	1288.9	50634.8
pos_11566	Propanoyl phosphate	772.94	1051.93	788.236	839.018	1036.95	863.123	781.795	750.737	500.409	748.436	567.868	960.178	1034.07	1103.7	30.7874	1151.58	39.5242	1137.29	1000.64	1075.78	839.67	1118.25	18.3008	899.433
pos_11577	13(S)-HODE methyl ester	63351.9	89273.1	158316	145584	196391	134197	154425	131350	104444	133295	80945.6	161255	191330	241943	5746.41	203447	7310.78	207529	33148.8	34326.6	33808.4	30550.9	1050.02	38254.4
pos_11606	(E)-10,11-Dihydro-alpha-atlantone	4454.31	2925.15	2462.28	2132.34	2656.22	2017.42	1658.59	1785.57	987.623	1725.48	949.151	1760.41	2375.99	3296.77	81.5054	2288.39	78.9859	2058.31	1192.57	1160.24	1180.99	1161.34	33.2651	1193.84
pos_11633	(S)-gamma-Calacorene	767.272	517.414	557.897	465.696	476.074	479.422	399.68	459.431	228.76	428.967	261.007	392.544	461.866	518.261	16.7016	411.618	18.3075	478.964	451.146	406.144	445.229	441.082	9.94991	447.552
pos_11658	3-Deoxyestrone	834.286	600.94	589.855	575.806	598.461	525.321	521.409	515.298	289.092	523.9	313.03	544.639	517.66	541.053	17.9873	477.28	23.1923	540.121	467.08	525.286	456.805	454.335	13.8499	485.601
pos_11666	alpha-Amylcinnamyl formate	1446.1	1050.41	1039.04	1080.35	917.892	947.147	1241.37	1105.82	675.346	1245.94	787.039	1273.88	937.898	980.524	37.5616	929.235	38.1426	935.004	946.535	999.253	944.968	931.241	25.534	979.953
pos_11676	17a-Hydroxypregnenolone	3233.54	2548.35	2697.93	2595.87	2722.06	2537.58	2652.32	2431.28	1361.68	2538.84	1462.35	2299.4	2618.85	3015.35	92.1786	2444.5	93.3695	2479.15	2091.3	2053.77	1917.49	2100.13	59.8234	1968.1
pos_11678	Ginsenoside Rh2	25093.8	29574	35178.4	27365.9	27892.6	18368.2	10816	5666.43	4800.64	11102.7	2900.08	3969.51	28465	22087.4	356.717	14812	574.935	22557.5	9749.02	9306.15	8805.69	7742.63	211.455	7602.92
pos_11683	1-H-Inden-1-one,2,3-dihydro-3,3,5,6-tetramethyl	2862.12	4012.39	2397.35	2545.41	2962.61	2274.47	1460.15	1337.22	954.146	1808.31	687.163	1289.51	2324.49	3148.67	69.5772	1983.18	78.0478	2640.62	871.453	717.373	826.742	637.298	23.1419	715.199
pos_11700	Ricinoleic Acid methyl ester	129085	163320	134713	203938	224478	219214	102570	113059	71426	94583.4	60672	110802	266467	226111	6857.35	188225	8171.66	189282	134083	110722	117307	114225	3354.55	114393
pos_11701	1-Monopalmitin	4901.41	3047.07	3124.68	2576.82	3136.07	2638.8	3176.35	3227.65	1758.01	3380.29	3062.84	3621.11	2701.87	2599.12	87.3415	2409.97	101.093	2403.01	7675.24	7381.43	5625.33	9566.51	176.608	6460.97
pos_11729	1,8-Dimethylnaphthalene	1950.79	1351.5	1428.58	1244.06	1307.16	1321.39	1172.09	1209.88	700.692	1332.85	765.802	1295.39	1300.71	1300.76	46.2877	1247.63	52.3837	1269.01	961.233	980.598	948.01	1032.62	27.6243	1045.56
pos_11735	1,2-dihydrostilbene	585.667	286.384	450.16	378.726	405.876	356.451	327.956	274.512	183.591	380.168	165.423	224.8	414.834	464.377	11.5166	320.284	11.6298	384.051	180.927	238.483	208.014	173.331	4.88025	201.649
pos_11741	(±)5-HEPE	10912	1589.4	4373.05	1937.32	5790.34	1151.34	996.782	4726.73	988.187	1124.75	810.307	4072.31	782.384	5599.43	397.282	4475.87	279.408	867.228	798.219	594.005	634.89	699.648	39.7014	616.946
pos_11758	21-Hydroxydydrogesterone	2638.68	1850.48	1752.78	1789.3	1791.26	1697.57	1914.62	1791.39	1051.44	2009.61	1423.21	1657.57	1663.77	1602.76	54.8059	1756.07	66.645	1533.28	1648.09	1571.75	1516.2	1910.66	46.9581	1875.57
pos_11798	Mesterolone	30772.3	4813.82	10308.4	5447.38	12726.2	4696.54	2850.32	24367.4	3305.04	4120.61	3176.34	20272.2	2604.65	11144.5	2168.65	9847.96	865.323	4241.38	3895.54	3610.86	4566.43	5417.43	279.813	4303.03
pos_1181	Minoxidil	488.912	224.091	403.729	148.638	326.968	157.451	119.116	14.8385	58.2841	84.948	64.6047	18.8626	474.203	265.873	10.1312	228.705	13.9427	244.317	157.318	131.279	141.784	119.38	7.45288	206.326
pos_11824	Potassium 2-(1'-ethoxy) ethoxypropanoate	23616.9	4444.22	4384.36	4633.9	5569.25	3517.9	3094.51	49070.8	3409.38	3495.61	8386.94	68080.5	4155.35	2381.36	749.224	10060.5	651.678	1779.67	18344.7	5827.84	11689.9	15044.3	1315.69	6755.65
pos_11829	Pectenolone	107833	85430	108011	98798.2	73426.1	125015	230604	199507	134666	241234	187204	235558	90091.1	81556.1	3373.83	87784.2	4861.27	96082.3	165714	191477	170635	210652	4995.03	196882
pos_11847	5-(8,11-Pentadecadienyl)-1,3-benzenediol	5371.56	2184.17	2305.72	2538.77	2638.22	2407.51	2533.06	10173.8	1650.3	2633.19	2670.36	11710.2	1633.77	2140.89	168.722	3123.06	149.15	1795.95	4346.29	2573.59	3246.67	4235.72	235.855	2681.03
pos_11858	Eicosapentaenoic acid	2640.23	1853.31	2220.81	2224.98	1876.92	2050.69	2531.23	2297.1	1375.46	2720.93	1687.52	2534.84	1932.78	1871.1	62.6252	1853.67	75.8124	1949	1786.44	1756.17	1763.51	1746.43	49.2529	2018.67
pos_11880	Ectocarpen	1425.16	439.159	674.492	360.385	767.47	306.212	251.327	935.201	171.135	314.672	180.837	894.44	215.674	921.173	64.1229	663.695	48.731	207.47	283.198	201.781	194.451	267.304	10.6213	138.695
pos_11886	5(S)-HETrE	112075	16177.9	51085	19839	61008.3	10749.7	8131.11	65621.4	8579.34	9643.9	5668.05	55364.7	4802.49	67050.9	5965.39	45266.6	3672.88	7624.27	6636.7	5667.39	6277.15	6224.76	488.843	5580.32
pos_11892	Farnesyl acetone	37130.3	44068.7	29839.2	30323.9	32972.6	39438.9	29574.6	30288.6	22635.8	51297.9	16327.5	73557	36874.2	35860.4	945.498	35438.1	1738.73	32147.4	28753	30952.1	23665.6	34081.8	688.558	16082.5
pos_11895	Pipericine	4427.02	3905.93	2054.89	2636.23	3078.29	2455.6	4298.34	2106.69	2978.73	3059.05	1460.19	3354.22	2502.51	2716.13	49.4823	3096.01	173.481	3474.99	2967.96	3546.54	2356	3858.02	59.1211	4574.59
pos_11915	Sphingosine	1181.1	896.056	736.581	826.063	947.608	897.954	994.363	765.151	694.931	774.386	571.183	899.91	788.97	623.67	18.4523	743.454	34.6804	1018.19	776.209	810.566	690.389	932.228	28.2999	1030.44
pos_11922	p-Isopropylphenol	707.207	475.864	465.061	429.16	463.872	442.014	454.21	477.057	232.168	414.711	299	473.482	427.052	415.808	14.2483	433.137	16.0966	394.585	376.614	389.972	330.085	403.256	10.8624	391.506
pos_11924	7-Ethyl-5,6-dihydro-1,4-dimethylazulene	2693.77	1751.54	1805.2	1793.71	1825.52	1952.42	1563.63	1786.73	886.149	1841.14	1005.45	1688.29	1767.43	1929.4	63.5324	1904.62	73.3559	1836.63	1397.15	1413.46	1382.88	1434.64	41.0454	1467.91
pos_11945	2-(2-Methylpropoxy)naphthalene	2229.88	1668.26	1805.67	1714.24	1604.39	1655.38	1617.6	1443.52	996.671	1749.96	987.195	1400.13	1670.73	1703.48	50.9274	1577.86	62.4497	1676.34	1217.27	1414.89	1223.13	1302.97	32.5136	1380.19
pos_11946	3-Hydroxy-beta-ionone	6145.12	4183.06	4384.7	4068.45	4004.41	4444.91	4678.43	4934.5	2806.37	5039.71	3341.06	5288.31	4046.7	4046.21	155.045	4027.21	176.479	4027.56	3786.38	4088.14	3856.05	4293.16	116.074	4105.8
pos_11963	6,10,14-Trimethyl-5,9,13-pentadecatrien-2-one	27042.8	19782.7	15264.9	15656.3	15062.9	16426.8	10664.6	10724.8	5260.61	13622.7	8195.3	14497	14165.7	13587.4	492.844	12632.8	594.576	14715.1	31940.8	25298.5	25935.8	29131.8	836.91	26744.4
pos_11964	2-Linoleoyl Glycerol	48607.6	36499.2	30551.7	30400.3	31107.1	32231.4	21253.2	21027.2	11818.4	25924.9	15378.7	23354	27738	27133.6	902.063	25325	1113.53	29052.6	53541	41645.9	44444.4	46978.4	1444.51	45647.4
pos_11973	Corticosterone	1158.67	752.608	1029.04	874.724	803.205	992.073	1790.11	1454.28	1109.77	1798.76	1343.46	1976.63	837.617	775.959	26.6676	810.714	42.0294	775.148	1415.92	1384.52	1334.47	1673.73	43.3491	1608.39
pos_11976	6-Epi-beta-bisabolol	722.612	606.283	478.869	529.368	464.426	587.733	601.167	626.572	352.917	515.369	516.091	612.396	442.652	462.663	16.4985	554.611	18.0043	447.61	544.028	532.934	475.728	671.907	13.752	518.762
pos_11979	Cryptoxanthin diepoxide	155683	138118	166656	130197	143914	111962	103281	83132	49546.7	93542.5	45597.1	75738.2	155865	153029	4661.11	115893	5023.35	135762	88600.7	83974.7	88298.5	77834.3	2140.78	77514.7
pos_11999	Tsugaric acid B	49953.4	53804.1	83211	71805.1	83509.5	58546.2	63726.7	48651.5	37855.2	62105.8	27084.6	43934.4	88815.7	95121.6	2505.94	80101.3	3165.74	74089.9	34353.3	29950.3	33217	27184	947.199	31889.3
pos_12009	8,11,14-Nonadecatriynoic acid	1471.41	1033.32	1036.82	1209.72	947.677	1220.02	1399.52	1314.76	862.283	1497.49	1039.95	1631.77	1001.01	1044.88	32.6789	907.716	38.1662	1047.03	1199.2	1186.4	1066.54	1251.23	33.3786	1146.28
pos_12010	Eremolactone	11568.1	8425.54	10278.6	9625.48	6909.45	12266.9	25233	27568.9	16971.2	25928.4	18201.4	31134.7	8514.33	7813.49	311.391	8561.41	458.083	8736.87	20338.9	20536.5	19028.5	23576.8	630.998	23129.6
pos_12028	(S)-Oleuropeic acid	854.572	769.264	643.693	746.556	583.456	694.074	897.178	899.975	529.254	1092.57	486.253	825.006	578.839	640.69	22.803	567.889	27.4368	728.711	632.103	604.625	627.683	602.08	17.2145	523.162
pos_12043	His Phe Phe Tyr	31887.5	28949.5	31184.3	33406.9	27188.6	34649.4	22375.8	27904.6	12702.1	20353.4	8949.97	20925.6	27753.6	31955	910.694	34664.4	700.028	32544.4	18332.6	22011.6	26766.7	22839.1	509.227	21829.5
pos_12044	Gln Tyr Arg Tyr	7801.48	6438.13	5277.26	5007.22	4245	6086.39	2004.68	3192.91	1470.68	2197.84	1309.97	2677.08	4902.92	5585.18	155.823	5067.54	125.981	5010.31	5884.11	6717.27	7806.11	6148.12	176.788	6580.47
pos_12049	2-Methyl-1,3-cyclohexadiene	1697.7	859.061	728.833	1118.51	724.071	1259.6	1055.03	1333.84	818.223	1326.24	915.346	1799.07	556.874	566.064	23.8829	727.648	29.9479	698.054	1293.95	1104.48	1006.52	1493.11	30.7888	881.959
pos_1205	4-Vinylcyclohexene	1497.93	1653.19	1140.61	893.348	1119.85	1044.29	1043.96	998.552	789.937	1417.63	629.607	1884.37	1297.66	1298.12	36.3887	1049.78	56.887	1063.4	1066.42	1442.48	1146.89	1769.07	29.3774	1081.3
pos_12052	Mesitylene	1745.26	1269.77	1209.86	1314.69	1208.42	1326.66	1151.59	1291.76	724.529	1341.14	885.903	1533.49	1132.92	1076.16	40.8271	1127.55	49.1491	1172.33	1149.75	1171.59	1030.96	1277.94	33.5005	1145.95
pos_12055	p-tert-Amylphenol	2979.79	1667.54	1287.14	1753.46	1365.73	2021.12	1573.47	1943.96	1086.45	1832	1312.2	2548.12	1149.95	1186.63	44.4919	1413.28	52.0091	1219.3	1571.73	1505.4	1318.81	1986.79	42.4151	1207.28
pos_12062	Ganoderic acid Mi	32587.6	32000.5	37290.6	31730.8	39160.7	25201	24249.2	19324.7	13691.3	25551.9	10639.5	16809.5	44932.6	45997.2	1084.56	38408	1372.19	36385.7	15646.5	14355.5	15226.8	13321	402.746	14710.8
pos_1209	2-Isopropyl-1,4-hexadiene	290.859	402.923	207.591	179.915	207.813	216.329	187.56	183.611	201.413	295.303	114.687	460.129	249.853	275.882	4.74877	246.584	14.5694	240.523	225.869	335.526	283.432	451.349	6.88158	248.529
pos_12093	Biliverdin	10526.9	6529.74	4435	4532.9	3927.82	3441.17	3214.05	4276.05	2542.95	3722.83	2447.01	4826.04	4228.17	4587.87	196.981	4249.08	150.619	3329.61	4228.24	4246.08	4076.07	4591.31	116.282	4175.55
pos_12094	Deserpidine	10676.9	6587.52	4827.15	4136.85	4207.33	3264.22	3470.28	4020.39	2428.38	3533.7	2297.8	4512.15	4462.48	4728.23	206.575	4117.19	154.924	3815.89	3268.83	3259.02	3274.51	3533.43	95.4551	3382.9
pos_12096	Phaeophorbide b	1.04617e+06	611916	470799	419016	452946	334339	365624	420812	245851	350907	234214	473446	470252	459465	19791.8	388107	16288.2	352670	287535	301345	269960	281408	8409.26	294383
pos_1210	(2E,4E)-nona-2,4,-dienal	3979.75	3843.52	2999.09	2790.69	2853.39	2827.11	3114.24	2821.22	1970.44	3651.71	1971.95	4505.41	3110.94	3218.91	93.9511	2747.59	138.384	2796.37	2883.74	3528.79	3001.76	4043.96	82.7642	2909.08
pos_1211	(E)-4,8-Dimethyl-1,3,7-nonatriene	1157.07	1596.93	860.732	721.426	939.255	894.065	912.466	787.555	713.484	1219.63	457.056	1849.06	1094.57	1120.16	23.5882	939.38	55.6463	1008.5	978.907	1313.89	1037.22	1714.2	26.975	955.924
pos_1212	Myrtenol	5623.43	6635.23	4279.19	3714.03	4148.29	3953.12	4037.74	3841.26	3067.81	5355.86	2218.23	7521.72	5021.93	4968.14	121.171	4117.14	225.625	4044.47	4144.21	5649.63	4403.96	7083.06	116.552	4227.84
pos_12122	PG(16:0/0:0)[U]	252798	214568	161662	243156	218905	243929	225494	246252	144864	226924	189461	289710	205743	196090	6840.31	222302	7693.65	181654	457952	449151	375162	474343	10398.9	386945
pos_1213	(-)-Nopol	4828.43	6290.25	3830.58	3126.94	3676.38	3596.59	3375.01	3123.92	2871.15	4889.74	1821.02	6964.4	4590.31	4738.54	110.592	3932.11	223.393	3719.52	3836.24	5287.09	4175.97	6881.97	101.493	3618.35
pos_12143	17a-Ethynylestradiol	99.6858	58.5999	98.2747	141.989	1.38874e-09	164.411	137.449	118.119	94.6699	165.835	136.837	420.579	53.4412	84.0726	4.69581	84.703	6.33875	130.684	132.838	54.7003	62.239	89.8028	3.40204	211.147
pos_12144	PGF1a	5218.16	3688.44	3113.18	3379.51	3389.91	3408.03	3165.51	3233.79	1816.85	3311.49	2113.86	3423.06	3049.39	2970.06	104.615	2959.43	125.227	2875.53	3238.57	2822.38	2587.73	3005.66	91.2534	3097.18
pos_12150	11,12-Dihydrolactaroviolin	962.454	660.863	702.85	740.805	725.849	700.572	731.719	830.563	435.712	803.817	545.443	926.851	606.144	641.652	25.7023	604.46	29.5701	614.877	633.415	680.323	666.467	700.67	18.7724	650.797
pos_1216	(3Z,6Z,9Z)-dodecatrienol	6196.75	7738.14	4950.09	4203.81	4709.31	4596.74	4455.75	4247.43	3550.84	6289.89	2648.26	8726.82	5778.1	5890.59	144.173	5039.83	269.122	4893.94	4995.65	6508.25	5167.12	8207.51	136.337	4878.57
pos_1218	6,10-Dimethyl-5(E),9-undecadien-2-one	5196.42	7119.67	4024.12	3137.01	3860.5	3597.18	3724.87	3265.74	3057.02	5358.52	1879.38	8078.61	5105.14	5015.71	99.5063	4373.03	246.353	3940	4168.15	5739.86	4663.98	7735.6	107.326	3917.92
pos_12183	Miglitol	14751.7	12045.3	12080.1	13375.7	11712.3	12715.6	13456.7	12324.9	7655.42	14575.7	9411.66	13339.8	10878.3	11574.4	389.777	11061.2	417.141	11330.3	10684.1	9166.26	9781.36	9325.55	288.45	9519.36
pos_1219	8E,10E-Tetradecadienal	4505.94	6291.41	3381.27	2919.43	3443.78	3223.1	3425.99	3009.28	2807.72	4934.98	1790.03	6915.66	4366.83	4328.02	88.7591	3804.95	205.588	3605.02	3821.48	5194.05	3965.49	6698.06	99.7797	3497.92
pos_1220	Polyprenol	566.922	824.391	424.576	343.518	407.115	417.303	404.231	344.809	358.061	622.4	183.57	975.049	610.981	695.369	11.7745	537.475	31.6838	506.347	534.588	692.965	590.653	956.779	13.2675	488.711
pos_1222	1-Hexadecanol	88217.6	116977	70732.5	58391.8	67884.6	65215.3	64037.9	58041.5	51911.2	91937.8	34966.5	131529	84523.6	85110.6	1844.84	74132.4	4009.91	70961.7	70936	97454.6	79280.9	127769	1868.92	68762.1
pos_12226	3,4-Epoxy-6-methylcyclohexylmethyl-3,4-epoxy-6-methylcyclo-hexanecarboxylate	70442.7	72951.3	84832.7	75060.5	86906	72979	56102.3	64599.2	31092.1	86541.4	18204.5	47290.4	46628.1	84547	2791.55	65399.2	2334.71	75334.1	12715.2	11048.5	12226.2	7947.9	297.023	11023.3
pos_12247	(±)8-HEPE	5896.07	1482.24	2815.86	1598.76	3847.12	1024.87	917.643	1711.18	583.641	1096.6	608.526	1258.02	773.886	3946.19	168.223	2257.18	110.608	834.245	820.358	748.122	673.568	835.132	25.5205	874.896
pos_12270	Pubescenol	3277.84	2794.13	2407.26	1932.15	1787.32	2330.68	1675.74	2136.7	878.867	1940.77	806.458	1229.7	2335.38	2872.03	89.0131	3187.54	53.4484	3306.56	1648.57	2454.66	3629.12	2504.61	54.6968	2326.9
pos_12272	Coproporphyrin II	68698	59990	52860.1	43619.2	48997.5	52670.4	40854.2	47174	21676.3	40919.6	22186.9	35097	59060	62909.9	1792.95	59712.6	1404.68	67157.4	34744.7	46461.2	60636.9	49578.1	1131.64	47298.5
pos_12284	alpha-Corocalene	1623.84	1113.27	1001.11	791.378	998.809	667.975	598.979	614.374	307.616	649.99	357.318	538.765	1031.49	1133.52	29.9844	790.935	30.9042	753.972	499.588	494.644	412.772	451.249	12.746	459.97
pos_12293	Thymol methyl ether	341.217	258.49	195.258	220.439	238.374	137.751	88.9529	132.809	61.0257	110.743	53.371	90.8313	225.139	243.213	5.78364	181.049	6.76759	179.826	58.0723	82.6138	57.9121	59.4244	1.69201	74.718
pos_12296	N-palmitoyl alanine	39361.3	26332.7	21477.8	28263	26321.9	23463.2	26486.1	26685.5	14273.5	28183.8	19103.1	25413.2	20168.2	19140.2	590.419	23713.6	940.805	22678.3	19920	18057.9	15832	24286.8	711.45	29685.4
pos_12317	2-hexadecenal	1143.31	897.33	641.763	932.624	924.188	749.838	1028	1146.01	517.531	857.14	492.734	1136.66	654.492	436.19	16.8702	580.783	21.2222	527.282	722.645	860.861	644.478	768.351	21.1652	831.179
pos_1233	Arachidonic Acid (peroxide free)	15203.6	1896.62	5493.97	2895.62	7441.14	2485.99	1476.37	9362.15	1462.71	2180.08	1573.85	6689.76	943.182	6478.37	1026.21	6161.09	407.574	1899.32	1390.51	1582.7	2249.21	1925.19	96.413	1775.76
pos_12370	BISABOLOL ACETATE	9100.94	6529.01	7356.78	7526.1	6897.09	7189.25	8297.16	7595.91	4641.66	8285.02	5923.42	8083.71	6382.79	6592.58	235.598	6352.38	274.081	6154.22	6714.4	6826.25	6301.07	6804.74	187.242	6990
pos_12378	[10]-Dehydroshogaol	4782.27	3433.29	4169.83	4320.75	3530.02	4103.89	4769.95	4327.58	2665.77	5093.73	3639.26	5136.02	3590.57	3607.71	123.317	3294.33	148.874	3385.27	3777.29	3941.47	3568.96	3835.28	112.233	4104.45
pos_12385	Diadinoxanthin	555847	404878	530609	515440	424139	501173	747571	602192	384506	777909	567587	754741	450608	410312	15543.9	403640	18993.1	446919	532919	557669	494966	550381	14752.6	572772
pos_1240	Mauritine A	192376	149871	119442	122800	128302	142621	141986	134365	66896.8	126549	102016	142153	125492	96216.1	3267.64	94088.2	4616.1	109223	159597	142913	130039	188100	3903.18	168582
pos_12403	His Tyr Ile Met	9782.54	5787.07	9918.06	8892.71	9777.4	9837.73	6621.05	5943.53	2722.23	6407.79	6418.81	6480.5	12782.9	12000.1	387.314	14863.9	265.349	11622.7	511.929	405.359	424.914	336.317	15.4274	485.417
pos_1250	3-Methylcyclopentene	2012.76	2557.82	1557.96	1295.32	1530.36	1532.43	1398.1	1302.95	1225.65	2066.35	818.171	2883.12	1776.39	1944.1	42.3582	1661.08	88.2126	1588.99	1517.04	2033.55	1771.5	2749.08	41.7429	1524.24
pos_1264	MGDG(18:3(9Z,12Z,15Z)/18:4(6Z,9Z,12Z,15Z))	305316	259069	368975	328433	340776	296070	293020	266290	170703	341825	180189	300421	313741	344341	13136.6	306937	13337	315410	305476	312692	273790	305961	7830.91	304439
pos_1278	Methionyl-Phenylalanine	275391	99110.3	38905.9	28633.9	44901.5	25172.1	1395	3432.23	1147.19	1081.9	527.153	2275.37	50876.2	40106.2	3083.4	23890.6	1439.22	20129.6	2273.98	2298.21	3929.72	1970.94	75.4984	2064.21
pos_1287	2-Methylpropanal oxime	250.089	175.95	166.439	204.902	162.419	177.112	228.131	197.536	88.1111	177.77	151.797	179.229	163.11	124.893	4.82329	140.466	5.32847	136.149	179.645	159.488	144.553	180.848	5.38903	244.216
pos_1304	Lactamide	1295.52	1049.21	1010.49	1038.02	1005.57	947.39	1093.79	1072.26	573.137	1023.83	744.758	1040.1	928.275	1047.74	25.1908	919.123	37.0794	975.958	914.172	945.8	797.901	977.643	28.4557	1041.98
pos_1342	7-keto DHEA	15982.5	11367	12899.4	13592.4	11352.2	13533.7	15537.3	14830.5	8685.05	16428.3	11068.4	16683.7	11074.3	10924	442.696	10999.3	491.527	10670.2	13194.7	13665	12499.9	13488.2	367.334	12976.8
pos_1343	15-keto-Prostaglandin E2	6898.16	5407.04	5281.74	5738.68	5333.56	5559.04	6053.18	5876.35	3305.63	6220.33	4291.25	6387.91	5079.74	5080.93	165.1	4794.79	198.064	4869.96	5476.55	5808.8	5093.16	5989.62	155.877	5837.8
pos_1362	1',2'-Dihydro-1',2'-dihydroxy-4-ketotoruelene/ (4-Ketophleixanthophyll)	1.65673e+06	1.18668e+06	1.49815e+06	1.57425e+06	1.25291e+06	1.59611e+06	2.10193e+06	1.86682e+06	1.10361e+06	2.2246e+06	1.57387e+06	2.26405e+06	1.27675e+06	1.18659e+06	46801.2	1.25514e+06	56899.9	1.32081e+06	1.60469e+06	1.69138e+06	1.50026e+06	1.71731e+06	45548.2	1.71196e+06
pos_1386	8-18 bonded retinal	876.941	275.544	752.223	885.737	394.146	934.332	2089.56	1629.14	835.031	1523.24	1471.51	1507.8	510.431	361.276	23.2708	544.597	18.8002	457.181	890.554	988.603	735.374	674.103	28.3547	975.956
pos_1387	11.alpha.-Hydroxyprogesterone	2434.89	1392.13	2273.14	2478.55	1443.97	2710.54	3722.08	3338.26	1775.82	3306.72	2408.72	3611.57	1829.42	2125.77	70.9442	1761.6	78.4632	1701.96	2945.53	2677.69	2098.02	2524.41	75.0468	2574.65
pos_1394	(-)-Reiswigin A	5828.66	1562.43	2523.99	1757.76	3050.55	1583.81	1375.66	3417.7	920.578	1653.32	1208.29	2937.08	1118.69	3361.47	364.464	2657.83	157.908	1502.41	1294.17	1501.62	1740.04	1674.18	57.1745	1578.52
pos_1407	Ser His His His	1382.26	962.117	1084.63	1084.62	1158.28	903.257	108.029	43.0086	39.2946	18.2274	58.9029	10.8218	1261.35	1369.97	60.7912	852.25	33.7035	567.254	74.1131	8.21661	56.7776	42.5272	3.59335	11.4007
pos_1408	Ser Ala Trp Trp	2543.3	1791.74	1480.87	1571.97	1911.34	1762.38	17.9794	17.9879	7.08009e-10	1.2533e-09	7.97734e-10	1.18168e-09	1749.62	2023.39	92.4202	1538.85	49.6371	943.731	26.1819	69.0259	121.105	1.59035e-09	1.42374	34.3865
pos_1450	12-METHOXY-4,4-BISNOR-5α-8,11,13-PODOCARPATRIEN-3-OL	1325.23	1184.96	1237.7	1166.76	1097.93	1195.11	1381.6	1247.97	745.084	1441.42	998.023	1459.81	1041.15	1000.08	36.4171	932.507	43.8406	1055.79	1074.63	1094.12	1027.9	1141.27	32.655	1165.9
pos_1453	Δ17-U-46619	1073.59	961.37	992.005	1050.09	978.931	977.684	1166.01	1150.25	615.744	1176.38	885.915	1205.19	985.5	923.15	31.8298	865.026	39.8529	972.677	994.315	1052.28	894.072	1058.8	31.2921	1145.32
pos_1470	Tyr Met Tyr Glu	7110.7	5264.05	5935.36	5378.22	6714.2	5867.3	134.321	224.831	67.7027	22.1159	7.97734e-10	23.1145	6521.94	6847.41	317.971	4784.24	148.131	3453.44	392.761	189.453	613.124	103.582	15.4813	185.857
pos_1480	Ile Trp Trp Trp	333.993	90.1494	911.091	367.791	465.564	51.6766	9056.17	1931.24	4279.49	7922.29	6991.28	5205.19	64.7711	69.3777	1.30823	367.335	1.5107	120.971	223.487	822.508	598.017	580.847	7.54979	451.323
pos_1503	3b,6a-Dihydroxy-alpha-ionol 9-[apiosyl-(1->6)-glucoside]	16711.6	7368.61	2758.64	2198.1	2584.05	1569.08	120.888	206.078	131.217	191.02	111.778	200.129	3346.49	3013.49	199.945	1907.93	84.5453	1350.9	152.204	113.898	124.822	145.567	4.80496	148.225
pos_1508	Harderoporphyrin	2.17468e+06	765223	280623	216920	332810	189427	13400.5	33645.5	10781.4	10038.3	5292.4	23340.9	362041	280179	22203.3	175751	10564.2	136895	19076.3	14405.7	21292.4	12914.2	565.477	13823.4
pos_1523	Threoninyl-Lysine	1015.23	704.467	748.33	779.228	717.292	838.444	907.21	785.906	479.54	954.867	637.751	910.484	710.761	687.742	23.76	692.164	30.3779	708.44	919.304	902.618	817.894	920.183	26.5048	945.684
pos_1530	12-Oxo-2,3-dinor-10,15-phytodienoic acid	5562.45	4739.02	5249.57	5116.58	4604.33	5002.39	6110.4	5605.33	3403.88	6431.31	4223.95	6276.43	4419.32	4808.45	145.105	4191	183.651	4574.59	5071.54	5280.87	4674.95	5156.66	143.295	5285.56
pos_1537	Astaxanthin	13984.1	9949.33	10387.6	8601.97	9924.6	6963.41	6942.54	6040.01	3605.74	7440.79	4141.48	5831.52	9614.21	10809.5	243.686	8053.79	277.234	7796.2	9765.73	9668.59	8618.71	9408.02	243.645	8721.61
pos_155	Ser Lys	1077.78	652.698	577.062	535.901	461.148	457.642	442.267	433.828	253.706	443.29	293.835	491.355	522.819	430.034	14.3642	346.069	15.0743	414.259	455.993	448.224	385.75	450.837	11.7531	429.215
pos_1571	Norethindrone	9273.72	7298.93	9473.53	8675.37	6820.07	10208.5	14585.4	13537	8314.12	14919	10128.1	16031.3	7911.42	7376.6	280.699	7655.41	365.959	8027.75	11550.2	11668.9	10992.3	11550.8	329.082	12024.4
pos_1580	Sapindoside A	28103.4	21612.3	17890.3	16900.2	20947.7	20041.3	17262.1	14891.3	8139.41	16269.8	16337.3	26495.7	25838.2	24801.3	597.505	22220.6	798.365	19949.2	16411.7	15999.7	17668.2	22357	490.481	20622.8
pos_1594	8,15-Pimaradiene	13754.9	7889.6	15058.9	10985.9	9909	7354.13	28258.9	13881.8	11366	22875.3	19345.6	15917.5	9644.71	9475.53	283.784	9780.26	492.894	10210.2	13161.8	12917	11865.7	12997.5	409.808	13502.6
pos_160	L-Pipecolic acid	4471.28	2424.36	1584.18	1395.32	1394.52	1631.04	1109.17	1466.63	596.249	1263.8	839.754	1705.17	1233.28	1184.31	52.1529	1193.6	64.7226	1420.98	2293	2457.12	2029.8	2462.47	56.9986	2118.74
pos_1672	8-hydroxy Guanosine	386.659	255.126	181.815	159.172	112.587	136.032	91.8046	153.963	61.6565	54.368	31.9879	162.724	183.72	164.413	8.90291	154.683	6.5682	152.009	41.8291	30.4446	41.8094	16.8558	1.19104	32.3037
pos_1690	Phosphatidylethanolamine lyso 16_0	4933.13	3154.5	2649.89	2153.45	1944.59	1750.54	1471.34	1994.16	1001.33	1186.49	683.074	2130.08	2263.79	2215.77	120.375	2144.23	84.3437	2105.96	818.777	783.155	929.285	803.227	21.7283	865.723
pos_1691	Gly Trp Trp Gly	44270	28879.1	25380.8	19878.8	16850.8	16661.9	14794.1	19852.3	10305.7	13547.4	7679.09	21326.8	22008.5	20637.3	1136.67	20780.9	833.581	19770.7	9184.31	9471.18	9778.23	9491.44	267.03	9740.4
pos_1721	Oligomycin A	7378.35	5495.97	8186.43	7014.25	8299.07	7536.93	8311.94	7291.4	4055.23	7031.85	4864.48	8516.38	8969.47	7684.92	365.939	8064.13	369.594	7849.13	9863.36	9331.64	9106.59	9213.9	244.289	8916.04
pos_1738	Coniine	947.99	825.649	667.066	785.456	691.492	871.201	845.037	910.956	476.522	1006.06	788.588	1062.54	643.68	598.395	17.8005	665.452	25.979	648.152	832.421	941.727	734.299	1002.61	25.7052	1046.77
pos_1746	3β-hydroxy-estra-5,7,9-trien-17-one	1763.51	1318.8	1165.34	1337.81	1275.34	1251.15	1204.52	1201.67	679.275	1233.09	823.825	1279.26	1192.67	1146.99	34.5858	1098.32	42.0023	1091.74	1133.39	1193.15	1010.97	1177.76	29.9485	1160.22
pos_1748	PGF2α 1,11-lactone	4929.59	905.743	1513.84	830.483	2145.48	677.089	478.993	1227	378.227	602.456	373.579	875.047	323.511	1823.17	102.65	1246.26	77.0807	401.853	436.745	365.457	376.688	470.452	14.5586	413.893
pos_1795	Gly Trp Trp Ala	5385.47	4259.59	5387.54	4649.77	3645.14	3604.53	4183.1	3722.73	1770.01	3263.36	1607.91	3326.66	4554.18	5043.59	160.427	4211.94	101.281	3929.12	4022.04	4413.27	4396.68	4375.31	126.418	4239.78
pos_1799	Met Trp Arg Glu	4.11978e+06	3.38951e+06	3.75927e+06	3.51093e+06	3.42479e+06	3.35806e+06	3.1872e+06	3.10083e+06	1.53091e+06	2.88242e+06	1.6561e+06	2.66388e+06	3.55434e+06	3.79361e+06	112593	3.21796e+06	91921.4	3.25625e+06	3.14173e+06	3.44134e+06	3.2668e+06	3.3873e+06	92474.3	3.25171e+06
pos_1806	U-44069	3495.12	3554.35	4459.79	4513.18	4710.59	3872.68	3407.34	3095.61	2322.62	3318.32	1419.37	3063.92	4197.09	4225.58	169.872	3420.17	243.344	4034.14	1835.77	1894.52	1750.23	1672.57	53.7192	1913.63
pos_1841	PE(18:0/22:6(4Z,7Z,10Z,12E,16Z,19Z)(14OH))	23587.2	17040.3	19599.1	17656.3	18332.6	15805.7	18141.7	12566.5	9060.65	15238.1	8964.6	13882.4	19865	19356.7	658.995	16804.1	753.751	19366.8	12148.7	14604.4	12779.4	13823.3	393.614	14721.6
pos_1843	N-stearoyl valine	58252.8	45516.8	40021.9	50442.9	42025.4	48761.6	49355.9	56997.9	29300.9	54996.6	41293.1	59617.5	38327	34852.6	1207.15	36933.4	1418.83	35756.6	44872.6	52247.1	38758.8	54689.4	1211.39	52833
pos_1856	3-Ethylpyridine	3974.59	2919.35	2613.49	2979.67	2809.8	2919.93	2980.75	2985.76	1530.19	2897.4	2261.53	3328.65	2601.49	2518	81.7264	2336.9	96.9176	2606.17	2672.63	2827.51	2400.37	3023.08	75.8801	3083.33
pos_1858	9S,10R-Epoxy-6Z-octadecene	713.127	561.368	459.667	455.462	549.067	481.736	342.07	438.537	238.421	419.022	199.992	445.171	481.915	450.593	14.0916	380.773	18.0967	474.521	172.043	118.092	125.371	236.126	6.71061	269.711
pos_1859	9(R)-HODE	407.954	773.327	132.427	196.569	276.948	171.855	86.1388	64.2996	60.8526	153.889	33.8987	98.4745	224.331	234.522	5.64284	225	7.21258	179.119	78.3259	44.852	78.7387	98.2977	2.28029	121.561
pos_1871	2-Methylpyridine	3618.2	2677.97	2336.95	2712.21	2606.74	2587.91	2600.26	2735.19	1357	2638.68	2048.17	2944.83	2309.07	2210.63	72.9581	2053.91	83.3931	2318.75	2350.08	2428.91	2189.52	2596.28	66.1767	2768.79
pos_1881	Thr Arg Met Trp	1.38929e+06	858092	631508	439116	530408	478290	281461	462353	258140	268254	176059	524899	641173	493464	29547.5	486214	26606.9	474259	262021	233682	242394	252842	7283.93	237705
pos_1887	PG(18_2(9Z,12Z)_18_0)	75440	49894.7	69171.4	65892.3	68442.1	57749	71960.4	53302.5	40707.7	64666.9	35048.6	56038.5	103881	94689.7	2613.93	86609.1	3851.9	96634.7	86907.1	87398.2	78895.2	76006.1	2636.78	86914.3
pos_1896	Serinyl-Phenylalanine	2518.47	1619.84	1166.71	874.835	841.813	817.375	546.253	835.453	485.496	507.99	283.016	901.49	1064.27	953.104	56.6895	1000.84	43.6055	902.055	535.541	463.932	504.465	522.013	13.6424	455.909
pos_1901	Phenylacetic acid	3043.86	1453.53	1869.75	1088.64	1356.61	1091.53	1158.31	961.389	510.596	1114.27	948.514	926.538	1400.45	1301.13	53.2889	1173.86	60.9272	1255.68	2177.13	2654.42	2047.98	2192.19	57.9883	2146.47
pos_1904	Isomorellic acid	9992.51	9812.76	13981.2	12122.8	11161.3	11063.5	13478.9	11455.5	6394.17	11508.4	5663.84	9943.29	11940.6	13996.6	381.897	12197.7	279.319	10622.5	8149.61	8017.95	8752.95	7815.37	301.187	9387.93
pos_1907	Hematoporphyrin	298030	297261	443931	404571	414408	397124	465525	394236	208139	379786	207821	342101	431330	435757	11001.6	353023	9841.69	338132	286124	284052	281938	271117	10106.3	320053
pos_1917	Stearamide	63753.5	78058.9	46108.8	45355.1	47794.5	48289.3	47335.5	44719.9	32640.3	60927.8	27248.5	83766.5	55396.4	54657.1	1243.08	51396.8	2602.53	49250.2	47533.1	61341.1	46840.6	82165.1	1283.36	48502.5
pos_1939	19S-HETE	4345.92	1008.12	2283.97	622.647	3034.8	393.762	495.174	3938.16	852.506	958.587	250.088	2303.49	17.3419	4421.13	172.937	3159.28	138.579	318.833	199.145	56.0025	58.8871	47.4669	12.3421	26.1271
pos_1952	Soraphen O	1799.17	997.311	1440.69	1128.33	865.034	2016.5	709.601	207.041	242.14	597.959	200.9	115.595	1556.57	706.892	16.7844	674.531	45.3027	1275.2	90.4566	161.711	219.528	97.3367	0.171061	210.731
pos_1968	19(R)-HETE	5046.03	1008.42	2635.56	1077.16	3580.65	391.27	462.958	2027.01	506.434	548.079	171.922	1188.92	111.423	4333.15	156.357	2490.4	97.2262	292.222	265.881	241.022	202.929	120.57	13.1695	135.935
pos_1973	Tyr Trp Arg Asp	159787	154727	106727	118704	117202	90638.5	14189.9	15317.8	7750.26	11017.7	4874.73	10112.9	125106	112039	3481.57	68319.5	2433.53	67800.8	33041.1	21268.1	34980.6	19769.3	898.182	21030.6
pos_1988	2',4',6',3,4-Pentahydroxy-3'-geranyl-5-prenyldihydrochalcone	3116.46	2773.54	4259.59	4819.49	3733.78	4431.81	3239.15	3038.62	3222.15	6370.56	4190.08	5968.65	3388.43	3441.94	135.459	4790.2	131.482	3467.75	5166.24	5573.64	5987.12	6514.79	137.112	6081.24
pos_2004	Eriojaposide A	2348.55	1930.62	1878.65	1943.49	1633.67	1412.74	31.6755	118.353	39.9818	46.6511	14.0697	64.7955	1794.31	1981.02	69.438	1358.12	55.2263	1045.37	320.568	200.748	310.146	197.373	9.95007	110.5
pos_2005	Pyrophaeophorbide a	3044.26	2537.85	2433.64	2647.63	2216.83	1883.35	479.65	401.356	257.315	458.566	338.97	466.025	2496.37	2603.4	88.1483	1953.58	70.5688	1493.24	750.464	663.696	760.755	492.602	17.7696	492.849
pos_2019	Cinncassiol A 19-glucoside	8000.46	6414.03	6021.24	5893.69	5294.84	4771.96	163.884	446.422	104.788	116.213	12.8764	176.15	5724.64	6604.38	246.419	4676.36	171.416	3573.75	1055.76	736.691	1324.09	654.383	32.1575	542.561
pos_2020	Manumycin A	6007.99	4854.31	4642.9	4593.78	4186.36	3523.78	101.892	268.656	66.1307	42.6584	6.81902	80.4033	4487.43	5025.11	186.34	3595.72	139.715	2712.72	772.64	382.507	890.941	329.629	22.1735	335.192
pos_2021	Tyr Phe Phe Phe	1.34033e+06	1.07728e+06	1.03999e+06	1.04185e+06	1.13728e+06	951409	71572.9	123054	41561.7	53762.2	23421	81647.7	1.11652e+06	1.06529e+06	37071.5	765940	33914.7	643911	219350	166936	254877	154351	6932.93	141492
pos_2036	Mepregnol 17-monoacetate	3794.98	2437.93	2332.22	2743.05	2093.28	2542.38	3199.95	3047.26	1780.32	3325.48	2261.26	3513.14	1949.39	1969.4	69.9332	2136.76	76.301	2098.04	2674.39	2471.88	2301.74	2757.23	71.2048	2774.92
pos_2037	3,4-Dihydro-2,2,5,7,8-pentamethyl-2H-1-benzopyran-6-ol	6088.18	4226.94	4646.7	5143.69	3820.9	4832.57	5792.77	5447.65	3312.17	6152.24	4136.73	6397.44	4264.45	3891.14	137.381	4067.19	155.831	4187.29	4624.26	4652.97	4325.14	4517.34	123.938	4901.12
pos_2038	Etonogestrel	3026.7	2194.8	2061.31	2410.16	2012.07	2364.8	2818.83	2678.19	1516.7	2869.26	2024.13	3085.94	1932.54	1888.83	59.305	1970.79	76.2508	2077.05	2300.47	2165.59	2009.52	2458.49	62.9537	2467.48
pos_2039	delta-Tocotrienol	6251.94	4317	4953.44	5571.38	4307.19	4882.83	6093.6	5835.71	3501.76	6401.46	4193.3	6856.87	4639.35	4216.15	147.834	4449.48	168.974	4589.57	4712.14	4359.93	4159.45	4622.93	129.82	4812.16
pos_2045	7E,10-undecadien-4-olide	792.379	517.211	577.384	652.401	512.735	643.324	772.963	763.427	401.642	770.919	529.08	912.961	553.663	479.501	17.1754	501.588	23.7474	562.901	564.716	539.457	496.614	569.061	16.3702	619.78
pos_2046	delta-12-PGJ2	5018.93	3342.45	3962.27	3991.29	3159.32	3779.69	4820.34	4646.98	2346.58	4693.42	3162.74	5275.11	3581.72	2946.65	120.681	3039.14	140.103	3201.18	3374.1	3161.42	3080.13	3167.61	91.939	3659.51
pos_2059	Ile Ile Glu Leu	4772.7	5749.16	6020.3	4464.08	5557.53	3028.48	2418.7	2653.45	1246.2	4322.86	914.364	1968.39	2815.54	6057.88	150.17	4371.38	97.6426	3322.63	1058.74	1006.28	984.962	1120.59	29.5182	1017.97
pos_2074	9(Z),11(E),13(E)-Octadecatrienoic Acid ethyl ester	3848.2	374.451	1303.2	703.025	1685.83	469.669	295.578	4271.67	552.197	344.275	280.955	3666.11	51.0302	1225.21	146.946	1435.59	115.55	103.882	187.562	68.207	107.399	107.546	24.0651	61.2383
pos_2078	PA(18:3(6Z,9Z,12Z)/16:0)	37142.8	13491.3	14741.7	17482.8	14154.9	14126.5	10973.9	10362.3	4918.55	13232	9048.84	14940.8	11800.2	9576.2	600.211	9991.61	429.067	10392.4	17615.8	19275.7	14978.5	17055.7	533.602	18812.1
pos_2119	Amoricin	8006.36	7368.65	7450.89	7047.15	5320.3	6132.09	6392.09	6338.6	2934.22	5566.03	3291.38	5817.55	6422.26	7135.2	219.626	6497.05	196.299	6744.54	6751.03	7065.65	7003.21	7128.68	205.519	7284.34
pos_2140	1-methyl-N-(9-methyl-9-azabicyclo[3.3.1]non-3-yl)-7-(sulfooxy)-, endo- glucuronide	4584.56	4567.98	4838.51	4162.97	3167.44	3562.16	3502.53	3430.05	1668.48	3079.96	1644.55	3004.02	4082.04	4712.72	134.194	4006.01	103.132	4013.32	4359.77	4594.24	4676.47	4549.72	116.857	4394.03
pos_2141	Morellinol	28733.4	26981	27973.8	25933.2	20181.7	22939.4	21865.2	22139.4	10851.4	20191.9	11146	19347.5	23218.5	27026.1	817.249	24912.1	666.344	24088.5	25887.9	27360.6	27707.5	27443.7	730.458	26473.2
pos_2163	Tyrosyl-Glycine	205.191	29.5611	115.416	22.7851	29.023	52.327	402.834	95.1633	71.2773	106.801	331.303	186.595	54.2187	61.2352	1.77229	26.4548	3.01577	38.4924	1104.45	1397	1239.42	1379.98	27.183	1416.56
pos_2202	Adynerin	12062	12920	10303.3	8121.6	10983.1	4392.46	2766.41	2291.57	1616.31	4991.09	680.137	1157.94	6408.39	13884.1	199.484	9138.25	184.401	7275.3	645.659	380.569	420.671	151.016	8.84055	461.012
pos_2226	DG(18:3(9Z,12Z,15Z)/18:3(9Z,12Z,15Z)/0:0)	184400	134681	149482	163872	145503	157976	167125	170084	89852.6	179635	120873	195064	149943	143883	5012.84	143424	5525.2	141778	155297	170492	140837	170151	4157.05	168186
pos_2249	Leukotriene D4	948.925	1132.44	1448.1	1163.46	962.176	1046.49	918.4	1192.24	538.734	991.075	409.461	1094.57	1259.08	1366.98	41.5207	1141.82	37.0168	1194.2	1594.55	1499.51	1606.71	1595.32	45.9021	1394.46
pos_2266	Maslinic Acid	5606.42	4736.45	4355.25	4873.3	4265.86	4436.49	5762.94	4864.5	2783.91	5458.91	4433.81	4951.96	4152.32	3962.23	120.745	4179.99	153.702	3928.05	5137.58	5231.52	4691.27	6217.94	162.064	6150.69
pos_2327	2,4-Diphenyl-1-butene	591.812	499.761	501.396	549.117	511.193	547.353	474.334	516.332	252.696	539.275	264.649	589.546	522.737	538.334	16.2607	483.976	18.7801	481.555	414.392	475.649	406.601	463.831	10.2411	454.787
pos_2329	1,2,4-Trimethylbenzene	318.194	277.114	299.09	308.663	268.833	302.341	275.209	287.565	144.968	283.167	159.247	359.769	271.314	271.346	8.4139	254.806	10.2931	235.441	229.799	227.306	203.529	246.822	5.82702	225.006
pos_2331	(S)-(-)-Perillyl alcohol	2049.7	1654.11	1564.89	1605.32	1588.68	1683.53	1637.67	1708.39	868.881	1695.8	1062.35	1886.1	1553.3	1430.12	46.2793	1360.45	57.8102	1452.8	1399.19	1471.04	1334.68	1585.95	41.3219	1538.25
pos_2336	Leupeptin	2335.73	1880.39	1757.54	1823.32	1818.15	1784.65	1721.95	1930.42	998.138	1906.66	986.061	2146.46	1680.14	1741.22	57.4205	1737.41	62.3817	1657.27	1513.28	1502.12	1416.01	1539.99	38.5708	1441.26
pos_2346	Lamprolobine	473.657	352.66	388.985	378.777	341.184	444.606	420.005	388.128	208.512	469.472	219.147	473.146	391.061	370.504	11.9491	445.94	14.0632	365.409	354.625	316.707	304.341	311.622	6.67036	336.44
pos_2374	9(S)-HODE	2540.99	1804.35	1915.72	1883.34	1784.78	2540.74	2471.02	2353.65	1188.29	2557.81	1256.62	2953.29	1840.22	1512.61	69.4408	1711.45	84.9221	1872.83	1010.95	907.497	989.057	929.961	33.2413	1044.02
pos_2380	Lovastatin acid (Mevinolinic acid)	4066.2	2905.58	2809.16	3315.42	2913.23	3319.44	2853.81	4150.65	1733.79	3446.31	1711.06	4307.26	2225.24	2197.91	129.355	2219.28	107.611	2019.11	1602.73	1320.48	1417.66	1428.75	36.2837	1510.8
pos_2438	Palmitoyl-EA(d4)	559.567	517.899	442.318	517.004	414.195	426.324	467.437	485.444	359.047	624.428	424.594	653.509	487.904	495.726	15.1192	496.611	19.328	515.787	650.882	725.385	594.43	613.246	16.3883	608.314
pos_2458	2-tert-Butylphenol	387.572	325.42	270.987	293.324	295.49	289.369	301.679	305.91	148.882	284.306	203.881	299.414	297.815	268.877	8.19754	239.83	9.8907	246.042	489.96	473.572	562.445	450.753	14.6786	489.927
pos_2521	(±)5-HETE methyl ester	1345.81	1034.91	1426.28	1644.25	1585.57	1588	1867.62	1678.51	1032.98	1930.7	1257.01	1780.63	1821.84	1793.57	50.2942	1503.33	64.2183	1668.08	1913.78	2107.73	1744.34	2101.17	51.2368	2105.59
pos_2525	MGDG(18:3(9Z,12Z,15Z)/18:3(9Z,12Z,15Z))	1.05588e+06	840423	1.1064e+06	1.34221e+06	1.22247e+06	1.28525e+06	1.46722e+06	1.31947e+06	822575	1.56459e+06	1.06046e+06	1.53185e+06	1.31991e+06	1.2865e+06	39046.5	1.25468e+06	48234.7	1.29411e+06	1.45995e+06	1.6045e+06	1.41721e+06	1.66521e+06	41278.8	1.66604e+06
pos_2534	21-hydroxyallopregnanolone	16372	13042.2	17077.2	20606.5	19923.9	19099.7	23018.3	20811	12395.4	24282.3	15769.8	24027.7	22034	21690.2	617.118	19879.3	794.659	20954.9	22661.6	25549.8	21800.9	25440.5	665.383	26194
pos_2560	3a,11b,21-Trihydroxy-20-oxo-5b-pregnan-18-al	3960.76	2395.11	1681.46	1389.52	2184.78	829.923	512.866	652.211	297.636	648.574	155.135	369.389	2023.86	1999.55	35.1848	1073.59	38.121	1239.68	616.054	508.778	567.224	471.805	14.7183	575.546
pos_2609	Cer(d14:1(4E)/20:0(2OH))	741.535	472.719	572.266	712.414	525.383	469.785	452.283	414.656	172.514	537.316	140.892	383.365	504.243	525.129	12.5552	368.836	11.761	380.754	307.392	262.534	264.544	310.413	4.76718	277.896
pos_2620	DG(18:3(9Z,12Z,15Z)/16:0/0:0)	42978.7	34173.5	46439.5	50830.4	53664	52768.2	40242.9	50720.2	20134.4	46905.8	25104.6	58328.3	47518.4	47962.3	1385.25	38951	1786.03	49542.6	27541.4	28442.7	27087.3	33338.8	882.113	36095.8
pos_2658	PE-Cer(d14:2(4E,6E)/22:1(13Z)(2OH))	17820.1	4385.33	4782.4	5662.17	5174.92	4234.51	4830.65	3877.03	1902.72	5558.34	4076.94	7208.77	5647.77	4072.51	221.678	4070.6	182.586	4192.91	5922.82	5946.01	5106.72	4593.52	151.943	5673.89
pos_2667	DG(18:3(6Z,9Z,12Z)/18:2(9Z,12Z)/0:0)	10842.5	7857.91	12524.6	15661	15167	13670.6	18060.3	13573.7	10288.7	19720.3	9609.31	18321.5	21271.7	21361.6	444.883	17966.1	727.701	24060.8	41461.7	41580.1	32471.7	39266.4	841.094	35945.1
pos_2701	6'β-Hydroxylovastatin	3223.73	2957.93	4085.11	8031.73	4795.55	6884.75	3376.53	2426.77	2473.82	3447.79	3888.74	2635.29	2716.98	3833.09	123.457	5395.76	117.239	4389.3	3957.95	1542.23	4500.35	2223.11	126.573	2446.3
pos_2753	25-Hydroxy-6,19-dihydro-6,19-ethanovitamin D3	58309.8	33668.7	33786	33746.8	25761.5	26496.7	16202	11807.8	10162.2	16636.8	10803.2	13829.8	27818.7	29241	1131.66	19713.9	925.109	19865.6	36176.4	40689.8	40417.8	39613.7	784.865	39044.1
pos_2774	Thr Ile	1239.54	587.724	554.952	478.896	428.825	447.57	517.647	280.2	109.81	413.168	452.578	332.052	646.888	635.525	20.83	493.011	18.5383	681.936	2145.88	2488.94	2154.46	2232.96	68.5145	2217.52
pos_2777	Phenylalanyl-Lysine	807.272	295.715	280.034	344.142	518.018	471.22	394.082	599.601	316.597	477.611	543.925	456.711	331.355	288.516	13.0573	190.768	12.2978	242.78	1446.86	2398.59	1662.53	1892.32	45.6868	2236.63
pos_2782	Oleoyl Ethyl Amide	4031.95	3357.42	3177.44	3549.5	3046.67	3270.39	3638.23	3487.93	2082.93	3675.84	2609.39	3655.72	3299.41	3333.89	97.8154	2990.58	105.619	3059.97	3496.19	3735.99	3339.78	3801.73	97.9849	3704.64
pos_2785	Ribothymidine	1597.54	1349.34	1336.67	1481.36	1304.28	1478.61	1358.6	1325.71	755.724	1330.85	1066.31	1469.6	1329.95	1215.22	37.1399	1014.98	43.3122	1263.14	1328.66	1556.19	1206.98	1403.76	36.7337	1453.06
pos_2807	o-Toluidine	245.85	223.971	204.113	232.919	199.769	202.553	240.696	193.408	107.057	191.758	166.552	208.257	221.384	196.858	5.697	166.088	7.26829	227.408	195.941	258.2	215.286	198.527	6.54115	246.312
pos_2809	1,4-Dideoxy-1,4-Imino-D-Arabinitol	104.848	78.1057	104.304	102.609	101.375	88.0905	99.1213	74.7815	38.8465	80.0019	66.039	90.3543	79.2926	83.669	2.44577	64.7552	2.88094	103.399	91.1712	130.246	81.1813	87.2044	2.70758	124.945
pos_2810	Acetoacetic acid	1046.66	840.791	831.702	912.055	867.027	822.588	899.231	820.681	438.029	768.496	618.408	906.45	834.232	730.46	22.6143	645.54	27.6161	782.442	822.487	982.937	766.464	844.569	24.5072	911.827
pos_2811	Alanopine	8330.31	6374.05	6233.88	6723.12	6458.55	6764.19	6567.92	6569.19	3489.58	6569.56	5161.77	7593.59	6705.44	5755.57	184.483	5257.37	223.359	6108.9	6176.15	7867.22	5859.04	7040.34	184.107	7326.73
pos_2823	2-Amino-2-methyl-1,3-propanediol	857.118	633.601	601.151	704.045	604.873	605.022	683.848	620.343	317.512	607.084	498.526	730.783	631.091	579.674	18.0787	468.933	22.4111	617.278	566.755	745.691	618.592	642.969	17.5771	767.742
pos_3020	Gly Met Tyr Gly	415.911	961.834	1537.52	1474.59	2789.41	2180.18	312.383	380.597	1328.11	7224.29	1486.16	2789.69	718.634	1195.97	74.0866	2234.9	101.233	2556.97	876.751	1455.17	3061.24	3762.64	77.7172	3107.08
pos_3172	Uracil	15391	7926.13	5789.37	5566.05	6136.92	5395.03	5062.98	4574.22	2557.62	4898.82	4112.47	5037.95	6469.21	6182.67	204.652	5932.09	230.021	5716.59	6698.91	6529.7	6369.28	6624.19	196.105	6854.58
pos_3198	2-O-Methylcytosine	932.435	88.4051	58.0155	36.5968	40.8503	34.3029	40.1938	37.0127	22.4593	33.3801	31.8724	34.1202	30.0244	26.2943	1.14718	20.4352	1.19925	32.0827	594.688	1104.37	631.584	700.47	19.0958	564.782
pos_3200	8-Hydroxygalangin 3-methyl ether 8-methylbutyrate	1224.44	900.107	1474.84	836.32	1358.25	1167.15	1126.4	942.358	540.966	1069.49	911.697	1075.3	1460.16	1241.53	52.5883	1683.17	52.1511	1294.34	809.168	585.671	754.889	543.689	25.8566	747.77
pos_3202	D-Pyroglutamic acid	8152.86	6123.62	7675.69	6593.93	7555.73	5914.95	8055.06	6607.85	3441.37	7224.11	5981.57	6324.8	7404.05	8054.86	265.244	8735.57	221.292	6905.12	3499.35	3733.44	3264.64	3585.22	111.518	4390.15
pos_3206	2-thiouridine	6895.96	5698.49	7729.3	6626.64	7428.62	5638.59	8193.32	6210.95	3510.03	7265.18	5915.52	6376.14	7383.54	7926.11	280.027	9233.61	197.046	6301.48	2831.86	2977.61	2767.54	2835.82	85.2057	3655.41
pos_3221	Glutathione disulfide	31767.4	24813.1	38894.4	29082.4	35915.8	24321.5	35898.1	27875.1	16190.1	31217.9	27020.5	28491.4	33624.8	37530	1339.39	47131.6	922.691	28328.6	13314.8	13026.3	11846.4	12130.4	441.358	16142.2
pos_3246	N4-Acetylaminobutanal	351.467	244.208	234.653	303.346	212.317	266.395	519.96	396.59	260.352	647.31	478.292	591.885	343.842	304.868	11.2774	254.291	12.4524	355.098	1167.5	1418.57	1099.37	1418.62	35.6834	1188.82
pos_3285	Isoleucyl-Arginine	1421.83	859.406	749.478	823.744	596.126	722.066	729.104	614.185	239.84	785.931	827.764	627.353	796.621	804.471	32.6577	663.179	21.3866	730.555	4851.39	6178.72	4805.73	5277.22	139.074	4719.72
pos_3291	Salicylaldehyde	3638.19	1877.46	2313.94	1733.76	1760.06	1589.13	1854.19	1433.57	772.026	1722.53	1529.65	1450.91	2028.46	1944.17	72.6376	1773.39	75.8925	1791.32	2787.7	3158.37	2749.9	2839.84	84.2515	3012.72
pos_3314	Dehydroascorbic acid	126.49	178.245	327.642	341.181	203.228	354.28	847.013	282.782	206.14	538.308	856.353	403.64	289.021	324.684	11.2455	499.058	13.1893	402.786	12.6891	98.1939	71.5185	81.1862	2.15784	138.04
pos_3338	2,5-Furandicarboxylic acid	4258.84	3204.87	3484.25	3952.14	3214.45	3447.46	3918.12	2718.54	1445.55	3792.63	3028.91	2929.48	3881.76	3647.32	108.755	3385.85	103.239	3508.08	2007.62	2364.53	2188.65	2237.83	64.3504	2520.48
pos_3349	Neoraunone	2072.37	1235.61	1405.2	955.611	1148.64	906.968	688.49	464.89	358.93	607.936	455.863	559.653	1366.57	851.481	29.3283	829.443	38.0116	673.89	965.235	998.309	874.459	980.73	31.5396	970.588
pos_3358	L-Norleucine	11214	6299.89	7212.48	4689.69	5971.03	4699.5	6650.77	4792.64	2689.64	6337.94	5365.78	5524.24	6297.08	5479.97	218.422	5551.29	296.331	5971.4	17756	20877.1	18016.2	19448.8	522.077	20288.2
pos_3359	Ibuprofen	1858.44	956.219	626.879	593.679	549.317	567.123	597.841	348.823	202.861	594.528	516.447	427.146	672.946	603.234	18.1924	463.44	14.6243	526.758	1295.93	1577.55	1277.24	1455.52	38.2289	1342.57
pos_3368	4'-METHOXYCHALCONE	454.779	250.349	202.995	173.707	192.337	207.631	241.793	184.878	143.132	247.848	230.333	261.038	217.623	211.244	6.24155	180.886	7.51239	180.236	547.634	572.684	519.018	563.984	15.4083	570.852
pos_3399	Indole-3-acetamide	1090.26	497.328	623.272	533.93	417.292	551.934	1034.02	597.91	270.502	643.988	817.877	758.457	569.788	494.788	16.4218	355.017	17.9334	378.73	2520.37	3142.1	2703.92	2977.83	67.8535	3055.97
pos_3421	α-CYANO-3-HYDROXYCINNAMIC ACID	71.7843	55.5354	60.4783	63.8113	32.8528	23.1662	178.103	107.165	47.1538	170.796	224.254	114.733	17.9606	23.2054	0.845735	48.2641	2.67756	29.9698	1573.4	2520.88	1396.38	1795.55	51.2603	1725.11
pos_3429	4-thiouridine	6384.34	1345.1	3966.68	1647.04	2062.26	1152.26	960.951	746.595	339.853	614.022	1200.57	424.437	2863.63	2658.65	114.088	3951.35	89.3602	2299.69	1471.81	1298.21	622.013	1085.89	44.2854	1072.45
pos_3434	1-Carbazol-9-yl-3-(3,5-dimethylpyrazol-1-yl)-propan-2-ol	2729.21	1339.83	1671.65	936.848	1282.71	919.842	1557.64	953.772	423.281	1245.35	1658.63	1158.45	1618.38	1030.65	37.9441	914.988	43.0829	1167.97	6324.26	8575.17	6465.89	7396.55	197.108	6600.92
pos_3445	Ethylmethylmaleimide	2035.18	728.06	594.338	535.927	513.828	400.313	804.543	665.571	272.706	753.243	570.3	631.122	607.42	535.886	17.658	559.775	22.0632	534.782	2811.85	2706.36	2808.65	2550.71	68.5501	2800.54
pos_3446	DL-o-Tyrosine	1332.47	674.401	661.348	604.692	539.607	532.227	760.555	508.759	296.422	680.819	655.287	579.189	546.403	525.305	18.2514	472.17	17.159	525.328	1469.17	1734.4	1386.62	1482.93	40.7217	1462.59
pos_3450	Pro Ser Thr	2321.87	1206.26	1559.53	1439.72	1268.5	1096.3	1567.6	887.47	599.775	1084.24	915.278	1164.41	1742.77	926.338	29.1248	787.997	40.3981	946.994	2204.22	2810.36	2188	2543.22	66.5768	2368.08
pos_3456	N-Acetyl-2,3-dihydro-1H-pyrrole	665.54	253.864	201.279	108.499	183.292	74.4452	107.868	33.306	37.9488	88.1544	110.776	57.6576	221.807	200.377	5.52445	128.552	5.09232	129.81	557.637	600.135	540.034	541.006	15.3163	583.858
pos_3474	Pro Ser Ser Tyr	227.35	87.8173	65.6865	12.9003	54.7849	41.6518	83.6086	45.769	7.2996	117.344	284.664	26.2466	190.384	178.354	7.54945	111.833	16.5576	103.48	5770.42	6613.95	4137.53	4634.39	160.918	3949.55
pos_3476	Valyl-Valine	4771.65	2056.71	1240.75	1226.26	1152.14	1230.3	1301.05	1063.63	511.871	1166.34	1305.16	1329	1107.3	1018.81	39.626	956.323	38.6595	963.382	3263.43	3749.47	3218.68	3364.63	82.3159	2963.32
pos_3478	L-beta-aspartyl-L-leucine	4319.01	2525.59	2207.43	1403.37	2107.97	1600.51	1360.15	1410.97	719.638	1551.47	970.757	1533.32	1760	1686.95	64.9808	1553.12	80.4012	1795.14	1849.26	2289.56	2003.95	2074.26	54.8277	2155.74
pos_3508	Cytochalasin B	1505.72	505.197	277.836	415.206	364.448	182.89	203.452	167.812	67.0928	317.773	575.898	297.357	754.5	656.782	17.3387	269.774	7.50903	177.305	8638.95	10822.3	8273.89	8835.41	231.882	7453.27
pos_3554	Thr Ala Glu Tyr	830.894	321.983	430.048	241.1	343.879	219.914	743.001	373.008	345.271	694.85	706.988	550.762	432.789	415.047	13.4312	339.423	20.5096	406.62	2404.49	3709.13	2492.23	2736.35	66.9412	2481.48
pos_3562	Indole	5530.39	3071.59	3478.18	2226.86	2918.42	2595.86	2335.55	2419.05	1141.88	2387.45	1981.14	2265.41	2967.82	2886.54	116.748	2571.27	133.544	2784.42	5467.34	6716.2	5808.09	5805.46	143.321	5574.16
pos_3577	Toluene	1898	1081.61	1197.41	787.053	1086.71	915.398	802.256	865.352	405.293	861.035	679.845	831.93	1048.77	954.351	39.6606	895.184	48.0489	949.602	1748.16	2180.85	1971.91	1955.91	47.9428	2010.44
pos_3586	L-cis-4-(Hydroxymethyl)-2-pyrrolidinecarboxylic acid	1399.01	963.501	955.816	584.617	620.283	581.927	928.509	533.23	316.684	648.846	925.198	611.137	1870.38	2488.66	54.8354	1795.35	57.4092	1742.49	11873.8	11571.3	11499.8	11625.1	316.221	12631.9
pos_3588	N.alpha.-Acetyl-L-lysine	2998.06	1608.68	941.767	893.498	717.307	880.733	1043.02	827.787	374.076	982.454	990.85	984.913	793.86	652.625	29.291	622.904	29.0966	656.194	2915.18	3450.08	2874.67	3207.47	78.2212	2943.95
pos_3600	2-Hydroxy-5-methylquinone	749.089	739.601	1150.64	1477.24	972.939	1660.75	869.836	1305.04	698.842	1130.67	641.988	1632.35	1011.83	1261.17	48.2449	1375.73	43.6822	1566.36	546.999	644.815	580.145	762.04	18.4905	622.944
pos_3601	DL-3,4-Dihydroxyphenyl glycol	280.996	315.073	836.808	805.72	756.251	1087.21	773.002	1059.09	503.535	928.379	472.979	1136.73	906.027	998.764	29.4691	952.177	34.424	1172.64	593.315	683.293	491.228	724.593	18.4427	573.059
pos_3609	DL-Normetanephrine	1765.23	857.718	1333.44	842.229	981.784	1091.47	887.859	643.626	418.631	775.628	701.171	843.923	1704.02	1275.34	31.2183	1303.48	58.5223	1736.11	967.304	1175.57	939.842	1122.72	29.8361	1409.16
pos_3650	Sedoheptulose 1,7-bisphosphate	730.775	865.743	1358	1432.66	1724.6	1194.81	1407.15	1600.01	820.07	1167.36	947.536	1285.67	1876.44	1902.39	57.6148	1730.58	95.6899	1630.59	6479.53	7568.91	6269.18	7619.97	198.195	7799.96
pos_3666	2-(1-Aziridinyl)ethanol	48.7606	75.0898	78.755	55.5865	184.549	114.713	119.507	186.136	56.5021	224.838	346.239	136.089	317.579	329.776	10.5557	227.058	26.8343	351.598	5231.97	3207.33	3456.66	3305.04	153.894	3125.98
pos_3670	Echinopsine	464.3	183.816	314.57	157.761	246.504	238.894	439.149	317.565	202.892	526.615	3456.5	399.671	544.983	569.771	21.9494	672.441	59.0599	891.467	59437	42795.8	47161	42067.5	1476.42	44585.9
pos_3672	4-Hydroxyhydratropate	3146.4	2584.09	2462.76	2861.53	2061.69	2890.96	1380.99	1419.09	1098.52	1462.51	810.796	1613.24	2196.97	2096.44	81.437	1920.14	86.0803	2103.22	1000.08	1194.12	1062.46	1155.29	30.3826	1115.85
pos_3673	Isoleucyl-Glycine	2193.88	1148.39	863.426	758.294	680.208	657.741	963.001	720.442	451.858	858.856	706.428	906.829	589.309	605.76	22.1316	526.866	23.1926	522.03	1328.71	1618.75	1293.16	1504.21	36.017	1452.18
pos_3703	N-Vinyl-2-pyrrolidone	112.973	100.314	78.2222	93.7247	108.575	65.8011	131.448	128.217	62.9865	125.978	89.4837	153.368	165.684	164.642	4.44751	134.576	7.21815	198.292	364.931	451.773	406.881	394.481	9.18738	474.561
pos_3727	(S)-Piperidine-2-carboxamide	139.995	40.0687	5.602	30.2415	5.28305	30.8423	13.9024	10.2405	0.630424	25.5498	68.2107	13.7564	10.8393	7.28107	0.61157	1.56508	0.119697	4.62637	540.962	707.921	580.899	619.268	17.0901	603.515
pos_3747	DL-Leucine	6283.62	3381.82	2318.31	2343.72	2131	2257.31	2585.89	2094.86	1101.64	2526.85	2290.62	2426	2061.28	1996.32	71.7624	1929.95	70.6989	1921.35	5668.63	6631.76	5262.93	6008.67	154.622	5462
pos_3753	Isovelleral	13629.3	7230.01	5289.6	4676.53	4505.31	4707.56	5708.09	4805.98	2524.3	5334.98	4964.03	5671.95	4381.47	4739.23	166.85	4083.81	173.816	4150.5	12918	13717.7	11313.4	13135.1	343.57	11153.3
pos_3773	L-Arginine	189.71	100.818	80.9097	82.819	110.981	62.5134	89.9222	63.4683	41.2338	68.0074	101.878	50.752	104.173	95.0879	2.99235	74.1271	2.93254	91.712	849.502	1267.04	904.906	1087.43	36.9464	822.056
pos_3796	3-(3,4-Dihydroxyphenyl)lactate	567.106	626.728	579.35	756.75	589.408	647.445	396.069	417.669	315.246	404.786	203.914	520.005	548.954	473.413	15.8894	468.101	16.5332	420.469	366.878	370.61	365.159	410.489	10.9531	348.268
pos_3797	Leucyl-Threonine	3623.04	2433.83	2099.1	1605.72	2139.22	1603.05	1705.25	1092.4	999.318	1853.67	1224.5	1264.76	2056.03	2050.93	49.1511	1881.38	78.2887	1775.93	3084.42	3402.45	2877.32	3866.56	85.7399	2895.22
pos_3798	p-Coumaroylputrescine	2957.56	1107.16	1514.99	1173.89	3204.81	2237.36	1786.1	4198.81	962.878	6304.4	6921.99	4106.77	4030.34	4096.4	144.426	3512.78	295.232	5254.65	25092.9	16778.5	19196.7	18083	710.688	18609
pos_3813	Putrescine	3.47996	1.36261e-09	1.45642e-09	1.3587e-09	13.0688	9.2579	4.27332	16.1776	7.08009e-10	31.9416	33.854	16.6259	21.088	28.71	0.56722	15.0439	1.27486	34.1735	189.778	137.73	137.459	88.6557	5.02649	142.161
pos_3833	Folinic acid	6802.26	3332.15	5026.21	4615.22	3985.75	4937.39	3925.83	3201.21	2103.59	4425.38	3585.05	4051.27	5680.31	5532.03	153.893	3517.46	184.706	4014.69	4962.48	4938.59	4269.42	4387.45	129.21	4974.65
pos_3858	Phenylalanyl-Histidine	3174.6	1410.85	1128.42	976.807	865.347	868.586	1109.39	733.541	498.256	1077.6	1047.48	1034.54	1039.57	926.999	33.238	793.701	34.7699	826.025	2375.72	2979.87	2507.97	2927.3	69.0254	2669.55
pos_3863	Brunfelsamidine	116.041	49.4977	39.663	41.452	43.1176	35.2879	82.3503	36.7452	26.3511	56.2082	263.21	57.4709	124.549	110.664	4.16726	63.1186	11.9392	163.13	2209.74	2317.36	1863.14	1811.72	69.0264	2196.52
pos_3881	4-Methoxyphenylacetic acid	605.321	512.109	522.389	456.091	622.111	527.777	567.286	593.035	291.812	627.403	605.173	647.266	703.995	680.927	23.3982	554.779	40.5335	742.322	6714.01	5715.61	4860.65	5419.29	198.333	4883.49
pos_3884	Feruloyl-2-hydroxyputrescine	18484.3	10947.8	14621.7	11242.5	17019.3	11213.4	17771.8	14446.7	6635.6	19415.1	24728.6	15160	28517.5	25504.1	931.397	22344	1983.89	30872	349270	315206	266088	306231	10414.6	278409
pos_3903	Benzaldehyde	3427.19	10130.8	13605.4	14481.8	16605.6	17287.2	13097.6	14053.7	6174.67	14802.7	9809.9	14869.3	11239.7	11096.2	395.903	11500.9	500.425	11200.9	22545.4	19613.6	17968.4	18910.1	717.356	18903.6
pos_3906	DL-Mandelic acid	631.054	1681.8	2550.89	2528.95	2983.8	3042.8	2193.41	2279.94	1023.52	2584.7	1587.76	2427.23	2001.74	1956.74	65.3674	1997.97	79.4068	1920.58	2239.33	1826.62	1830.47	1812.38	74.0899	1913.94
pos_3945	5-Acetyl-2,3-dihydro-6,7-dimethyl-1H-pyrrolizine	5056.59	9241.67	8823.74	5240.97	9897.81	4626.06	3028.91	1286.37	2893.04	3219.75	903.662	703.714	11482.1	11717.9	40.9204	5642.06	194.22	9850.62	1167.81	432.225	563.046	409.536	13.0998	355.075
pos_3955	Methionyl-Hydroxyproline	54300.7	30448	78252.5	43503.1	48848.6	45903.6	47560.4	39660.7	26208.2	55624.2	30233.3	54018.4	85158.7	60607.1	1884.12	52568.9	2539.96	67778.5	25113.2	17397.1	20267.6	13035.3	862.827	17748.1
pos_3956	Glutathione	1078.95	717.681	1431.01	789.319	890.462	765.789	1096.24	757.516	535.191	1201.99	791.282	1123.54	1380.17	1109.06	36.5343	977.342	40.4161	1132.12	649.945	483.712	544.481	560.328	19.7575	543.721
pos_3982	Kaempferol 3-glucoside-7-sophoroside	6866.83	14705.4	13193.8	22632	21145	31433.9	27987.9	50185.1	26492.5	47524.9	24720.4	59714.8	14272.3	19858	646.035	13911.6	942.304	12028.1	8851.97	6950.72	9427.73	9829.2	249.386	8394.51
pos_4019	3,4-Dehydro-6-hydroxymellein	58.2924	71.817	159.134	131.242	170.873	159.05	275.935	163.455	121.78	241.015	133.898	156.284	213.962	219.389	6.50723	213.018	9.33407	294.544	319.996	397.339	329.274	357.179	10.3028	369.107
pos_4030	3-Amino-2-piperidone	71.7331	59.65	12.2637	16.3408	21.0421	6.03267	36.1789	25.9425	3.9607	39.1189	44.2073	15.3278	39.6536	50.4851	1.30563	38.6374	3.12491	57.2818	458.378	443.264	327.925	328.731	11.7994	378.234
pos_4076	Quercetin 3-arabinoside 7-glucoside	1224.79	2012.32	866.52	677.951	1323.01	1229.07	604.013	740.459	479.352	522.744	232.395	907.485	782.553	573.232	28.5545	584.229	19.7468	612.889	39.0375	81.0834	14.6954	13.2879	0.596404	30.1461
pos_4084	L-Histidine	3032.38	2246.73	3055.4	2617.75	3006.21	2911.43	3232.68	3054.49	1777.05	3581.27	2800.23	3563.3	3485.53	3170.53	112.299	2941.84	178.966	3509.45	18244.8	15938.4	14337.6	14944.1	552.965	14323.2
pos_4113	His Pro Val Tyr	1604.87	415.151	521.473	561.252	258.147	455.204	796.827	456.122	196.721	613.26	1255.09	708.543	539.112	475.305	22.2135	538.002	16.2653	446.603	26423.7	34059.8	30445.6	32639.6	793.407	27581.7
pos_4138	N-Isopropyl-p-toluamide	249.546	554.011	468.054	287.163	712.455	230.218	119.334	100.83	157.077	146.274	22.8051	18.0936	594.523	620.603	3.03038	323.806	14.4462	442.134	20.1063	15.5591	1.48708e-09	1.59035e-09	1.44782	1.57041e-09
pos_4143	10-Acetyl-3,7-dihydroxyphenoxazine	1365.26	1231.8	948.809	1211.22	892.957	1236.63	1172.2	1093.13	774.42	1433.06	673.725	1325.63	852.164	752.127	24.8239	671.559	34.5789	680.171	654.708	762.558	650.866	699.837	17.8207	655.424
pos_4158	Herbacetin 3-beta-D-glucofuranoside	453.413	338.509	551.939	358.558	710.765	759.653	9082.38	7044.34	4811.95	10385.7	6746.84	9021.62	376.088	368.973	7.93591	477.91	26.5769	260.265	1790.64	2440.66	2930.48	4035.85	81.4386	3626.31
pos_4190	Rutalinium	3478.56	3348.1	3947.76	2956.66	5521.26	3841.39	6892.9	5686.01	1865.16	6892.77	14587.7	4077.04	10277.6	10470.3	333.247	6931.33	1224.96	11705.2	131475	123907	112053	102101	3662.25	119155
pos_4199	DL-Phenylalanine	1776.15	1225.77	1291.57	1162.12	1083.32	1076.9	1071.29	900.906	537.597	1065.27	754.176	893.192	1277.85	1042.37	33.9589	853.497	44.5036	957.448	3462.32	3724.5	3227.41	3294.71	92.0919	3275.21
pos_4200	Benzenepropanenitrile	1660.16	1054.71	914.769	664.731	861.807	792.539	638.556	634.387	312.952	602.407	432.906	582.275	682.273	618.724	26.5863	560.622	31.4866	609.875	2390.97	3356.34	2819.52	2711.78	54.0976	2655.3
pos_4201	6-Methylquinoline	3650.6	2942.89	2611.06	1883.74	2596.05	2437.31	1506.75	1623.29	680.119	1299.39	960.658	1216.6	1677.77	1481	77.3519	1261.46	89.8662	1556.59	9512.29	13687.7	12064.4	11146.9	208.258	11054.8
pos_4202	Isoquinoline N-oxide	8571.73	6732.1	5883.2	4181.91	5867.34	5585	3451.07	3720.74	1501.7	2993.33	2273.64	2745.41	3729.69	3336.95	166.724	2815.6	205.814	3689.81	22331.2	31449.2	27199.1	25531.3	505.454	26314.4
pos_4204	Indoleacrylic acid	32634.9	25848.6	22634.3	16059.7	23214.8	21944.4	13214.2	14745.9	5871.58	11431.6	8560.08	10885.7	14082.4	12464.3	657.405	11251.6	793.074	14224.5	75672.6	108964	95870.2	93352.4	1734.59	93543.4
pos_4228	Quercetin 3,3'-diglucoside	1353.89	2499.9	6293.32	7322.46	5797.89	29752.1	306149	288101	176704	399901	265638	370368	5477.74	5290.27	200.62	13441.7	909.138	7720.08	90477.7	111406	131312	167230	3233.03	162276
pos_4248	Quercetin 3'-glucoside-7-acetate	7.90561	1.11435	6.47198	0.85071	0.750989	163.98	1361.71	1482	957.298	2194.01	1467.25	2099.04	0.00731603	5.29929	0.073992	16.3941	4.53949	31.545	680.96	541.891	978.346	775.805	20.6546	1325.69
pos_4253	Quercetin 3-(6''''-caffeylsophorotrioside)	2512.77	1719.59	549.151	1179.23	427.15	22150.1	61998.3	70913.8	43886.3	64802.6	30139.5	68104.3	169.157	195.983	22.6894	9461.8	666.714	6374.26	25648.2	25546.8	33084.5	39248.7	627.432	31775
pos_4267	4-Hydroxyindole	1166.99	1136.44	1098.3	1063.17	1234.14	1089.11	1037.3	1239.7	606.885	1002.56	752.135	1304	922.812	898.086	32.8273	939.593	36.9908	884.54	1338.66	1258.56	1232.46	1270.37	35.9033	1314.75
pos_4278	p-CHLOROPHENYLALANINE	275439	215666	202786	217748	205978	211421	211489	215670	117160	223663	157210	238239	185100	189117	6438.26	187538	7409.08	195400	162629	177433	154020	195167	4783.99	192591
pos_429	(R)-(+)-2-Pyrrolidone-5-carboxylic acid	34456.2	14383.7	21505.1	11609.2	22161.7	13445.6	21114.9	14926.9	8354.59	19069.5	16022.7	14174.6	18423	18509.8	630.219	22105.8	965.953	20008.7	14943.5	16241.5	12668.8	15596.6	415.913	17769.3
pos_4298	Delphinidin 3-(2-xylosylgalactoside)-5-glucoside	432.393	637.159	1363.09	1727.06	1098.89	5669.44	19166.3	18728.5	11550.9	31414.1	16935.5	22658.8	1727.05	1698.89	47.5257	4433.37	225.816	2056.54	5638.07	6022.86	7336.23	6521.6	200.913	9526.69
pos_4305	Alpha-N-Phenylacetyl-L-glutamine	737.971	474.681	560.244	388.637	456.593	345.988	556.288	590.334	197.57	566.355	961.335	461.466	987.49	1114.62	25.877	648.984	71.4479	1151.91	11487.5	7057.82	8259.08	6266.12	309.759	7170.16
pos_4321	Glycitein 7-O-glucuronide	770.392	2152.02	3062.53	2658.98	3209.42	2945.28	2244.3	2658.3	1377.78	2381.97	1222.74	2591.33	2359.04	2173.05	61.7612	1491.24	76.3595	1412.45	577.517	538.349	524.106	356.639	12.0702	471.622
pos_4322	Keyakinin B	63.495	673.772	753.903	840.372	1122.76	1166.39	549.018	804.989	361.423	706.004	468.739	844.375	628.38	531.59	21.4453	470.644	21.291	382.773	202.26	109.35	103.108	63.0757	4.38857	165.695
pos_4325	Cyanidin 3-sambubioside	3332.05	6512.32	6722.64	6713.67	9103.05	12265.3	4797.04	6556.74	3013.12	5606.06	3270.85	6726.75	5674.32	4983.93	192.329	4663.12	191.916	4426.47	4102.16	4161.2	3872.26	4413.67	116.279	4225.92
pos_4326	Dexamethazone metasulfobenzoate sodium	10694.4	27966.9	28052.9	27384.5	41854.3	40715.4	18118.7	29919	12135.2	20644.6	11759.4	28066.9	20989.3	20353.3	766.878	17173.9	769.313	17323.1	13179.3	13305.2	13354.4	12677.7	390.36	14536.9
pos_4330	Allomaltol	4093.21	3293.64	2975.56	3084.11	2486.77	4964.77	2043.49	3458.7	1855.89	2392.68	1224.75	3957.06	2607.66	2684.27	93.3504	2064.37	105.757	2535.28	1991.81	2530.24	2031.83	2295.08	44.4134	2014.1
pos_4331	4-Hydroxy-4-(3-pyridyl)-butanoic acid	68.1622	97.0934	91.3118	36.9426	106.74	40.0355	94.9559	47.8521	54.423	141.624	107.96	76.39	102.414	108.353	2.22789	66.3636	4.53628	60.458	870.837	1346.76	1024.6	1518.38	38.0956	1112.38
pos_4335	Val Ile	5956.3	3531.58	3628.14	3149.22	3014.73	3085.16	3333.19	3027.36	1177.19	3259.05	3224.59	3099.71	3026.91	3086.27	104.103	2590.44	79.522	2790.18	10173	12410.7	10197.3	11580.6	272.295	10181.3
pos_4336	(-)-(E)-1-(4-Hydroxyphenyl)-7-phenyl-6-hepten-3-ol	3416.63	2045.19	2026.48	1846.1	1935.48	1738.57	2142.77	1918.39	1129.18	2095.83	1503.86	2295.17	1783.83	1966.63	56.7585	2003.83	85.3228	1725.71	4669.52	5726.99	4316.74	5449.08	144.933	5014.92
pos_4355	Pyrrolidine	381.843	225.625	220.549	186.144	185.518	178.497	204.019	194.484	70.1734	213.751	196.021	214.15	193.534	189.156	7.13577	176.681	5.87603	184.143	754.992	863.549	710.523	800.168	20.9405	756.721
pos_4419	Butyl (S)-3-hydroxybutyrate glucoside	1816.54	956.636	1394.1	871.687	1437.35	1247.97	2526.98	1873.86	560.455	2209.51	3911.98	1508.07	5268.36	6244.19	178.87	6306.01	569.138	7716.12	53487.1	81301.2	49740.2	47697.1	1760.15	67646.6
pos_4424	Isoorientin 6''-O-acetate	223.921	918.891	1060.52	1399.01	1210.97	1322.62	1068.59	1354.06	758.579	1312.25	790.032	1573.04	1284.85	1462.58	39.085	1004.88	46.4426	925.909	489.508	388.993	401.008	292.13	15.1991	514.622
pos_4430	3',5'-O-Dimethylmyricetin 3-O-beta-D-2'',3''-diacetylglucopyranoside	2423.98	3477.87	4012.04	5516.83	4683.32	5809.71	3722.45	5593.91	2950.27	5289.73	2882.4	6744.68	4713.71	5535.51	165.654	4424.83	181.969	3411.92	2068.43	1953.27	2101.35	1732.33	55.5062	1946.86
pos_4446	Isorhamnetin 3-xylosyl-(1->2)-glucoside-7-rhamnoside	48111.7	70963.2	72225.2	109782	79197.8	87943.4	97577.7	124403	77657.4	120559	70799.7	146109	88261	105080	2992.81	111750	3787.31	89387.9	85341.3	85077.8	80701.8	70334.9	2520.69	89631.2
pos_4454	1-Naphthol	661.477	644.891	426.881	522.327	627.02	629.637	157.393	312.783	94.6702	175.877	101.173	286.932	444.686	332.358	12.2957	268.943	15.4489	290.81	151.807	153.652	147.791	78.2159	4.09363	124.64
pos_4473	Cyanidin 3-rhamnoside 5-glucoside	1001.19	1232.81	1592.12	1962.29	1634.15	1664.43	2455.01	2269.12	1517.36	3709.78	2852.67	2789.8	1797.58	1693.16	62.7091	1790.51	68.5259	1307.6	3010.48	3281.47	3027.81	3550.01	90.7916	3861.72
pos_4477	Kaempferol 3-(2''-rhamnosylrutinoside)	1359.71	1207.33	1632.24	2745.37	1297.06	1278.54	3691.08	1852.24	1763.42	4725.83	4297.86	2806.04	2386.72	3160.95	74.6677	3324.44	94.2498	2381.3	8011.69	7510.77	6468.58	4541.03	256.271	8153.78
pos_4486	Atraric acid	705.514	948.661	863.261	1070.15	1157.12	1016.06	1133.41	1097.27	690.515	1189.67	834.725	1424.3	912.902	876.315	25.1018	771.629	26.917	702.52	743.374	609.884	708.352	727.151	20.1085	638.245
pos_4510	(-)-Medicarpin	727.129	813.345	803.177	526.085	1403.89	706.237	983.3	856.238	240.739	816.409	793.967	864.861	430.929	588.816	14.8794	567.493	16.7092	506.805	1504.19	2099.33	1685.98	2239.14	49.4927	1692.59
pos_4520	2-(4-Hydroxyphenyl)ethanol	611.113	438.808	415.667	384.367	369.414	336.547	294.693	267.125	145.74	352.025	241.029	333.579	376.477	341.258	11.0056	282.126	10.6377	341.344	615.504	719.522	587.896	696.601	18.5649	637.919
pos_4525	6E-Octene-2,4-diynoic acid	1954.71	10485.3	11957.5	13673.6	13126.1	14608	5301.12	11064.6	4693.72	5273.93	2853.39	9987.97	6839.06	7978.67	315.219	7473.8	282.591	8266.86	1642.3	1693.53	1603.51	1627.2	61.1912	1849.99
pos_4538	Feruloylagmatine	3435.24	777.526	1607.9	548.425	1736.38	1139.17	2857.43	1455.63	434.592	3069.25	8941.13	1312.16	10018.8	10785.1	351.767	10406.1	780.194	14107	92534.4	109682	77312.3	68199.8	2844.64	111669
pos_4540	Ile Ile Ala	11078.5	2630.15	1971.72	1827.81	1330.1	1254.88	1378.32	811.095	390.932	1261.31	1112.55	793.29	2141.77	2049.98	60.7667	1487.48	41.7948	1511.95	4483.38	5262.63	4260.85	4508.6	120.115	3667.48
pos_4541	1-Caffeoyl-4-deoxyquinic acid	4386.15	3302.68	4385.94	3717.05	3683.56	3352.14	4630.8	3600.25	2542.42	5386.72	3682.92	4259.82	3272.7	3064.68	93.2836	2755.28	119.805	2616.54	4273.44	4273.67	4114.99	4487.67	136.12	4472.82
pos_4574	Benzene	74.7816	107.227	115.699	137.06	123.777	140.735	74.4244	108.027	55.1556	67.1828	49.2585	117.951	98.2234	82.7103	3.05983	69.6901	4.35451	101.04	16.0491	25.0863	33.5913	24.3289	1.12701	33.6333
pos_4586	Theaflavic acid	116.158	31.5689	15.0831	19.1506	1.38874e-09	23.7737	1595.34	1099.23	750.208	1813.81	851.728	977.673	19.3247	1.38276e-09	0.254241	1.23927e-09	0.738461	14.3863	243.38	855.042	628.336	1071.25	14.6449	753.789
pos_4592	Delphinidin 3-gentiobioside	4492.58	5730.1	8692.87	8013.17	7426.55	8383.52	155737	103865	75627.6	167560	90224.6	118215	8795.86	8255.75	261.402	5986.75	258.147	5432.18	32813.1	81303.8	67861.9	117291	1896.83	97209.4
pos_4606	N-Hydroxy-L-phenylalanine	315.142	310.395	264.791	227.97	265.697	207.983	246.892	184.104	115.457	232.881	147.841	213.694	299.342	259.752	6.93754	214.44	7.75281	253.349	1159.74	1826.54	1399.35	1775.81	47.845	1398.72
pos_4612	Isoaffinetin	149.091	103.737	197.255	147.613	126.85	151.265	2074.16	1499.43	771.429	2213.15	1075.1	1467.49	166.527	147.786	4.70268	57.2294	4.98177	103.22	356.461	917.518	705.399	1110.53	20.3688	1159.21
pos_4615	Gomphrenol 3-glucoside	1.51301	0.514064	33.3948	7.20455	17.8356	21.5599	3154.38	1454.5	966.865	2141.85	1487.34	2071.88	63.6649	22.3992	0.716627	19.904	2.96213	49.8649	66.9036	262.545	161.88	444.563	7.13111	453.773
pos_4637	1-Methoxy-4-[5-(4-methoxyphenoxy)-3-penten-1-ynyl]benzene	8826.19	5843.83	4253.23	2878.5	3634.82	3520.88	2818.85	3408.61	1760.5	3137.19	2039.31	3339.7	3595.33	2831.73	130.304	2426.18	156.238	2465.8	2905.07	3629.01	3116.66	4137.18	82.5391	3238.43
pos_4682	3,8-Di-C-glucopyranosyldiosmetin	5487.89	5652.89	4902.82	4866.78	5356.92	5921.72	8336.57	8071.43	5076.04	10414.4	5656.59	9039.67	5695.21	5382.4	189.64	4479.64	224.912	3991.19	8120.5	8477.63	8435.8	9117.21	246.59	9204.77
pos_4685	Isorhamnetin 3-rutinoside 4'-rhamnoside	3489.99	4610.53	3891.81	6533.87	5195.31	5633.65	6684.71	7959.61	4910.07	9708.14	6001.64	10177.4	6477.71	7018.75	217.2	8107.82	272.285	5487.17	14949.2	13836	14287.2	10472.9	442.413	14490.7
pos_4697	p-Coumaroylagmatine	1717.96	1280.28	2932.32	1810.91	8587.17	2941.1	2928.31	3715.69	622.457	8492.83	12455.5	1948.06	7484.19	5808.59	219.25	3505.44	445.77	9210.7	39465.7	30170.5	41154.7	26923.4	1052.99	40869.5
pos_4712	NH-DVal(NMe)-Val-OMe	1163.13	599.85	416.89	381.476	336.841	387.304	382.751	344.825	171.7	376.945	357.515	361.834	454.152	392.55	11.8492	286.572	12.9452	266.313	1146.13	1473.9	1128.05	1251.61	28.555	1077.47
pos_4719	(+)-Bisdechlorogeodin	953.984	928.405	1426.37	1092.13	1175.47	1184.61	1041.23	1001.6	566.584	1042.85	599.703	991.501	1070.14	956.136	32.7714	857.558	40.367	980.58	749.445	835.572	688.873	859.526	20.2881	881.48
pos_4723	Pantoprazole	648.841	925.672	1637.03	1236.94	1352.67	1169.26	1513.02	1497.65	803.985	1625.14	813.338	1357.3	995.266	945.143	32.1623	831.254	43.1949	813.081	281.221	375.712	435.484	644.959	11.3104	427.93
pos_4724	Cyanidin 7-glucoside	6175.78	7016.49	10224.9	8276.13	9409.85	9709.4	7878.83	9148.39	4811.58	8719.87	4798.24	9019.73	7254.31	6749.59	241.933	5881.07	303.032	6471.62	4230.58	4056	4110.34	4828.52	115.937	4351.7
pos_4725	Apigenin 7-rhamnosyl-(1->2)-galacturonide	9701.47	11664.2	15162.5	13357.2	15009.4	14818.5	9990.95	11169.8	6071.87	10205.2	5620.64	11283.8	11625.5	11101.7	396.66	9009.3	465.173	8991.88	8274.11	8198.78	8451.14	8735.44	228.908	8576.65
pos_4757	Silybin	11470	5984.31	152.084	228.714	305.891	103.856	34.1184	25.8357	13.5539	43.6438	2.21917	0.88779	384.345	218.467	6.15783	110.937	2.73936	102.987	8.13511	38.4291	28.6266	46.5006	0.00143837	1.57041e-09
pos_4779	Shoyuflavone A	1.65399e-09	1.36261e-09	9.74989	1.3587e-09	1.84939	5.41087	349.134	395.116	175.331	439.426	309.526	395.179	11.3868	1.38276e-09	0.0345002	9.15246	0.392445	1.34127	1.52446e-09	32.0654	100.313	113.251	4.34955e-11	118.464
pos_4781	3,3',5-Trihydroxy-4'-methoxy-6,7-methylenedioxyflavone 3-glucuronide	1183.32	1267.7	1067.92	1695.21	1620.99	1631.8	168.215	273.35	76.0725	79.2422	20.6774	195.799	941.654	693.236	39.6937	466.936	23.1437	577.381	249.854	78.2286	189.749	29.8947	2.39336	178.599
pos_4794	3-Isochromanone	7503.93	7255.83	8494.08	8291.04	10007.3	9242.29	8128.59	7878.09	4425.22	8638.37	6659.86	9180.85	9968.42	10177.4	332.889	9750.22	428.872	10116.3	16408.3	16193	15317.9	15700.2	480.564	16231.7
pos_4795	1,4,5-Naphthalenetriol	136092	139529	154348	156477	189117	175778	149000	148216	80343.7	158026	122005	172301	185915	189095	6330.27	186825	8359.83	194769	284710	280375	266561	277843	8548.75	289671
pos_4808	3,5,3'-Trihydroxy-4'-methoxy-6,7-methylenedioxyflavone	2173.99	3126.73	4721.58	3753.17	2240.14	4680.16	65291.7	59548.2	33642.9	75729.1	44704.4	60438.9	3663.25	3693.52	159.745	3292.8	121.057	3058.82	13716	27521.4	27206	36636.1	662.57	36048.7
pos_4811	DIACERIN	596.285	406.438	361.036	369.017	379.066	535.837	20045.1	18473.7	10477.3	24164.4	13983.6	19086.4	251.996	302.538	12.9233	389.859	15.3513	315.001	3052.39	7312.58	7607.46	10885.6	172.133	10411.4
pos_4812	7,11,12-Triacetoxycoumestan	1925.68	1937.75	2337.47	2060.83	1771.93	2317.3	18657.8	17310.5	9841.14	22537.5	12845.9	17096.4	2148.06	2247.54	85.2556	2252.8	87.0525	1887.56	5221.4	8689.4	8615.31	11159.1	213.263	11200.9
pos_4818	Patuletin 3-xyloside	49028.5	39928.2	42609.5	32324.2	21301.3	49919.5	772657	702490	383791	860961	536634	739715	31679	31862.4	1473.33	30251.4	1318.61	28847.9	147074	290062	290409	408747	7421.15	409224
pos_4857	N-Formylmethionine	3971.9	3174	3149.06	3180.18	3403.07	3710.85	2966.62	3264.63	1879.79	3439.23	2599.52	3491.59	3334.87	3211.66	121.754	3390.18	143.386	2994.49	3316.45	3053.41	3016.53	3993.41	91.9349	3454.54
pos_4863	Quercetin 7-(2G-xylosylrutinoside)	12723.5	13817.5	12191.8	13140.1	14297.4	14136	10027.3	10473.2	7987.87	9676.08	6449.74	11842.2	9507.11	8889.31	329.083	8447.15	384.295	7968.37	27051.7	34392	29298.2	34279.3	662.38	27440.3
pos_4867	2-Methylindoline	59.5328	67.3766	50.6618	65.9933	39.7231	59.2018	163.041	57.0771	38.3297	185.344	247.074	120.024	22.4513	15.9271	1.4446	38.4292	1.03732	59.1286	26.0765	190.526	115.113	130.21	1.05206	347.479
pos_4872	Abu-Ile-OH	742.239	564.56	889.078	985.435	783.181	692.417	1847.83	1091.78	984.804	1873.94	1437.92	1595.39	841.697	867.323	25.7329	786.321	39.9675	866.392	6263.1	7847.01	5851.12	7285.07	175.021	6272.94
pos_492	Choline hydroxide solution	63824.8	67937.6	47957.6	53714.8	55339.6	54812.3	38289.4	53692.9	22368.7	41743.6	27295.2	55235.4	53950.5	43889.7	1680.47	45941.9	1895.6	42199.7	59542.3	51669.5	49944.6	55686.6	1621.56	57884.4
pos_4944	Quercetin 3,7-diglucuronide	13860.7	6023.66	34.2689	191.223	116.227	5.7726	8.53451	78.6732	0.543652	7.52329	29.015	188.323	16.1643	16.1011	0.58187	1.23927e-09	4.39068	1.24983e-09	28.0672	14.2461	1.48708e-09	70.6649	0.0340455	0.781118
pos_4953	N-methyl Tryptamine	163.74	123.156	92.713	39.4283	82.9345	54.3096	107.827	67.7551	71.6344	187.515	223.077	103.529	39.2556	136.518	2.74321	112.983	5.5438	134.437	2610.66	2924.28	2046.65	3178.55	46.7995	2449.76
pos_4975	quinaldine	520.345	354.375	353.151	353.52	326.854	322.571	374.667	347.03	183.548	432.45	489.532	331.538	381.801	392.476	12.9255	344.417	17.523	419.845	14615.2	16080.5	11345.6	17205.4	259.434	12805.3
pos_4990	Bz-Arg-OEt	744.558	424.204	1544.81	401.02	2146.26	1418.66	2678.32	1249.25	387.999	2773.86	7687.13	1082.25	14171.8	15425	545.312	15550.9	1304.59	20127.1	93703.9	117503	86805.5	64475.2	3173.37	137809
pos_4993	Maximaisoflavone A	5143.17	6678.79	6724.91	6534.32	6742.4	6733.57	5179.53	6049.53	3272.99	5479.8	3361.8	6530.71	5648.97	5028.72	187.911	4668.34	182.473	3963.53	3547.99	3728.04	3529.65	3876.84	96.7903	3590.47
pos_4996	Glafenine	6062.28	7273.77	6117.18	6181.33	6384.09	6402.91	4594.01	5911.35	3052.27	5293.14	2914.09	5913.29	5288.09	4957.72	176.312	4442.75	172.257	4063.62	3066.94	3152.53	2893.86	3114.81	71.2175	3021.02
pos_4997	3'-Methoxypongapin	10214.1	12064.3	11328.6	11123.4	11643.7	11948.4	8406.46	10127	5385.06	9716.1	5716.52	10331.2	9978.29	9524.17	341.027	9010.32	354.18	8184.11	7596.18	7817.17	7461.54	7849.54	198.758	7603.8
pos_4998	Suillusin	16447.9	20263.3	18435.6	18838.2	19641.4	20556.2	13857.1	17465.3	9241.58	14789.5	8953.85	17795.8	16160.8	15322.9	549.88	13544.3	538.854	13069.4	11530.8	12174.3	11085.9	11571	297.733	11554.1
pos_4999	Diphyllin	7845.73	9281.84	8851.9	8852.55	8766.6	9214.82	7192.59	8412.98	4658.24	7900.56	4248.69	8470.46	7816.66	7178.77	276.248	6731.05	250.572	6099.24	5345.55	5741.93	5422.42	5780.54	135.772	5538.34
pos_5001	Prostalidin A	43834.7	52210.4	54529.1	53827.6	54257.5	56682.3	37148.1	46569.8	24856.7	42826.3	23862.2	48011.1	43558.1	42027.4	1535.83	38879	1516.39	35723.6	28170.7	29657.9	27715.3	30963.1	750.494	28578
pos_5002	4-O-Demethyladriamycinone	1539.74	2012.75	1663.21	1686.57	1611.61	1936.7	1228.08	1601.54	864.916	1304.61	754.949	1546.12	1481.08	1344.12	48.6405	1177.83	47.7436	1060.19	972.556	895.936	944.332	946.94	23.2381	924.449
pos_5004	Cyanidin 3-glucoside cation	955.552	1121.23	1204.31	1072.29	1109.47	1105.48	968.251	900.777	577.898	949.983	466.867	959.452	1173.05	1009.99	31.2477	821.366	36.4946	848.685	631.651	576.98	648.687	707.627	16.6348	703.646
pos_5007	5-Hydroxypseudobaptigenin 7-O-glucoside	39455.6	44145.8	53214	49213.5	51206.2	52228.9	51680.1	50745.5	28491.6	50746.9	31875.2	55730.5	45299.2	40434.1	1464.82	36095.6	1565.08	34093.3	30807.7	33996.2	31934.8	35868.4	892.86	35505
pos_5009	Epigallocatechin 3-O-(3-O-methylgallate)	28986	34431.1	31948	31634.7	33635.7	35590.9	22611.8	28720.2	15411	25003.6	14043.5	30067.6	27331.5	26089.4	942.813	22788.9	892.821	20778.2	18455.5	19196.6	18122.4	18989.8	471.182	18005.6
pos_5011	1,2,4,7-Tetraacetoxy-8-hydroxy-3-(4-hydroxyphenyl)dibenzofuran	8662.69	11730	10508.1	10388.1	11151.5	11223	7357.73	9683.62	5205.48	8144.2	4535.99	9638.73	9038.54	8580.08	309.196	7457.54	283.404	6727.09	6567.13	6650.16	6424.28	6455.8	156.03	6149.22
pos_5016	Orientin 2''-O-beta-L-arabinofuranoside	2.32712e+06	2.76659e+06	2.52641e+06	2.70379e+06	2.84646e+06	3.00304e+06	1.86495e+06	2.48709e+06	1.24644e+06	1.97923e+06	1.19327e+06	2.50094e+06	2.08846e+06	2.02507e+06	73155.6	1.8033e+06	75981.7	1.7571e+06	1.38058e+06	1.46607e+06	1.31181e+06	1.42932e+06	36763.9	1.4228e+06
pos_5028	3-Buten-1-amine	126.696	65.1698	73.7158	59.3167	48.4597	39.6363	70.4532	45.5052	19.4794	61.1656	57.0578	54.5412	60.5239	64.6236	1.87192	40.4246	1.25194	53.4963	263.499	334.759	277.546	253.686	6.85898	246.383
pos_5032	Idebenone Metabolite (Benzenebutanoic acid, 2,5-dihydroxy-3,4-dimethoxy-6-methyl-)	6282.03	6066.8	5844.11	4264.73	7289.35	5249.82	5599.43	6387.77	2492.5	5743.1	4235.31	6271.97	5500.88	6097.04	194.257	4908.15	233.063	4442.23	15580.6	16006.9	13764.3	15703	432.507	13615.5
pos_5040	Azacitidine	24806.8	34051.5	27783	29119.1	32749.5	32669.6	19613.5	28216	13723.8	22045	12448.5	27975.1	23243.9	22766.6	812.172	20090.8	753.195	17888.2	17869.4	18597.1	16584	17834.4	433.258	16760.7
pos_5058	BL V	34826.2	49961	41303.4	43395.5	50276.9	48457.2	30131.7	43363.2	19946.6	33020.4	19034.4	42876.6	33563.8	32798.9	1166.51	29336.9	1147.47	26182.5	25928.2	27213.8	24246.2	26288.7	679.975	24797.9
pos_5060	Catechin 4'-O-gallate	27852.1	37777	34300	34244.7	39272.5	38742.7	26165.7	34087.1	16355.8	27097.6	15936	34076	27770.9	26495.1	933.346	23203	955.242	21425.6	19164.8	19623.8	17790.2	19786.4	475.643	17871.2
pos_5062	Dalspinin 7-O-galactoside	10402.2	14582.2	10962.6	12015.9	14766.7	14802.9	8124.37	12408.3	5700.99	8990.47	5492.63	12384.8	8648.53	8848.3	312.227	7754.46	313.98	7037.45	6625.49	7288.76	6328.39	7235.57	160.593	6735.81
pos_5091	(3xi,6xi)-Cyclo(alanylvalyl)	3225.72	1777.04	1343.69	1409.95	1062.41	1191.67	1685.06	1189.68	664.355	1684.93	1418.91	1337.87	1212.33	1201.78	40.9672	993.708	39.4619	1127.31	4907.67	5624.29	4522.57	5003.82	136.501	4612.21
pos_5114	Gly Ile Ile	3381.09	2014.64	1328.99	1312	1220.83	1103.58	1267.1	936.345	418.725	1321.84	1253.28	1011.27	1350.13	1481.07	40.7609	1039.28	34.5852	1145.39	6545.56	7590.46	6258.86	6889.78	186.09	5895.27
pos_5116	Val Glu Val	2567.2	932.2	692.141	637.732	568.619	542.854	682.256	419.683	272.627	710.383	806.152	627.639	706.415	631.241	20.4469	538.935	21.3221	546.091	2681.82	3313.94	2532.57	2852.06	79.389	2556.4
pos_5127	1-Indanone	458.984	276.282	304.533	248.894	367.988	309.364	248.308	212.866	127.048	245.866	209.797	239.617	263.211	424.125	11.244	341.86	15.3813	388.356	1141.36	956.488	968.753	977.935	32.3114	968.939
pos_5129	6-Methylcoumarin	20.6224	62.9149	70.6085	83.1195	62.1442	81.2377	144.524	135.051	74.6494	165.587	164.025	176.665	38.2075	75.0236	2.11853	105.4	3.92947	110.163	1265.95	844.961	904.269	988.425	33.6945	959.366
pos_5130	(-)-Epinephrine	350.47	217.243	292.397	135.815	228.2	156.876	107.213	46.9408	39.3021	54.2432	21.9432	5.85893	214.898	206.275	5.65127	167.897	7.1385	148.916	26.4075	45.2416	37.4014	10.3252	1.86347	78.2087
pos_5155	Isorhamnetin 3-rutinoside-4'-rhamnoside	3241.03	3158.83	3806.91	4971.77	3917.72	3174.44	6901.68	5360.72	4168.47	7801.3	5716.43	7156.37	5385.58	5903.58	153.961	5817.88	214.768	5326.58	11766.6	12208.5	11288.4	8750.59	347.014	13100.2
pos_5174	Knoutinoside	1472.64	956.415	933.285	851.439	793.531	630.356	1406.24	977.238	715.252	1464.84	830.716	1040.36	1176.03	1193.37	30.9965	889.61	43.9622	877.456	1263.58	1285.42	1079.24	751.093	32.0406	1281.18
pos_5186	Leucodopachrome	1395.78	1464.85	2039.69	1189.6	1305.91	1105.81	2021.51	1598.99	1470.47	1470.02	830.065	1347.58	711.133	554.219	26.3832	801.088	38.8349	1311.44	1296.2	1388.73	1235.15	1447.65	38.0187	1427.42
pos_5210	Isorhamnetin 3-xylosylrhamnosyl-(1->6)-galactoside	25460.9	15766.8	22825.3	20381.1	16529.6	15483.7	24248.4	18134.6	13623.3	27599.1	17220.5	20388.9	24063.6	22205	758.235	18345.5	966.713	19076.5	24688.1	23523.7	22805.7	22829	682.721	23807.9
pos_5219	Cyanidin 3,5,3'-triglucoside	12221.5	10361.4	14237.5	9428.69	10814.6	8845.34	18481.6	13154.3	9827.19	16303.2	9130.68	14656.7	9633.93	9225.32	210.015	8177.35	460.128	9530.79	23778.9	23217.2	24558	27270.2	635.095	22448.9
pos_5223	4,5-Dihydrovomifoliol	1273.73	964.695	992.069	1211.67	1138.8	1030.39	2550.15	1710.19	1277.38	2586.75	2441.14	2358.73	1004.46	1111.31	30.7835	863.452	47.9458	939.119	5218.34	7477.93	4566.11	6685.16	136.587	6179.43
pos_5235	Kaempferol 7,4'-diglucoside	727970	960245	1.02231e+06	1.04246e+06	993227	1.07015e+06	681026	784718	408548	748768	397308	729812	822633	742209	27102.2	661037	28428	657354	376489	415029	414084	510712	11874.9	452761
pos_5260	Rutin	602.129	506.108	671.396	710.852	607.13	551.503	580.351	409.117	331.173	609.706	403.11	502.199	598.453	720.023	22.4032	634.112	19.2313	520.618	30.868	7.80434e-06	1.48708e-09	39.0878	4.34955e-11	54.016
pos_5274	Betavulgarin xyloside	149.391	33.5205	85.5362	181.758	18.8819	116.535	489.969	229.621	252.81	623.923	419.061	397.997	125.906	164.915	3.08007	200.053	10.2325	207.739	749.691	944.595	826.199	915.61	15.8641	880.587
pos_5289	Valyl-Tryptophan	723.602	283.599	270.622	161.574	384.013	217.487	404.26	182.399	114.944	580.633	846.473	193.633	1194.99	1016.18	27.7684	880.105	69.3547	1157.16	12212.3	12570.2	11980.1	9325.84	339.923	13727.4
pos_5337	Quercetin 3-xylosyl-(1->2)-rhamnosyl-(1->6)-glucoside	4871.11	3709.44	6694.7	3693.31	5636.76	3026.82	4740.05	6361.79	2167.95	3931.81	2074.9	5736.69	2995.31	2850.37	47.9799	3683.81	270.69	3983.13	4005.84	4011.15	6798.91	4670.26	107.545	4084.24
pos_5346	Evocarpine	4046.09	3453.83	3306.32	3729.92	3142.28	3490.86	3495.62	3441.86	2047.81	3517.7	2519.49	3536.34	3472.69	3313.32	109.399	3121.21	113.811	3167.08	2958.82	2877.63	2594.55	3422.39	73.5427	2978.15
pos_5371	Coumarin	11178.3	22597.4	11493.8	14288.6	15471.1	18328.9	5671.21	12687	4084.12	7346.41	4111.83	12147.9	9370.66	9873.58	381.972	9013.49	375.323	9652.06	3022.87	3023.58	2779.6	2620.15	94.1597	3086.09
pos_5386	robinin	1917.05	2225.8	2889.45	3412.18	2952.34	2700.08	2762.22	2205.67	1625.45	2804.29	2141.48	2504.04	3337.39	3511.72	99.0852	2756.33	112.414	2585.88	4817.03	5262.43	4887.22	5117.46	141.444	5084.88
pos_5414	Orthosporin	730.294	961.417	1019.59	731.244	1027.66	734.736	639.49	470.565	473.354	689.259	227.284	470.983	1058.56	1057.72	20.7835	799.721	37.7065	806.285	183.665	116.653	94.6796	151.854	2.4942	169.4
pos_543	Crotonic acid	15616.3	11944.1	13346.6	12740.7	12813.7	11350.7	13152.7	11973.9	6811.29	14085.7	8429.45	12750.7	11958.6	11655.6	405.621	11124.3	443.233	9653.15	9348.62	8738.18	7908.68	9196.27	244.515	8526.42
pos_5433	Tephcalostan B	9814.63	7511.33	9408.6	9537.38	7229.61	7630.66	8886.46	7483.38	5172.71	10707.6	6650.09	8096.32	8116.39	8938.47	307.523	7806.18	290.464	7040.15	9401.26	9943.64	9306.13	9935.56	253.373	9556.18
pos_5435	Anastatin B	28724	16099.3	21672.8	20350.7	15339.5	15386.8	23501.7	17058	12676	28573.3	19762.1	20029.8	19459.2	22194.5	750.649	19588.4	747.281	17893.9	26513.2	28364.6	26556.9	28970.2	738.94	27287.1
pos_5439	3,5,7-Tris(acetyloxy)-8-methoxy-2-(4-methoxyphenyl)-4H-1-benzopyran-4-one	32680	17209.2	24903	23421.6	17358.9	17429.3	27326.3	18359.6	14721.2	32140.3	22705.1	21776.5	23115.7	25952.5	851.692	21917.8	841.046	21127.7	30146.1	32760.7	30373.5	32398.1	857.864	31784.3
pos_544	2-Pyrrolidinone	3257.07	2190.53	2449.87	2241.36	2462.58	1900.49	2644.33	2034.44	1152.64	2609.85	1758.37	2175.27	2324.09	2130.33	71.4101	2267.19	88.8037	1981.67	1903.77	1922.59	1569.15	1955.47	56.3177	2040.5
pos_5440	3,4-Dicaffeoyl-1,5-quinolactone	27152	15528.7	20329.2	19061.6	15718.7	15686.4	22761.2	17608.6	12374.1	27063.2	18950.3	19916.4	17754.9	20144.5	664.791	17462.6	679.605	16768.7	24574.1	26364.9	24016	26607.7	661.125	25451.2
pos_5442	Scutellarein 4'-methyl ether 7-(2'',6''-diacetylalloside)	371780	204480	279704	268266	208003	214892	308703	221158	165306	365581	264563	261505	259185	285484	9481.11	244983	9682.91	243243	327904	356450	327318	359968	9337.6	346426
pos_5466	Epiafzelechin 3-O-gallate	63058	37779.5	46996	45273.2	36779.3	36030.8	51974.3	40835.2	28129.2	61349.2	43240.7	46448.2	41187.8	47266.3	1559.71	41428.2	1567.5	39174	57849.6	62099.1	56605	63026.9	1566.81	59511.1
pos_5470	8-C-beta-D-Glucofuranosylapigenin 2''-O-acetate	8578.99	5489.37	6490.62	6431.12	5364.23	5024.93	6867.93	5832.11	3759.4	7844.06	5647.56	6467.28	5686.44	6498.9	204.633	5701.42	208.148	5192.6	7072.4	7675.65	7123.15	7701.98	190.838	7368.56
pos_5486	Val Gly Phe	529.174	175.466	94.8404	60.8231	22.5151	55.0618	112.341	36.3623	7.08009e-10	68.2692	138.968	104.673	63.581	58.404	2.55887	43.9668	1.53941	58.7123	2338.18	3308.35	2351.27	2797.58	76.2408	2285.76
pos_550	Betaine	506987	379615	361437	316467	349398	356338	297025	302118	136265	285980	188750	299392	359765	360997	12283.3	340579	13628.2	389925	240650	236093	227407	242866	7034.31	249531
pos_5520	2-Hydroxy-6-oxo-6-(2-carboxyphenyl)-hexa-2,4-dienoate	30.1046	7.55668	26.5603	29.301	2.57829	6.06845	68.8441	12.1572	17.8175	35.5634	24.8126	41.9673	20.5882	21.4864	1.24231	10.8528	1.32525	38.0734	557.919	731.615	578.505	715.671	20.4995	484.994
pos_554	Triethanolamine	2209.8	1833.53	1455.32	1238.42	1365.98	1428.64	1012.52	1172.48	426.87	992.432	531.121	1018.36	1391.14	1261.36	47.3739	1181.6	52.1952	1442.73	936.529	790.437	727.397	811.508	21.7928	800.009
pos_5543	Gentisein	907.351	1009.01	1058.6	1154.46	1074.23	1055.63	925.834	976.56	571.81	1024.38	588.435	1022.53	903.618	884.077	35.0761	875.435	35.4166	741.303	1133.25	1296.42	1138.17	1293.7	37.0307	1094.87
pos_5546	Pseudobaptigenin	5912.27	5594.77	6607.47	6784.9	5528.98	5814.98	6056.88	5445.03	3507.19	6987.43	4643.34	5907.28	5757.66	5888.2	203.889	5208.59	205.717	4836.86	6145.36	6314.59	5992.71	6434.58	170.887	6379.3
pos_5547	2',5'-Dihydroxyflavone 5'-acetate	6303.78	5394.06	6745.25	6487.54	5469.35	5523.84	5461.86	5335.24	3345.96	6347.05	3860.78	5374.4	5750.47	5986.31	199.604	5135.19	200.404	4704.26	5624.16	6050.94	5634.38	6079.01	161.246	5772.63
pos_5550	Cuneatin	17288.9	14680.7	17409.7	17624	14155.6	14748.1	16821.9	14981	9250.31	19645.8	13434	16660	17577	18887.3	560.252	13671.6	561.363	12889.8	17360.5	17837.8	16663.9	19434	497.08	18508.4
pos_5557	Torosaflavone D	2592.65	2448.98	2718.75	2883.76	2632.35	2737.23	2432.67	2540.71	1473.41	2947.79	1810.75	2797.69	2438.08	2415.29	82.6167	2135.62	84.3577	2160.54	2215.69	2522.3	2124.35	2505.37	60.3876	2410.75
pos_5558	Bikaverin	98362.1	104301	118915	123279	110954	117460	91897.2	101225	58617	108864	64235.9	104309	96411.7	93876.6	3379.74	83384.3	3544.96	80222.4	76581.9	76943.3	70890.9	78228.7	2032.18	76429.3
pos_556	3'-Methyl-2',4',6'-trihydroxydihydrochalcone	3046.36	1193.42	2541.25	1003.95	1830.41	1166.27	1136.58	547.926	190.057	631.067	642.815	532.43	2965.04	2095.78	70.5138	2223.51	79.1458	2583.43	1075.1	1019.58	904.965	1105.63	35.5894	1055.83
pos_5561	6-C-Galactosylisoscutellarein	3.01046e+06	2.97414e+06	3.22787e+06	3.36727e+06	3.19663e+06	3.35586e+06	2.68636e+06	2.92763e+06	1.61208e+06	3.0345e+06	1.91915e+06	3.04895e+06	2.72536e+06	2.6027e+06	93061.3	2.31671e+06	103193	2.343e+06	2.05972e+06	2.11281e+06	1.93012e+06	2.21286e+06	57042.6	2.15372e+06
pos_5595	Pyridoxal (Vitamin B6)	294.312	21.5764	96.3739	96.9955	112.104	58.0618	640.285	113.448	112.225	612.705	952.621	276.103	152.497	171.326	5.46411	45.278	5.36512	70.7809	471.927	1328.45	818.11	803.8	12.7423	1603.94
pos_5596	N-Hydroxy-1-aminonaphthalene	1873.74	396.634	1044.25	1045.85	874.076	910.046	3958.23	1198.17	985.02	3874.84	5832.56	2058.48	1169.05	1450.06	41.3432	614.068	49.2788	834.548	3370.32	7758.6	5383.77	5273.6	101.366	9802.02
pos_5597	Psilocin	3863.97	626.049	1744.07	1781.2	1399.28	1307.01	7949.48	1851.8	1695.73	7413.5	11285.1	3637.9	2035.79	2421.5	72.823	911.45	80.3154	1403.22	4589.38	13264.3	8738.45	9039.68	149.053	17508
pos_5604	2''-O-Acetylrutin	4084.64	11071.2	8324.1	6082.75	13417.7	6834.87	2512.43	3387.46	2139.55	2476.13	1097.4	2201.69	10476.5	10562.5	328.24	8184.93	320.987	9280.57	3892.13	3957.29	4008.14	3758.35	113.063	3690.33
pos_5606	Kaempferol 3-(6'''-caffeylglucosyl)-(1->2)-galactoside	138204	432859	563245	610411	591219	632263	496851	626570	312437	447545	307558	632187	415843	426321	16450.8	461028	18268.7	458558	377524	391091	363926	386046	10659.3	395868
pos_5611	N2-Acetyl-L-ornithine	232.771	114.009	68.8825	51.3413	51.2235	38.2458	90.8122	48.6366	30.1424	66.7163	74.3446	62.1589	27.3373	49.1103	0.998588	41.4355	0.861855	54.3649	317.614	378.464	271.337	373.211	7.87188	291.206
pos_5622	Astragalin	2113.91	1617.42	1664.68	1801.58	1594.06	1714.54	1485.56	1516.87	841.168	1711.99	1010.27	1664.52	1559.22	1613.34	53.2788	1444.37	53.2242	1460.77	962.362	982.638	841.106	944.511	24.4753	936.525
pos_5640	Cadalene	3810.71	1915.65	1024.84	1080.73	855.104	1028.73	979.743	736.201	278.077	1137.63	1024.39	806.781	1026.77	915.984	40.0868	790.089	28.3139	838.226	3540.14	4054.85	3424.33	3600.79	97.5728	3305.82
pos_5655	4-(2,6,6-Trimethylcyclohexa-1,3-dienyl)but-3-en-2-one	1201.23	664.298	879.9	940.518	672.297	680.003	2269.92	1140.17	1136.64	2224.66	1863.02	1538.34	797.393	962.587	27.2339	841.296	36.7062	848.864	2469.27	3065.39	2351.92	3146.08	66.6604	2902.9
pos_5671	4''-O-Acetylafzelin	6202.43	3702.6	4272.47	4190.2	3809.18	3943.08	5106.48	3668.68	2720.42	5616.55	3833.4	4723.78	4097.91	4248.98	131.115	3743.08	148.368	3372.1	4913.25	5100.95	4912.69	5210.84	147.881	4979.33
pos_5678	Vitexin 6''-(3-hydroxy-3-methylglutarate)	30565.2	23042.5	24360.1	25688.5	23558.6	25600	24840.9	20622.1	14145.7	29218.1	19555.1	24378.2	22788.4	23885.1	769.526	20529.7	872.966	18501.8	27207.6	28431.9	27479.7	29002.5	802.989	27605.4
pos_5737	(E)-3-(2-Hydroxyphenyl)-2-propenal	4085.71	5720.41	4963.47	4497.93	5593.02	5883.76	3771.33	5358.28	2343.26	3809.74	2478.07	5494.28	4795.58	5458.14	186.601	4992.65	202.094	5389.55	2931.77	2871.72	2553.67	2518.07	90.6438	2708.56
pos_5738	1-Nitrosonaphthalene	1486.38	2054.14	1887.02	1665.97	2148.6	2199.91	1365.47	1970.51	831.743	1346.52	969.559	2039.23	1835.23	2095.55	72.4419	1889.69	81.0706	2108.42	1342.48	1146.12	1163.39	1077.75	41.9139	1270.39
pos_5740	4-Hydroxy-3-methoxycinnamic acid	82811	121587	104514	95197.6	121151	125085	74088.9	115214	46621.2	73935.3	47957.6	114030	104040	112513	3951.11	105268	4307.48	117468	42166.7	35805.2	36248.5	32913.9	1338.67	36877.5
pos_5748	3,5,8,2'-Tetrahydroxy-7-methoxyflavone 8-acetate	21.9329	91.2159	149.669	139.147	116.459	137.077	283.945	148.759	121.982	257.534	222.836	123.934	98.546	124.629	4.23131	97.6034	6.89318	81.7481	482.799	693.045	654.77	806.952	14.1122	964.047
pos_5749	3-O-Feruloylquinic acid	38151.4	53485.2	47057.7	43934.4	52857.6	55046.4	35397.2	51756.9	22227.7	36144.2	22619.9	52021.6	46503.2	49414.7	1734.79	47337.6	1865.3	50979.8	26325.8	24739.8	23517.2	23657.1	820.093	23110.7
pos_576	L-erythro-tetrahydrobiopterin	8901.61	5779.39	6213.09	6419.68	5595.88	5424.07	6543.29	3785.21	3226.24	6352.97	3256.19	4601.91	6352.46	4206.28	130.331	3902.86	200.231	3201.14	3129.8	2525.39	2082.88	2140.49	79.2372	2788.47
pos_5763	6-Hydroxykaempferol 4'-methyl ether 7-glucoside	1315.11	1284.99	3005.53	2079.61	2282.9	2158.04	5185.08	2788.16	1943.48	4707.19	4671.8	2952.1	2871.09	2727.29	81.7036	2303.76	140.033	2055.63	9812.17	14052.3	12244.4	16169.4	262.491	16901.4
pos_5816	Phe Ile	2333.86	1436.4	1495.23	1175.82	1116.86	1263.6	1221.96	1205.05	429.688	1317.39	1386.16	1151.35	1146.54	1214.44	40.4978	1041.63	33.3197	1233.48	8364.86	11098.7	8535.21	9602.29	245.465	7598.25
pos_583	Elephantorrhizol	1069.99	662.915	691.343	655.197	526.734	740.666	811.179	761.914	448.39	857.728	644.061	729.78	763.715	647.218	18.9709	585.124	21.8213	468.774	1300.82	1664.28	1200.72	1469.81	35.1231	1239.09
pos_5838	Ser Phe Ser Trp	2298.46	1745.49	1886.06	1387.61	1593.08	1278.71	1498.76	909.53	840.032	1583.26	1017.68	983.406	2048.14	1819.5	45.3137	1459.33	66.9482	1294.57	8276.87	8723.59	7430.53	8690.54	242.572	6946.99
pos_5863	Piperidine	608.218	384.498	311.759	339.204	276.909	316.94	336.071	342.833	149.398	352.507	290.78	335.552	295.93	280.736	9.73038	267.214	10.2343	298.01	1159.42	1484.74	1177.99	1349.84	35.8964	1156.7
pos_5864	D-Pipecolic acid	217.732	160.6	172.898	176.386	180.462	169.859	239.14	187.53	108.323	221.959	185.802	215.832	164.897	145.961	4.78255	144.768	6.25829	159.305	176.828	227.152	194.776	216.289	5.11433	244.278
pos_5912	Benzoic acid	1066.65	977.878	995.162	1019.87	955.095	903.046	1444.52	1122.2	776.51	1343.54	1065.54	1367.41	885.148	891.482	26.8615	801.876	39.2478	881.981	2105.65	2601.95	2013.04	2530.11	60.7909	2487.39
pos_5942	Limocitrol 3-[alpha-L-arabinopyranosyl-(1->3)[galactosyl-(1->6)]-galactoside]	63063.2	58696.1	29205.7	33037	39808.8	35091.7	26422.5	28629.1	17505.1	22924.2	14158.4	30412.4	23824.6	22298	915.134	22545.4	908.644	19945.9	20499	20313.9	24137.2	21809.2	514.301	19162.3
pos_5948	5-(3',5'-Dihydroxyphenyl)-gamma-valerolactone	8514.84	8581.84	7166.1	7134.27	8001.15	9478.21	4104.45	6032.84	3233.12	4223.4	2609.12	6038.91	6345.32	6279.68	242.862	6067.76	265.47	6744.6	2891.59	2867	3028.48	2776.5	82.6799	2685.64
pos_5958	Benzofuran	1982.26	3351.66	2313.45	2212.43	2534.74	2694.7	1183.73	2409.65	827.299	1318.81	701.428	2259.26	1770.66	1873.98	67.4373	1667.74	65.6798	1897.44	422.963	381.298	400.798	320.744	14.6467	383.249
pos_5960	4-n-Butylphenol	68.2469	47.0042	51.1071	77.637	60.952	48.7572	127.359	61.9723	83.1977	119.791	109.905	128.211	67.9435	64.5572	1.96286	43.8355	2.82253	67.9843	210.262	306.361	182.14	296.071	6.02821	255.87
pos_5965	Fastigilin B	4318.08	3651.7	3922.54	3787.2	3556.27	3829.74	3742.3	3703.05	2398.9	4023.93	2978.49	3930.37	4191.97	4248.01	125.124	3932.69	154.647	4273.69	5228.74	5043.83	4637.16	5052.57	147.856	4626.39
pos_6006	Dihydroeuparin	670.099	689.47	592.199	709.128	749.139	710.784	461.061	594.743	346.063	499.391	389.585	658.513	596.36	567.689	20.2518	617.293	23.2072	659.579	1050.11	1058.97	950.3	835.193	25.9115	1010.76
pos_6009	Aminopterin	476.644	582.372	990.159	831.435	486.985	1086.47	1796.28	1641.62	812.319	1950.26	1172.87	1456.87	1241.11	1232.92	44.7566	1110.51	37.1532	1019.95	875.253	1381.28	1344.08	1415.65	25.8304	1528.79
pos_6038	Luteolin 3'-methyl ether 7-sophorotrioside	292692	263365	350611	380603	414224	390728	420584	450414	266109	480454	307871	476209	294262	319804	9705.12	247280	11814.1	244005	351830	383354	350757	409798	9962.25	348670
pos_6054	Tambulin 3,5-diacetate	5727.8	4203.56	5486.65	4951.91	4635.95	4716.48	4714.17	3858.76	2443.15	5542.42	3358.52	4121.44	5200.75	4840.02	167.755	4684.43	176.653	4083.52	4545.31	4504.36	4757.01	4864.8	150.228	4900.68
pos_6057	Epigallocatechin 3-O-(4-hydroxybenzoate)	13791.1	9029.63	11695.3	10765.4	9812.9	10073.1	10356.6	8656.23	5580.91	11525.1	7056.31	9125.9	10477.6	10160.9	355.611	9593.09	366.536	8593.69	9237.04	9721.05	10153.9	11231.2	270.099	9937.75
pos_6071	Cyanidin 3-[6-(6-ferulylglucosyl)-2-xylosylgalactoside]	18185.1	18290.2	37005	29091.1	22711	26271	25978.1	27430.7	17447.1	21510.5	10385.8	26852.9	27101.9	22756.8	948.89	21188.1	1112.42	22607.3	18494.1	18083.6	21378.1	20710.5	441.13	17897.9
pos_6079	1-(3-Hydroxy-4-methoxyphenyl)-1,2-ethanediol	2873.02	2889.2	2735.11	3033.38	2583.99	3354.63	2512.75	3245.28	1968.66	2315.32	1667.87	3818.57	2096.09	2333.19	99.1978	3148.53	106.866	3373.44	1436.57	2059.08	1724.39	1947.59	53.8707	1733.52
pos_6082	Irisolone	7386.9	4989.05	6649.55	7442.16	5425.72	5500.42	7944.97	5333.12	3799.32	9077.44	7263.73	6362	7243.84	8182.22	238.99	7855.92	245.33	6491.59	12407.8	12284.2	11411.4	11273.6	410.251	13326.6
pos_6110	3-Phenyl-1-propanol	27.9831	26.7266	52.941	32.0184	45.4135	32.2551	120.281	80.881	62.2248	127.957	136.611	100.203	58.6056	51.8802	1.43814	37.7833	2.41388	32.162	263.226	338.633	225.814	329.756	6.32787	288.529
pos_6113	Serinyl-Isoleucine	2343.98	1304.22	995.79	1068.49	924.728	959.383	1259.42	854.953	560.12	1209.01	1034.12	1082.11	903.627	938.137	33.2407	794.242	29.1848	839.653	3711.49	4196.65	3654.85	3985.67	104.974	3797.69
pos_6114	4-Hydroxyoxprenolol	1685.3	826.149	1997.44	960.446	1302.25	1257.17	1143.71	552.873	721.124	536.117	217.16	605.108	1807.58	1650.48	27.1968	854.137	60.261	2308.63	348.001	432.537	304.656	278.191	17.2577	186.303
pos_6117	Ser Leu Ile	1762.6	963.758	761.281	688.308	608.696	676.338	724.255	527.985	255.227	604.264	658.111	623.395	721.294	714.137	27.1846	593.218	18.508	640.788	3405.99	4057.4	3458.81	3772.81	101.733	3527.35
pos_6120	Vitexin	1569.71	1054.07	1656.98	2313.24	1138.12	1248.41	2916.18	1620.9	1279.13	3089.95	3033.96	2078.52	2412.19	2933.96	78.0827	2908.1	80.6999	2431.95	6092.95	5848.87	4767.58	4283.18	199.327	5862.19
pos_6121	6-C-Glucopyranosyl-8-C-arabinopyranosylgenkwanin	27604.2	23587.7	46699.4	65107.9	38474.4	43188.5	51419.5	26890	23698.7	55964.4	56533.2	34749.5	59388.9	70133.3	1815.97	61769.2	2015.89	51061.4	104886	104759	86231.2	76720.7	3576.94	113017
pos_6129	Okanin 4'-O-(4'',6''-di-O-acetylglucoside)	101532	53141.6	69183.1	53532.1	50154.5	50806.4	58723.2	42875.8	39217.6	54055.6	40389.4	47927.3	51215.6	57935.9	1866.77	50560.9	2019.72	50220.4	54850.3	66670.8	56988.9	60898.8	1354.09	52457.6
pos_6148	Lusitanicoside	3671.61	2782.44	3523.71	2687.24	2998.13	2440.16	3246.04	2221.18	2148.18	3263.22	1938.95	2278.7	3020.3	3136.87	86.7043	2522.41	117.089	3076.46	5888.43	6071.36	5439.09	5107.19	174.136	5144.8
pos_6184	L-Isoleucine	3002.62	2057.59	1750.1	1830.42	1545.35	1716.29	2331.06	1914.76	1179.4	2477.09	1927.63	2189.73	1629.29	1586.44	55.1125	1444.42	60.7914	1558.27	5176.15	6199.2	4914.66	5734.03	148.617	5323.91
pos_6190	CITROPTEN	597.214	502.148	2646.5	3221.58	2942.15	3835.93	2484.18	2882.72	1543.46	2455.67	1429.88	2869.1	2505.15	2273.53	102.902	2375.86	109.75	2185.93	2700.16	3315.98	2967.22	3202.92	81.4444	3235.38
pos_6195	Kaempferol 3-O-arabinoside	2515.23	2494.43	2368.37	2269.65	2405.09	2523.31	2228.27	2265.29	1322.21	2193.08	1583.56	2621.82	1918.38	2119.66	69.8873	2078.44	81.6925	2141.43	2304.75	2677.68	2192.65	2599.98	60.8258	2170.26
pos_624	Muramic acid	7154.53	4124.79	4571.91	3079.27	3603.53	2995.91	2325.01	1706.85	1401.7	2002.21	1256.66	1667.1	4483.74	2589.68	88.2375	2303.16	149.122	2242.2	1356.31	1336.72	1140.07	1276.77	40.5413	1288.68
pos_6243	Anibine	962.35	1152.28	1200.17	1004.54	1304.01	1301.31	975.595	1409.55	662.329	965.111	627.774	1417.09	1080.9	1284.24	42.0156	1137.29	43.5466	1332.96	536.309	483.444	484.723	471.927	15.9606	446.187
pos_6301	Cyanidin 3-(6''-(E)-caffeylsambubioside)	126461	365476	758907	655158	557596	594520	601103	485536	284182	450527	322493	436909	509673	463469	20644	472860	21394.2	472997	284168	270959	287200	241685	8536.77	328480
pos_6320	pinazepam	2353.73	1513.13	1911.64	1665.57	1171.73	1259.06	2118.03	1340.65	1062.09	2651	1858.99	1573.17	1570.6	1698.67	54.8516	1448.64	63.7408	1379.19	2093.14	2106.11	2029.88	2333.97	60.5439	2169.3
pos_6325	Leiocalycin	28334.8	18311.6	23474.2	30479.3	21324.8	22380.8	26837.3	23136.9	15338.1	30569.2	20519.2	27811.8	27872.6	29428.5	940.875	28839.3	955.083	24813.3	42060.2	43272.5	41258.5	39453.3	1202.39	41090.5
pos_6326	1,2,3,4-Tetrahydro-alpha,7-dihydroxy-beta-(hydroxymethyl)-9-methoxy-3,4-dioxocyclopenta[c][1]benzopyran-6-propanal	26651.4	15749.1	26700.9	26732.4	17926.4	19664.5	29939.1	19850	15116.4	37893.6	27084.5	23783.2	23465.6	25183.5	819.307	21592.5	907.157	19639.4	29731.1	30534.5	28318.5	33101.6	878.751	30402.1
pos_6328	Daphnoretin methyl ether	12051.8	7886.84	11320.9	12647.4	9050.12	9197.18	12459.7	9578.88	6733.97	14631.3	9989.66	11132.3	11644.9	12297.5	383.518	11162	415.749	10013.9	15936.7	16400.3	15414.4	15687.3	463.907	15806.9
pos_6333	Adriamycinone	21746	11312.6	22082.5	19909.7	13095.1	14366.8	26354.1	15573.9	12116.1	33323.6	24950.7	18391.1	18030.2	18793.7	609.481	14216.8	740.277	14249.8	19936.1	20093.7	17684.3	24549.6	607.889	21247.6
pos_6336	Pelargonidin 3-galactoside	31642.6	16154.5	31376.8	28029.5	19253.9	20390.1	38034.3	22049.1	17025.7	46079.4	35378.2	26806.1	26426.7	26775.2	846.008	20259.4	1060.93	20659	27648	28365.8	25204.3	34337.5	853.76	30345.4
pos_6343	8-C-Glucosyldiosmetin 4''-O-rhamnopyranoside	240404	175586	177439	267096	203521	206048	263737	219309	129676	282499	210347	277550	254029	266790	8050.37	275264	8905.56	241696	460569	478702	444466	427602	13690.3	474506
pos_6356	2-BENZOYL-5-METHOXYBENZOQUINONE	264.507	234.154	362.908	438.469	333.52	299.744	367.678	310.133	222.556	412.811	298.375	382.848	411.008	442.437	13.1323	378.977	13.1928	366.696	694.859	665.419	672.647	589.366	19.1866	658.229
pos_6357	N-Desmethyldiazepam (Nordazepam)	1827.49	1500.69	2025.36	2199.28	1780.08	1768.24	2723.28	2011.11	1461.32	3068.22	2411.12	2544.08	1862.51	2047.21	66.8258	1740.88	77.1304	1700.79	3279.34	3278.61	3338.42	3335.14	98.2646	3458.46
pos_6375	Peonidin 3-[6-(3-glucosylcaffeyl)glucoside]	90858.4	203411	304020	328449	326320	355934	331840	378728	196084	400382	238979	412988	271517	253906	9232.13	234335	11409.3	241824	271728	267717	284252	310060	8226.03	273350
pos_6381	ANETHOLE	371.146	256.834	279.111	265.421	235.388	223.276	328.527	285.597	209.906	370.603	296.204	332.226	274.381	236.288	7.36819	253.435	9.26767	231.924	203.101	288.204	198.412	312.37	6.08365	232.798
pos_640	Trigonelline	61522.5	33764.8	36364.4	37033.6	31512.1	43516.4	18921	25320.8	12215.3	22551.2	13186.3	29054.3	46988.4	38058	1390.31	30850.4	1310.96	40751.6	24014.5	21083.9	19869.4	19070.2	641.221	20290.2
pos_6406	Ethyl (±)-2-ethyl-3-phenylpropanoate	3165.02	2006.93	1972.73	1729.61	1891.5	1579.95	2732.07	1825.97	1557.34	2535.91	1845.61	2011.75	2259.18	2111.78	67.8553	1750.44	87.4956	1910.87	4802.19	6482.18	4673.01	5652.28	134.955	4873.58
pos_6408	Leu Trp	2844.04	1756.73	1418.58	1271.1	1198.14	1303.89	1146.49	1195.77	591.583	1178.22	1085.72	1221.83	1512.13	1308.89	39.9222	1145.87	46.3806	1150.94	5411.97	7156.36	5433.3	5840.08	140.778	4997.99
pos_6426	2,6-Dihydroxynaphthalene	38.0466	82.4077	106.408	100.537	99.6627	97.9166	138.399	149.227	86.4374	122.309	118.693	174.408	102.432	97.7362	2.71928	120.162	4.34774	156.174	601.525	460.344	471.421	386.351	19.5027	444.219
pos_6428	Ionene	645.972	609.469	490.987	734.782	648.102	483.053	1319.95	802.173	714.9	1377.79	1377.16	1096.81	504.879	560.771	16.6396	591.964	24.9325	473.489	2472	3815.21	2389.05	3483.13	74.1455	3354.91
pos_6430	Carboxyibuprofen	2077.73	2399.41	2188.69	2420.24	2358.6	2403.26	1896.49	2352.71	1404.07	1899.88	1395.43	2521.76	1752.55	1630.1	52.7846	1658.61	63.3462	1682.24	1492.29	1722.71	1364.4	1614.3	40.0999	1478.15
pos_6443	6''-O-(3-Hydroxy-3-methylglutaroyl)astragalin	20493.8	33615.5	25355.7	30090.9	33784.1	36167.3	19784.2	32197.9	14502.7	21102.5	12662.2	36628.3	34737	42964.6	1100.1	20318.5	783.486	21219.3	14308.8	17107.1	23346.3	13876.9	402.861	16609.1
pos_6445	8-Hydroxyluteolin 7-[6'''-acetylallosyl-(1->2)-glucoside]	57748.9	67088.7	48309.9	59957.3	57965.1	61971.6	31279.5	38357.6	21885.4	32251.2	18103.2	37323.9	32968	30272	1384.5	28471	1351.89	26155.2	17984.6	20988	19247.7	20311.1	485.353	18834.1
pos_645	Tetracycline	2729.64	2218.41	1663.51	1730.96	1764.08	1679.07	1421.58	1625.39	698.159	1594.69	1172.15	1338.35	1626.32	1481.01	57.8494	1475.78	64.4365	1295.09	2363.37	2710.46	2295.59	2679.64	62.4365	2340.79
pos_6463	6-(3,4-Methylenedioxyphenyl)-3,5-hexadien-2-one	390.621	454.601	367.21	345.454	450.115	312.002	445.125	388.862	276.519	433.243	323.586	408.851	398.469	419.612	11.2818	295.35	14.7065	374.991	1028.84	1303.03	986.385	1091.01	27.6295	1149.21
pos_6464	Genipin	147.626	118.178	103.509	52.8463	116.336	128.936	31.9149	89.1605	29.426	50.2226	8.51695	34.8165	126.749	152.411	3.53329	145.669	6.90684	122.403	556.043	404.962	448.043	500.687	15.6632	403.67
pos_6497	Apigenin 7-O-neohesperidoside	6149.46	12147.9	15884.2	18138.9	15757.4	18029.2	2109.2	3534.97	2835.87	2422.78	522.005	1991.79	13708.1	14427.4	370.108	7996.34	468.947	6763.86	778.827	786.174	679.179	669.204	18.8624	629.698
pos_6517	Kaempferol 7-O-(6-trans-caffeoyl)-beta-glucopyranosyl-(1->3)-alpha-rhamnopyranoside-3-O-beta-glucopyranoside	2108.37	2583.05	1838.25	1854.24	1373.77	1537.44	1391.31	1371.71	1124.43	1215.44	548.613	1341.12	1625.88	1333.34	51.5914	1103.24	60.384	1011.85	702.743	470.889	836.489	840.621	9.01283	435.703
pos_6540	Octyl gallate	1615.72	1724.52	1198.07	1029.9	1570.66	944.819	724.472	390.715	467.818	764.068	143.734	235.626	1572.29	1400.18	28.9333	1207.85	41.7042	1188.98	233.912	292.973	273.357	225.337	9.37122	263.497
pos_6542	Kaempferol	5471.73	10741.6	10428.9	20249.3	17705.9	21837.7	13598.4	18511.9	9342.23	20006.5	15190.2	22603.9	17033.6	18260.9	563.704	15124.2	678.078	9777.2	20317.8	21933.8	23420.2	20639.7	668.389	24546.7
pos_6543	Temazepam	7305.82	7636.83	7314.15	6731.35	7519.6	7991.1	6144.79	7676.53	3924.11	7306.45	4333.49	8134.82	5740.34	5868.08	219.305	5066.61	232.836	4804.28	5499.4	5618.8	5272.37	5691.13	154.39	5304.5
pos_655	Salviamalvin	1588.45	709.193	1225.19	1010.04	931.819	627.243	913.203	459.524	188.384	589.509	629.856	467.605	1171.3	1112.41	40.0158	1099.33	31.605	1030.69	1008.77	1270.73	1133.29	1286.61	26.6835	1221.96
pos_6552	Rhamnazin 3-sophoroside	145633	151441	137623	119275	155765	157682	138642	171885	88263.8	156506	83722.8	193731	95909.4	97703.8	3764.57	87913.7	4719.66	88873.5	50528	44140	41457.4	49917	1180.58	41857.4
pos_6591	Lupinalbin D	3651.1	2692.89	3432.18	3134.56	2961.94	2904.95	3281.24	2892.2	1898.63	4070.07	2308.3	3129.25	3099.73	3038.3	103.011	2494.11	110.909	2317.6	4379.62	4578.81	4122.33	4544.49	114.908	4109.3
pos_6594	APIGENIN TRIACETATE	10915.2	7167.75	9442.45	8758.66	8408.04	8980.87	9946.11	8751.65	5500.25	12095.7	7518.08	10087	9133.71	8542.91	290.404	6847.96	335.968	6954.14	10480	10594.3	9848.37	11265.4	276.805	10555.8
pos_6595	8-p-Hydroxybenzylquercetin	17815.5	11706.2	16433.9	15573.1	14048.2	14627.6	16809.2	14577.8	9625.24	20737	12514.6	16494.5	15196.3	15144.6	503.007	12031.9	558.218	11770	18737	18645.7	17603	19363	458.219	17523.4
pos_6596	Dalpanitin	855341	554599	723074	691218	673593	701207	791948	701994	414845	908522	585399	795270	733036	668264	22256	549560	26722.4	574821	785387	804165	739241	854513	21529	813077
pos_660	Betadex	783.014	1120.85	1097.85	1612.75	1306.02	1165.68	1272.18	1712.47	1214.97	1875.07	635.765	1926.31	883.152	910.017	32.385	933.842	37.7108	834.944	1159.31	942.624	966.312	1107.88	31.4357	1094.35
pos_661	L-Proline	8274.97	4913.78	9695.36	6528.17	8706.74	4067.51	21103.7	10495.7	12724.4	18249.2	13697.4	16594.1	3200.12	4059.65	90.8819	5986.62	145.695	3046.22	4666.99	6347.45	5437.19	5700.34	121.625	5526.83
pos_6625	trans,trans-hepta-2,4,6-trienoic acid	377.637	327.842	250.496	236.661	256.57	240.18	95.5888	148.921	57.488	89.4299	59.6487	121.343	324.582	217.21	8.30987	194.211	7.64426	233.893	88.2384	79.7888	75.0451	71.3985	2.75866	64.6765
pos_6629	Rhamnetin	653.252	1478.1	1892.91	2427.56	2088.24	2523.57	1994.7	2081.2	1295.24	2088.98	1312.16	2319.42	1792.13	1670.92	60.559	1595.12	75.7776	1369.19	1687.41	1702.7	1586.59	1761.71	50.0149	1826.51
pos_6654	Gly Phe Ile	1962.83	921.635	748.99	659.711	793.183	743.379	788.15	505.938	290.226	812.147	706.261	681.758	852.88	777.963	21.7351	580.896	25.5684	672.79	3951.78	5298.18	3917.55	4264.1	109.614	4132.97
pos_6658	His Glu Trp	1610.26	841.264	1072.3	886.847	1044.76	799.085	2061.59	832.731	682.353	2247.68	2617.61	1159.5	1398.22	1496.82	35.7484	885.295	48.7446	1033.23	2642.96	4871.25	3139.84	3509.76	77.2244	4983.07
pos_667	3alpha-Mannobiose	185137	139538	176716	196258	159233	153045	176874	141060	76371.1	164827	144135	144742	186304	201534	5941.89	200072	5372.55	172391	217871	280666	240938	262984	6805.43	264426
pos_6686	Isoleucyl-Valine	550.346	317.042	250.133	277.016	202.75	210.885	239.75	136.396	46.2029	206.94	188.066	97.7812	276.504	188.049	7.532	178.645	5.53028	235.316	2369.68	3190.82	2483.69	2482.95	64.7124	2310.81
pos_6687	Lysyl-Cysteine	927.075	1188.81	1647.28	1291.96	1789.27	1469.05	1040.92	1094.12	552.625	1174.39	919.179	1122.71	1826.74	1540.31	48.5841	1199.84	68.4332	1520.74	8891.5	7002.34	7313.95	7468.23	265.05	6304.84
pos_6688	Val Ile Ile	699.344	403.216	251.533	305.219	176.559	179.947	188.476	112.91	7.3403	174.718	195.23	56.0143	235.737	274.006	9.18588	151.864	2.19207	187.505	3898.58	5408	4162.05	4305.02	105.502	3872.97
pos_6702	(-)-12-hydroxy-9,10-dihydrojasmonic acid	1321.78	1035.64	1019.49	753.504	945.811	726.71	721.838	557.737	406.361	721.308	481.725	650.981	1079.31	968.295	24.9852	713.905	31.0375	802.788	1490.16	1854.53	1579.75	1603.2	43.5622	1389.15
pos_6764	Isoscoparin 2''-(6-(E)-ferulylglucoside)	148562	89176.6	114387	121930	127499	116989	194412	171949	104324	242961	165876	204936	121336	127536	3428.69	90552.9	4641.99	95624.4	229446	223233	204041	260730	6495.8	210969
pos_6818	Dihydroartemisinin	2472.93	5827.04	4090.37	4575.68	5244.21	3652.91	1297.46	1371.3	1428.37	1702.41	301.778	549.173	4290.19	4947.08	68.4878	2284.92	101.061	2150.84	841.65	923.812	777.486	706.449	25.86	910.166
pos_6822	Daphnoretin	4270.12	3787.71	6269.22	5299.94	4542.07	4429.99	4431.12	4229.25	2669.98	5204.68	2932.33	4024.23	5048.69	5168.95	191.75	4347.43	191.637	4290.55	4943.8	4883.98	4676.19	4749.45	126.144	4344.16
pos_6832	Limocitrin 3-rhamnoside	3081.72	3218.02	2840.41	2611.53	2956.13	3131.57	2323.87	2822.47	1314.93	2313.87	1699.51	3000.33	2474.91	2287.97	82.0806	2295.7	91.2163	2156.11	3841.97	4666.1	3678.44	4098.18	116.39	3535.17
pos_6844	Isoorientin 2''-[p-coumaroyl-(->6)-glucoside]	1.1866e+06	1.09459e+06	1.77158e+06	1.53943e+06	1.4088e+06	1.4032e+06	1.46138e+06	1.32864e+06	829695	1.59572e+06	994482	1.30492e+06	1.55426e+06	1.5236e+06	55250.9	1.28148e+06	59717.5	1.38862e+06	1.27559e+06	1.28759e+06	1.2373e+06	1.34788e+06	34572.6	1.23306e+06
pos_6855	2-Oxo-5-methylthiopentanoic acid	838.047	1169.59	1368.75	1290.69	1523.05	1334.12	1227.21	1426.26	703.751	1271.54	846.216	1447.25	1216.81	1263.98	43.6092	1147.82	54.9922	1171.97	2426.2	2340.6	2406.13	2309.18	77.8295	2339.29
pos_6857	Allopurinol	1623.43	1121.37	1308.37	1049.59	1252.16	1100.73	947.683	1194.66	490.529	1020.03	805.452	1150.84	939.829	931.615	33.6194	972.141	33.8552	1018.33	1374.62	1444.06	1358.48	1294.97	38.4809	1384.81
pos_689	mono-Ethyl malonate	5320.72	7217.79	5526.3	7083.67	6440.87	7734.03	5807.46	8557.35	4496.5	7775.65	4045.06	8553.73	4584.83	4427.73	155.826	4183.22	191.166	4645.55	6246.96	6080.26	5340.94	6645.51	162.141	5757.77
pos_6893	4-Hydroxycinnamyl aldehyde	953.147	1181.39	1719.84	1496.7	1973.97	1794.41	1689.67	2140.01	897.406	1731.85	1404.52	2256.73	1825.34	1941.59	64.1292	1553.52	84.6494	1825.86	2457.2	2331.77	2137.54	2123.23	65.078	2070.9
pos_6894	1-Oxo-1H-2-benzopyran-3-carboxaldehyde	45.1563	26.3811	1046.75	1115.61	1187.41	1630.48	2836.05	3486.25	1237.33	3603.91	2624.29	3918.79	1339.69	1138.75	43.3935	1305.66	91.9468	1849.49	7840.45	5994.49	5237.01	5488.44	215.205	5759.64
pos_6895	Isoferulic acid	523.796	895.929	1373.42	1241.77	1877.38	1583.63	1576.2	2094.73	681.028	1476.44	1286.08	2259.24	1690.65	1646.41	57.8181	1514.78	82.8379	1658.53	1655.3	1374.21	1390.9	1466.26	43.7243	1565.78
pos_690	2-Pyrrolidone-5-carboxylic acid, methyl ester	1096.88	618.02	678.411	653.461	660.054	621.911	495.428	491.011	255.867	538.48	411.207	463.677	973.933	785.387	30.0337	835.158	37.4716	883.137	3163.43	3105.54	3184.5	3015.09	86.6349	3463.3
pos_6902	Ile Ile Leu	1562.33	856.194	714.496	661.402	663.288	641.818	565.656	381.053	151.787	500.992	581.266	378.429	690.299	664.51	21.8788	565.291	18.3916	550.137	2628.1	3295.88	2543.48	2694.96	64.8696	2282.84
pos_691	3-hydroxymethyl-glutaric acid	57597.7	98816.4	78605.1	110902	86626.3	111886	93309.3	123496	77831.8	131562	62044	133082	56493.2	66142.5	2027.57	62517.8	2273.17	66120.5	71580.8	69449.5	63082.4	74317.2	1952.82	66612.3
pos_6925	(S)-ATPA	603.755	404.365	502.862	380.839	438.227	310.408	392.737	259.851	138.731	294.364	271.989	237.19	515.757	472.769	12.5811	350.028	13.1622	433.726	1263.21	1509.31	1112.77	1155.67	31.8729	1138.36
pos_6928	Heliotrine	2313.93	8684.36	6312.9	7538.44	5897.65	7092.89	5536.55	2870.9	4907.3	5474.87	856.061	1008.15	7306.63	6651.63	76.8249	3660.23	129.102	3979.26	695.801	643.1	728.551	455.004	14.1891	740.395
pos_6947	Isoleucyl-Methionine	275.422	133.391	166.384	144.754	124.477	111.768	103.614	51.1202	42.435	92.901	54.7756	80.9134	144.492	151.019	1.67595	94.7261	3.74655	111.807	324.349	345.23	290.912	283.489	8.47327	278.598
pos_697	Difloxacin	1605.68	703.022	2162.22	500.479	1234.02	460.93	1013.5	612.873	238.827	911.241	551.261	509.956	1256.81	1512.18	42.8068	1562.82	61.4111	1306.53	639.847	590.302	613.152	492.007	18.5241	505.622
pos_6998	Luteolin	2271.41	2393.15	2391.99	2197.24	2335.79	2263.41	2445.01	2683.76	1491.98	2853.12	1731.38	3259.5	2024.34	2199.08	77.47	1977.34	83.4497	1776.41	2153.78	1922.1	2330.68	1905.64	60.9429	1874.26
pos_7005	Diosmin	109110	108897	107802	103709	115474	111368	124019	132692	72259.8	135956	85632.8	162122	103578	103732	3404.13	90395.7	4037.82	87800.4	97169.8	89424.3	100953	84377.6	2907.21	92287.7
pos_7011	Dillenetin 3-neohesperidoside	396533	408722	384500	345831	419265	381536	366178	379769	191539	334850	207903	424047	354417	327878	11863.5	317919	13261.7	285926	288992	284670	310130	312669	8230.1	277993
pos_7057	Gly Arg Gln Arg	6457.98	8750.08	9215.76	8752.94	7947.38	8137.94	7896.67	7518.5	3833.56	6638.11	4242.61	7906.75	6570.24	5279.91	316.908	5794.66	295.443	4581.12	8214.94	7335.7	9339.29	7801.9	303.175	7465.84
pos_7106	Kaempferol 2G-coumaroylrutinoside	2031.57	1536.03	3219.17	2246.44	2803.47	2059.41	3024.89	1847.83	1406.79	4031.17	2589.92	2412.11	3043.18	2533.59	95.6974	2529.34	116.001	2088.76	2164.03	2703.83	1876.29	3284.06	63.4641	2201.82
pos_7112	4-Propylphenol	351.746	259.397	274.508	339.092	303.54	270.561	730.171	410.429	369.163	725.557	620.335	599.178	288.583	373.027	9.46429	334.348	12.7088	287.303	454.032	514.737	481.83	541.291	14.6315	551.49
pos_7113	Acetal R	1349.28	1123.2	1214.63	1309.2	1165.58	1016.8	2747.17	1584.98	1424.52	2880.52	2323.21	2197.74	1108.55	1200.22	34.2208	1183.21	44.0308	1001.72	1715.19	1967.48	1738.6	2028.59	48.533	1949.61
pos_7115	Isoleucyl-Leucine	2386.47	2725.21	2433.96	2241	2677.92	1772.55	1298.6	872.092	848.11	1193.99	785.243	744.238	2433.01	2175.06	42.7102	1362.93	57.8191	1314.58	4530.04	5531.2	4448.74	4945.9	125.758	4561.42
pos_714	4,5-Dimethyloxazole	237.995	92.8109	139.954	100.566	113.382	86.2921	116.762	45.2072	16.8314	84.7354	40.9397	52.0175	232.777	205.335	5.60358	167.771	6.15747	178.012	917.696	898.027	908.372	738.909	24.381	1000.51
pos_7162	His Leu Arg Tyr	15331.3	16650.3	16984.3	16613	15776.8	15038.5	16527.8	16118.5	8684.58	13655.3	10591.1	17789.9	16481	15816.7	681.003	14433.1	699.06	14234.6	34378.9	34383.4	33975.3	30963.7	1129.95	32284.1
pos_7177	Cyanidin 3-(4''-acetylglucoside)	841.031	997.383	1138.49	1038.38	1212.74	1188.16	712.249	727.787	569.419	858.914	585.985	773.61	672.454	634.667	21.2225	454.389	30.4118	532.962	365.824	205.178	350.841	260.641	8.75081	221.165
pos_7206	Tricetanidin	0.24121	75.2176	96.7882	74.2918	78.673	97.5616	84.7036	155.655	60.2665	96.4317	34.7052	56.9314	35.4279	77.2664	1.1866	22.3184	1.50187	32.1417	156.077	117.964	60.9327	62.3274	2.85189	81.3863
pos_7209	Cyanidin 3-(3''-malonylglucoside)	239.856	505.127	528.549	472.21	803.745	632.019	650.721	744.704	253.949	641.015	564.056	598.675	592.61	521.37	15.8787	465.44	24.8155	353.93	2359.92	1924.28	2437.48	1939.69	67.1728	2409.35
pos_721	Phlorin	27368.9	41200.8	29341.5	39252.8	33519.9	42268.8	35076.9	49177	32303.6	47277.3	21821.8	52323.7	23535.3	23028.2	750.49	22225.6	990.215	25354.7	25855.4	25486.6	21825.8	27545.7	717.575	25269.2
pos_7226	Genistin	1600.81	1610.02	2659.06	2236.43	2153.23	2943.8	2551.66	2185.15	1541.99	3222.79	3227.58	2904.13	3229.16	3870.93	87.7331	3057.39	126.125	2474.59	6162.49	7105.61	6437.96	6466.37	201.371	6406.12
pos_723	Kojibiose	57068.7	81761.8	62505.8	78469.9	70979.9	84597.3	73197.2	97824.9	66291.1	94899.8	46601.9	103619	49026.6	52923.1	1659.48	51795.5	2158.47	57634.2	53663	51871.6	46498.2	56877.9	1482.85	52520.3
pos_725	Raffinose	354436	202965	285989	284812	243378	216319	362122	222487	128986	333398	258958	243737	246824	289678	8052.9	292159	7153.48	245302	254930	323762	282794	298588	7503.63	300852
pos_7286	1-Methyl-4-phenyl-1,2,3,6-tetrahydropyridine N-oxide	98.6649	115.827	186.222	78.9182	120.275	88.6041	72.2278	6.47631	55.1206	44.7412	32.1344	38.2414	191.757	125.557	1.3335	64.1049	6.01949	205.092	16.6572	7.82064	20.3851	27.0268	0.651848	16.8796
pos_7288	Fabianine	16069	20386.3	22977.8	12070.7	14606.8	19259.5	10476	2867.7	6569.3	9696.61	4879.9	2366.93	25587.4	14824.6	102.977	10548.1	575.558	26788.6	2031.66	434.985	980.011	239.078	17.8967	288.149
pos_7320	Methylphenidate	2895.96	557.468	9429.75	328.566	1128.54	545.544	1345.99	193.167	198.103	624.202	469.779	144.558	4459.35	2250.3	25.1986	2524.26	153.547	9196.9	366.671	322.527	308.184	265.489	8.40182	290.518
pos_7359	1-Phenyl-1-propanol	773.321	543.154	703.207	620.517	515.587	514.773	1239.64	957.722	814.317	1221.47	841.796	1310.41	398.417	578.593	18.3514	456.326	18.4101	489.724	495.497	556.253	508.701	498.5	13.6758	561.921
pos_736	Vigabatrin	171.88	100.638	103.602	106.484	101.264	80.9846	101.89	93.2836	48.3438	89.2482	62.6077	85.5549	125.656	133.848	3.61253	75.4242	4.1926	107.446	241.425	216.535	199.121	240.198	5.99625	203.702
pos_7374	7-Tridecynoic acid	2131.77	1434.78	2177.5	2481.11	1546.68	1630.33	5398.52	4009.29	3150.11	5951.83	3579.15	5130.1	809.005	1352.66	44.0867	1273.61	49.2646	1283.94	2585	2899.74	2274.44	2834.66	71.2023	2549.63
pos_7382	Malvidin	36512.6	49080.5	63773.8	63485.8	64186.3	65152.7	56302.5	47047.1	27191.5	50480.7	31443.7	56906.6	51197.7	49471.2	1465.49	38393.6	1694.95	38722.1	44266.4	50666.2	43878.5	45784.3	1220.61	49608
pos_7386	Glycyl-Aspartate	870.023	380.438	871.828	460.566	456.136	462.001	769.793	435.613	420.819	599.356	586.83	513.616	445.463	447.063	14.5857	322.761	19.1619	417.161	538.48	515.724	526.611	586.234	13.9136	562.664
pos_7407	Deoxyinosine	2446.62	2419.1	2915.58	2662.64	2546.87	2625.94	1796.43	1789.73	1190.41	1750.8	1320.19	2034.03	2390.64	2320.17	71.0294	2119.31	85.9283	2504.38	1374.33	1418.69	1414.56	1442.78	42.6306	1405.48
pos_7421	D-Lombricine	311.94	649.44	467.62	546.517	661.613	572.556	369.058	457.602	207.119	367.548	187.972	481.073	421.625	436.539	15.316	319.849	11.6274	520.947	318.227	404.023	377.089	373.487	11.0975	359.938
pos_743	(+)-Elaeocarpine	1096.45	751.843	832.73	763.934	740.986	853.204	2542.31	1292.05	853.297	2131.49	1637.07	1773.97	902.859	951.896	30.2482	699.874	40.9297	736.835	13518	16784.2	14804.2	17801.4	341.806	13556
pos_744	N4-Acetylcytidine	1020.25	547.097	568.924	399.883	497.167	432.883	523.745	286.445	188.306	396.671	353.154	226.961	813.702	605.044	18.6795	546.03	26.1591	559.61	996.947	1265.06	955.306	998.626	29.7825	1040.18
pos_746	Thr Ala Met	8845.52	7075.83	9644.04	8770.74	8364.56	9643.23	29589.4	15454.1	10234.2	24999.4	20113.5	21740.2	9410.33	10180.4	330.7	6443.63	444.262	7096.85	150995	186147	167172	202650	3881.71	152649
pos_7463	Pelargonidin 3-O-[2-O-(6-(E)-caffeoyl-beta-D-glucopyranosyl)-6-O-(E)-feruloyl-beta-D-glucopyranoside]-5-O-(beta-D-glucopyranoside)	1365.69	1448.77	2341.13	1516.22	1368.03	1460.56	1709.79	1302.58	1152.55	1717.39	737.804	1217.74	1779.7	1467.11	63.3282	1020.06	90.0723	1031.72	1559.35	1620.42	1918.18	1777.39	35.6604	1295.87
pos_7465	EUPARIN	63.6487	64.9056	60.8328	37.67	44.7622	23.395	58.217	28.4648	23.1007	54.8143	66.0303	27.755	55.8332	42.4419	0.557962	36.8123	2.07391	46.8615	808.223	599.465	635.309	633.781	19.8193	556.26
pos_7490	Pseudobaptigenin 7-O-glucoside	2560.56	1212.44	2674.17	2052.07	1827.83	1496.96	3117.22	1808.5	1487.01	3636.17	2481.52	1959.43	3281.44	3011.86	102.054	2179.82	101.75	2367.69	4671.09	4688.98	4589.64	5178	122.53	4058.45
pos_7491	Cytarabine	1179.29	1200.28	1389.6	1287.12	1471.61	1345.12	1123.83	984.394	682.05	1132.18	597.058	1027.97	1264.69	1197.23	39.4656	1235.55	41.4638	1153.47	1065.73	1056.36	929.91	1050.01	27.9566	995.282
pos_7495	Uroporphyrin I	996.026	871.612	1137.57	1109.07	1133.5	1251.61	1981.73	1246.36	1174.13	1998.02	1454.13	1635.85	1482.7	1272.9	27.7397	800.484	43.8545	850.386	3384.55	4141.09	3464.72	3898	85.9275	3352.55
pos_7529	trans-2,3-Dihydroxycinnamate	614.065	613.373	570.139	516.438	571.193	578.822	481.557	566.787	320.398	474.892	280.358	686.471	644.929	599.505	23.5018	503.255	25.2242	639.818	673.874	807.148	770.163	758.077	22.6149	694.693
pos_7535	21-Deoxycortisol	1808.58	1669.46	2435.93	1282.63	1525	982.416	1432	1264.36	803.299	1050.14	431.147	722.858	2333.02	2673.87	63.7977	1332.2	66.75	1492.31	222.447	476.46	307.446	209.576	5.72579	506.701
pos_7560	Pterolactam	1886.41	3092.55	2890	3191.19	3747.52	4086.97	2465.79	2619.39	1479.66	2438.88	1519.92	3009.61	2665.41	2531.16	92.3574	2330.12	103.64	1962.78	2452.62	2779.68	2562.13	2960.72	70.8503	2737.03
pos_7563	Thr Ala Glu His	17996.8	15522.7	19293.6	16332	17519.2	12795.4	30276	17156.6	14167	30445.1	24657.7	22784.1	23157.3	22883.6	791.264	22832	1590.86	25937.8	158944	122106	106288	113095	4658.93	119101
pos_7586	Malvidin 3-(6''-p-caffeyglucoside)	1780.59	1829.38	4734.73	3964.69	5220.43	5242.31	3087.32	3407.43	1609.79	3579.16	2306.04	3411.78	4021.5	3265.24	134.155	2836.38	155.269	3270.85	4837.98	5630.25	6345.87	5915.16	153.041	5364.67
pos_7592	HEXESTROL	617.526	439.698	370.883	311.134	349.324	371.585	304.771	307.993	227.31	366.635	243.165	351.834	391.54	396.633	13.7494	392.033	13.182	339.119	281.487	344.062	339.27	379.194	9.2748	324.841
pos_7602	Ile Leu Val Asp	11006.3	12445	11411.5	9477.09	9859.13	7232.87	7969.27	6301.92	2765.21	6778.81	4721.51	6950.3	9288.06	9135.83	393.939	7709.49	311.526	7488.38	8175.84	8225.85	8177.57	7544.97	288.633	7975.29
pos_7611	Stachyose	7734.81	19578.7	18954.9	23184.2	27070.4	31078.8	28397.7	36161.7	21239.9	27029.4	18944.7	46784.1	26775.8	29826	920.013	36401.8	1195.45	34573.4	25520.6	26759.7	31784.8	31306.7	905.826	28102.3
pos_7616	His Lys Lys	2949.24	2711.74	6824.45	2605.71	4717.18	1430.92	1500.29	686.003	724.041	945.466	377.115	543.837	9827.12	7477.6	90.1302	3059.3	105.587	2868.58	773.595	776.635	707.591	717.296	30.9601	900.671
pos_7623	Carvone	565.462	489.345	519.37	654.115	517.151	446.338	1456.08	742.743	679.232	1462.59	1243.36	995.483	475.857	480.296	15.65	500.491	24.021	473.073	2474.22	3205.48	2223.53	3052.02	67.8361	2925.52
pos_7624	2E,4E,6E-Nonatrienal	400.202	298.567	539.006	518.742	518.105	361.682	840.123	462.752	379.673	808.839	677.277	583.374	563.076	478.323	21.7209	346.371	19.9988	389.414	2521.03	2925	2378.47	2809.71	82.4534	2465.84
pos_7627	Eremopetasinorol	2370.97	1984.27	1845.78	2057.19	1974.27	1429.71	4794.49	2478.76	2476.77	4935	4015.2	3398.3	1718.86	1910.2	45.4146	1527.96	75.6487	1465.84	7083.13	9382.11	6885.12	9198.43	198.3	8389.37
pos_7641	Isoorientin 2''-O-(E)-ferulate	1847.17	1883.11	2255.95	1644.61	2304.96	1746.42	1189.23	1573.24	653.332	1169.35	803.494	1547.39	2052.59	1879.05	65.7495	1346.49	71.1782	1282.55	1273.77	1504.86	1839.42	1647.09	38.6046	1501.17
pos_7653	Prostaglandin D2 methyl ester	10908.2	11469.9	14315	9197.88	14352.7	8789.5	7298.82	8052.8	5720.47	6240.46	2511.46	6826.42	17293.5	17698.6	505.134	11274.3	566.38	13058.8	2366.92	2256.9	2468.82	1789.87	72.9658	2422.74
pos_7689	5,7,2',6'-Tetrahydroxyflavanone	33.7009	185.546	280.4	299.857	454.341	328.35	501.277	575.996	293.216	554.402	544.604	496.641	298.803	319.544	10.0794	254.817	13.7096	263.268	1764.72	1612.42	1622.38	1594.75	45.5349	1609.32
pos_770	Isonicotineamide	7225.4	9925.4	20731.2	21143.6	20140	19440.4	26429.8	19688.1	10306.5	26627.8	19707.6	20483	20797.4	20604.9	659.299	20854.7	760.982	19055.9	24125	23475	22019.2	25235.3	707.489	26415.4
pos_7700	Nevadensin 5-gentiobioside	13849.5	13825.5	16858.7	15409.5	12908.9	13902.2	12794.9	13216	12333	14478.9	6727.5	16579.3	9345.62	13024	380.106	9493.09	486.431	10740.4	5978.14	4854.99	5466.26	5016.1	149.123	3981.11
pos_7723	9-undecynoic acid	2518.82	1848.37	1730.93	1502.1	1765.48	1342.66	1214.64	1067.16	729.51	1456.28	721.77	1001.06	1754.13	1866.16	54.2478	1359.26	62.8669	1555.2	747.927	925.352	872.977	978.195	24.5346	1016.01
pos_7725	5,9:6,9-Diepoxy-3-megastigmene	6442.36	5186.1	3917.58	3197.02	4719.86	3351.74	5303.46	3837.18	4747.72	5343.84	2674.81	4658.15	2810.31	3279.29	70.4537	2487.8	176.707	2887.94	2697.01	3257.27	2621.14	2877.9	72.2229	2823.23
pos_7745	alpha-Ionone	51.7326	53.8387	51.8373	57.2548	61.0801	53.5004	227.387	97.0969	119.298	372.477	356.019	178.412	48.0958	44.4679	1.48849	51.1888	2.3546	38.5521	955.417	1200.55	791.035	1238.41	25.8337	1050.97
pos_7747	1-Methylxanthine	573.945	663.332	655.598	697.789	784.475	629.023	597.869	501.62	419.474	615.382	389.364	606.013	751.701	649.625	17.1913	567.117	24.5603	585.604	1456.8	1143.99	933.215	1307.07	36.988	1031.54
pos_7755	Tyr Gln Arg	2224.88	1374.71	2106.18	1173.45	1475.79	911.543	1224.79	758.694	543.425	937.692	737.919	810.27	3505.77	1545.48	49.6691	1218.52	107.235	1459.26	7611.09	10269.6	7265.93	9136.41	277.768	7295.42
pos_7812	Asp Asp Cys Asp	1239.88	568.31	780.273	556.675	411.791	523.714	848.219	544.559	463.334	855.103	507.07	514.607	602.43	517.781	19.049	298.627	16.9886	285.085	576.143	479.543	572.108	566.858	10.3941	442.69
pos_7815	Dicyclopentadiene	744.892	591.025	758.998	812.212	642.854	526.499	1879.76	1093.24	1091.58	1751.29	1406.6	1445.16	528.152	640.456	18.5605	528.002	24.0294	530.298	1614.04	1818.23	1579.65	1713.57	42.2765	1711.12
pos_7821	8-Propanoylneosolaniol	5449.89	4578.03	6639.63	6259.57	5749.74	4478.04	14254.2	7728.39	7929.58	12742.4	9681.98	10536.5	5283.36	5548.71	146.377	4381.76	212.143	4710.84	10504.2	11640.6	10418.2	10925.5	271.197	10856.6
pos_7831	3-(4-Isopropylphenyl)propanal	452.707	402.737	344.135	232.922	345.913	244.684	207.411	191.331	176.358	223.447	35.6558	195.215	446.3	412.754	11.5391	292.794	14.9195	368.111	94.6207	91.4493	123.582	1.34471	3.08469	56.4292
pos_7835	Corey PG-Lactone Diol	5046.49	5571.08	5614.26	4694.71	6157.65	5462.31	4536	4088.96	3270.65	4501.12	2695.8	4232.06	7609.41	7619.29	196.913	5358.59	307.484	7516.24	2807.07	2843.01	3230.57	2000.4	92.8957	2907.5
pos_7837	Cortolone	12203.3	11918.8	14247.1	9448.99	13570.9	10227.8	7321.57	7685.59	6892.47	7448.82	2713.82	6856.98	20157	19813.8	495.254	12260.8	737.802	17586.4	4571.81	4301.28	5174.1	2820.9	160.131	4341.25
pos_7855	2,6-nonadienoic acid	899.375	748.268	846.67	634.968	860.083	666.548	590.315	559.773	407.63	596.043	332.476	561.42	1109.16	1127.98	28.7993	705.632	37.5128	992.942	691.796	719.235	709.927	651.091	21.5326	667.615
pos_7873	3E,5E-tridecadienoic acid	23455.1	14603.4	22105.9	22812	17467.3	14275.2	57614.8	31625.4	30242.4	60819	43231.6	43394.8	14195.4	15535.8	435.213	11826.3	679.609	13291.5	53259.3	67524.7	50242.6	65339.3	1430.57	59139.8
pos_7876	10-Hydroxymyoporone	1614.99	1405.29	1254.79	998.748	1009.47	1309.39	1095.76	760.412	548.62	877.204	708.124	1020.98	1093.32	1036.18	36.1566	839.057	45.7241	982.496	789.913	803.887	872.319	862.611	22.2245	767.128
pos_7879	Incensole oxide	52.0816	5.07726	75.456	144.893	55.3036	100.219	656.442	437.448	420.974	805.472	820.261	706.931	35.0611	66.656	3.11464	83.1701	3.93559	63.81	1138.16	1704.82	1276.17	1749.66	33.7642	1682.49
pos_788	D-Proline	56.157	65.5931	158.778	149.723	147.441	107.658	198.93	121.753	72.0654	168.261	105.767	111.167	160.268	151.573	4.1849	127.173	4.23262	146.164	180.555	176.52	174.083	156.429	5.04999	192.974
pos_7883	AL 8810 ethyl amide	138748	69534.9	95258.9	44249.8	76014.5	27741.7	25571.4	11070.4	12356.7	18363.1	6937.49	9750.59	117322	118097	1448.65	58795	1803.39	62350.4	13190.6	14259.7	12959.7	11888.8	376.678	14409.8
pos_7897	Cyanidin 3-(6''-p-coumarylsambubioside)	2066.16	1678.65	2282.68	1549.72	1780.64	1790.21	1733.83	1880.64	1066.8	1914.27	1439.55	2362.35	1471.78	1876.54	57.7556	2310.51	67.2142	2083.77	1162.46	1305.53	1133.33	1621.14	37.4315	1391.67
pos_7935	6''-O-Malonylglycitin	1970.74	2873.39	2952.24	2799.28	2947.37	3405.09	3058.29	3253.08	2221.89	3388.25	1948.21	4095.16	3040.17	3575.26	117.358	3063.54	116.458	3027.08	3493.48	3518.93	3735.49	3684.75	86.0189	3181.1
pos_7975	3,8-Dihydroxy-6-methoxy-7(11)-eremophilen-12,8-olide	13007.3	5523.31	4284.6	3314.43	4022.8	3024.27	2524.45	2422.24	1357.32	1955.13	1225.26	2635.11	3463.53	3087.95	128.52	2525.88	124.073	3038.52	1505.91	1554.87	1751.87	1308	46.9627	1565.59
pos_8022	PGF1α Alcohol	40.5279	43.2748	107.949	131.566	148.91	110.569	502.091	341.374	275.369	599.743	634.564	515.132	103.191	155.026	3.56539	119.508	6.79495	61.8202	898.022	1410.63	1037.2	1304.22	28.6058	1373.38
pos_8039	3-Acrylamidopropyl trimethylammonium	4072.57	3592.4	2931.52	3539.26	3492.35	3103.65	3792.06	2730.77	1858.67	3476.99	2568.76	3102.64	3235.81	2842.84	89.0426	2509.3	103.054	3072.2	2850.48	3065.09	2524.04	3109.33	65.648	2621.4
pos_8040	JUGLONE	5.4397	1.04799	1.92644	15.2309	13.4305	40.0785	55.4288	69.3034	38.3998	72.056	15.4589	53.6835	29.3708	9.77868	0.972691	12.2249	1.6975	47.0371	464.637	488.032	450.94	431.243	17.2939	444.808
pos_8043	11-deoxy-PGF1α	351.137	235.992	330.945	349.645	318.573	275.934	1042.7	592.223	582.869	1080.15	885.916	751.798	279.292	489.46	9.43521	381.65	16.1393	320.437	1143.94	1817.45	1252.39	1596.38	37.622	1859.72
pos_8044	11(R)-HEDE	114.903	71.6085	209.296	281.503	134.353	184.965	1824.49	756.291	804.055	1807.82	1708	1203.54	92.0505	234.839	5.21598	131.997	5.80373	74.2057	2270.71	3737.1	2391.01	3156.18	61.208	3468
pos_8045	Diferuloylputrescine	2610.76	1849.62	3675.43	1640.83	3061.69	1503.66	1851.68	1639.76	989.233	2035.42	1283.88	1313.57	5987.88	5155.12	187.369	6923.2	535.972	7985.27	63965.7	36851.7	39786.8	35267.6	1753.16	39738.3
pos_8056	5C-aglycone	3927.75	3182.07	2658.73	2480.13	2425.38	3790.04	1610.97	2577.34	1587.08	1742.3	1097.71	2068.05	1946.35	2213.59	76.156	2032.07	92.381	2308.68	1419.57	1583.1	1194.02	1696.83	30.6711	1270.15
pos_8078	(E)-2-Tridecene-4,6,8-triyn-1-ol	780.779	652.557	738.026	614.985	676.564	528.229	664.918	647.016	364.075	624.354	340.067	586.952	589.956	861.636	23.9468	630.777	22.5636	642.337	374.998	405.248	340.968	334.409	9.70025	439.293
pos_8079	Phthalic acid Mono-2-ethylhexyl Ester	2945.99	1691.41	1609.67	1148.91	1480.88	943.046	1347.17	1355.05	765.783	1367.77	382.386	1085.73	1119.47	2699.54	55.6014	1337.45	47.9772	1606.57	101.968	83.3266	103.397	1.59035e-09	1.73331	26.7826
pos_8087	(±)-Jasmonic Acid	3249.72	6688.72	4448.55	4901.87	5308.15	4168.22	2125.42	1613.48	1917.61	2060.48	772.269	1232.02	4790.58	4092.04	75.1787	2296.47	112.528	2141.09	1102.03	1310.48	1113.54	1092.48	30.475	1251.06
pos_8088	Traumatic Acid	2220.81	1616.6	2780.21	1363.4	2610.62	1231.72	791.751	2630.49	736.975	738.13	336.813	1541.79	2170.33	2702.76	163.983	1872.19	123.072	1603.95	855.108	829.225	795.577	725.864	31.1447	772.835
pos_8118	1-Aminocyclohexanecarboxylic acid	506.102	1020.31	974.214	869.748	1228.69	939.981	773.035	558.031	634.357	749.194	244.966	564.64	1098.46	994.014	23.867	761.437	45.5645	841.386	101.299	125.567	107.841	82.4134	3.11975	106.157
pos_8119	Epoxyeremopetasinorol	3907.11	6308.01	6616.75	5889.23	7650.98	5633.06	4656.53	3506.23	4010.22	4675.13	1646.09	3402.46	6830.92	5533.09	128.829	4039.22	259.841	4635.47	1418.29	1473.13	1258.38	1336.01	42.0381	1440.29
pos_8121	13,14-dihydro-15-keto-tetranor Prostaglandin D2	22902.5	33247.8	32632.2	32384.7	43241.1	35356.6	20136.8	31937.9	17892.3	25441.7	7212.33	26310.9	37059.1	59662	1490.74	39353.5	1573.29	50816.3	5576.69	6295.69	7403.98	4354.1	162.876	5959.33
pos_8126	Phe Trp Arg Asp	19889.5	24430.8	28749	33905.1	34379	33886.9	24305.4	35749.5	20629.1	31033.2	12889.5	36089.7	30787.9	40599.8	1205.74	34455.1	1289.03	38862.2	12568.2	14728.9	15492.1	13460.2	362.423	14795
pos_8152	epi-4'-hydroxyjasmonic acid	1655.36	1325.27	1353.41	1068.05	1452.5	953.797	704.649	832.381	518.43	767.855	459.92	662.672	1552.88	1451.45	40.696	1080.22	47.4436	1143.56	846.447	942.625	891.57	1008.17	26.3657	958.364
pos_8223	Met Tyr Phe Arg	12174.2	29772.6	65312.3	32180	62814.1	18069	15592.5	16851.9	16536.8	20725.7	4010.11	7323.87	82316.1	147203	1612.54	56616	1366.61	63308.1	17728.2	15171.9	14254.8	10781.9	374.216	13201.4
pos_8231	Pendulin	15004.7	29518.7	37432.1	43264.7	31470.4	35695.3	27899	29454.3	21287.3	25177.1	10088.2	28035.2	25391.4	31545.1	1022.71	30647.5	1176.72	27336.2	13878.3	13327	17693.9	15054.9	378.311	10799.2
pos_8238	13-Oxo-9,11-tridecadienoic acid	18914.4	36883.8	42385.9	38844.8	52300	35960.4	27044.3	19990.5	24862.6	28263.2	7622.56	18667.7	45080.4	33631.8	753.026	24876.2	1685.05	28819.6	5471.76	4842.99	4841.07	3893.77	167.627	5358.06
pos_8241	3'-Methoxy-[6]-Gingerdiol 3,5-diacetate	28578.7	16987.9	24809.3	12726	18258.7	9429.88	6418.92	1682.94	2482.17	3929.65	868.317	1135.33	30538.7	26265.7	281.334	15442.8	490.625	17966.6	1186.74	1116.94	1153.27	954.277	43.1318	1468.61
pos_8247	DL-3,4-Dihydroxymandelic acid	0.359958	3.84577	1.74063	0.507976	0.518019	1.15387	2.38464	0.385123	2.36871	1.24614	0.410559	1.21474	4.03009	2.0464	0.0065194	0.737471	0.0301083	0.906704	4758.07	3245.91	1479.97	4868.23	93.8147	1731.96
pos_8249	Dihydrotricetin 7,3'-dimethyl ether	968.619	1212.08	1044.83	1044.85	1404.36	1024.34	713.633	610.927	558.778	698.299	292.137	616.478	1245.09	1059.54	26.5257	858.571	44.8875	903.338	11021.5	7762.56	4359.88	10985.5	231.783	4940.62
pos_8258	Benzenebutanoic acid	1412.04	1748.94	1984.67	1807.9	2241.04	1686.42	1431.41	1083.06	1131.23	1437.87	491.273	1019.16	2174.57	2056.58	48.3602	1437.05	84.052	1863.91	738.857	804.894	692.178	631.959	18.977	693.231
pos_8262	Quercetin 3-methyl ether	3549.05	8384.6	14254.6	9573.23	7881.02	9395.72	9291.43	7624.38	4666.74	7540.44	2948.13	6362	5075.16	3590.19	202.855	5085.5	234.371	6826.13	1258.76	1011.55	967.235	1014.5	32.2025	998.527
pos_8270	Prostaglandin E1	13934.5	8722.62	7708.09	6898.58	8044.72	5925.99	4604.78	2911.52	1868.97	3336.81	1258.07	2101.77	8784.01	9052.04	196.68	6687.42	262.296	6660.97	3769.68	3069.05	3256.36	3727.89	122.014	4051.51
pos_8283	Sarcostin	6409	4847.01	7712.32	4765.15	7458.2	3891.19	3676.08	2818.86	2259.77	3602.15	2915.13	2297.48	11431	10752.6	221.664	7161.21	448.599	9101.88	11028.7	5049.51	7648.99	2392.84	311.475	6493.4
pos_8289	Phe Tyr Lys His	9525.9	7354.69	9068.9	5921.32	8701.34	5245.43	5981.58	4242.58	3259.04	5058.56	3197.94	4396.36	11011.1	10341.1	256.201	6503.09	344.45	7155.46	16580.4	22394.9	19551.7	18824.7	537.784	20260.4
pos_8307	L-Phenylalanine	1188.2	1293.2	1256.73	1557.01	1178.13	1571.92	1587.43	1736.76	851.996	1241.95	934.247	1943	1182.19	983.016	58.4063	1141.39	55.1994	948.501	3961.49	3979.37	4249.7	3838.3	130.416	3897.97
pos_8312	(-)-trans-Carveol glucoside	15549.9	9232.15	13303.9	9291.98	12301.2	8922.46	8267.46	6992.34	4656.98	6950.97	3665.93	8987.98	11846.4	11264.5	417.962	9144.85	441.121	12696.2	2537.63	2550.55	3059.56	1673.08	96.222	2824.02
pos_8316	Allocortolone	21429.3	17863.9	16699.2	10331.7	16085.5	9604.01	5260.27	6823.67	3431.28	4623.57	1993.38	5233.36	18974.5	19991.8	572.292	11688.4	570.936	14283.7	3930.86	3793.32	4117.2	3079.87	114.628	3713.42
pos_8342	Corrinoid	10798	7796.93	7148.84	5385.82	7110.49	4016.46	3509.9	3228.73	1824.5	3181.86	1349.63	2363.22	7300.27	7143.75	263.386	4406.07	192.73	4886.68	5023.6	5067.43	5186.53	3881.11	118.233	3928.95
pos_8378	Brefeldin A	13824.1	11144.4	22991.1	21498.1	31556.9	26988.1	16000.2	23500.3	18962.9	26844	6567.3	21835	46534.9	75431.9	1184.03	45069.1	2027.71	83896.4	17695.6	22418.4	26873.1	9714.32	564.004	18169.7
pos_8419	5,8,11-Eicosatriynoic Acid	149.575	183.565	200.763	160.339	267.782	134.712	131.111	74.4738	73.2936	121.816	52.6984	31.1053	230.996	224.239	2.97902	103.552	7.48178	233.147	1003.36	1271.69	962.756	1019.57	34.6985	1212.67
pos_8434	(S,E)-Lyratol propanoate	11068.7	8113.17	7553.01	6226.91	8381.28	5436.56	3551.17	3839.83	2312.66	4229.82	1923.62	3188.82	8883.47	8392.38	221.823	6412.01	266.85	6687.93	2941.21	3311.08	3417.91	2988.55	94.0502	3290.05
pos_8436	Quercetin 7,3',4'-trimethyl ether 3-alpha-L-arabinopyranoside	352.549	31.8583	0.542981	5.4884	0.292859	0.687985	23.4901	50.7239	11.7552	50.2538	10.2976	100.914	1.37733e-09	0.246043	0.792251	1.93829	4.97599e-11	1.24983e-09	1692.32	1540.17	1193.27	1252.08	82.3327	1718.5
pos_8440	Ser-HoPhe-OH	5.966	21.7519	17.44	11.2422	12.3111	17.4159	6.63546	8.58978	1.09856	7.63576	10.2557	25.3662	12.4526	12.7281	0.183558	6.14306	0.773619	25.202	927.231	1356.52	1641.23	1558.33	33.8099	1213.31
pos_8456	Allysine	435.98	409.1	316.841	291.933	403.655	222.293	189.28	147.977	172.891	264.829	120.479	123.81	411.429	425.269	7.25626	309.604	12.6379	313.103	118.634	125.305	138.635	151.106	4.47595	176.491
pos_8461	Artemether	12518.6	13261.5	22907.3	20552.1	33049	23913.2	15697.7	22996.7	16387.8	23893.5	5654.32	22193.8	37649.5	68168.1	1174.67	48848.7	1710.17	73762.6	5327.65	6696.85	7400.88	3754.93	164.246	5889.67
pos_8469	Gibberellin A4	1215.09	1387.35	1184.44	941.929	1247.97	851.877	622.331	644.735	406.519	817.52	210.454	446.305	984.953	1386.76	35.1279	884.308	35.5943	976.446	340.739	363.78	332.141	274.374	8.41564	288.928
pos_8474	Ser Pro Phe Lys	9428.59	7468.56	10735	7085.69	10178.1	6526.46	5122.54	5419.54	3464.41	4827.76	2125.77	4693.5	11481.9	11391.3	324.176	7846.64	389.436	8804.64	4119.11	4338.14	4020.72	3498.37	130.817	4138.93
pos_8479	Lippioside II	3022.67	3992.05	4402.05	3650.89	4951.06	3646.01	2618.43	2534.99	2052.68	2694.67	1159.1	2337.68	3673.78	3546.16	98.177	2448.34	157.8	2756.59	1328.92	1126.11	1265.3	1124.73	37.0099	1319.11
pos_8480	p-Hydroxyatorvastatin	3938.74	4352.03	5592.61	3099.33	4912.49	2589.82	2601.01	1844.67	1429.7	2420	916.473	1276.74	6178.61	6185.78	158.892	3311.22	177.518	4079.63	1846.25	2214.23	2078.42	1828.42	57.4872	2073.05
pos_8487	1,2-Dihydroxy-8-methylnaphthalene	1462.29	1336.73	1215.74	1018.21	1226.5	1195.71	753.105	1074.28	519.638	672.257	540.244	1236.1	998.544	976.935	35.5685	1169.95	40.0667	1148.99	294.816	285.056	332.474	323.689	9.39247	278.14
pos_8490	2-Ethylhexyl-4-hydroxybenzoate	5196.55	4363.69	3573.63	3076.24	4552.17	2547.73	1895.2	2055.68	1233.29	2182.3	829.048	1473.91	3959	5372.23	130.873	3632.3	127.742	3533.7	1524.54	1506.67	1673.48	1422.33	41.2626	1486.05
pos_8493	Asplenetin	5454.5	4682.79	4374.63	3836.49	4351.43	4282.61	3401.13	3833.13	2339.03	3529.74	3238.32	4969.01	4282.72	4059.76	131.689	4150.31	149.34	4009.12	1446.29	1530.13	1495.75	1354.31	44.6589	1403.74
pos_8500	Alpha-CEHC	3983.55	1.36261e-09	39.5636	1.3587e-09	36.8254	1.26583e-09	1.2788e-09	474.996	7.08009e-10	1.2533e-09	7.97734e-10	520.941	1.37733e-09	1.38276e-09	18.4331	104.613	9.53486	1.24983e-09	1.52446e-09	1.59925e-09	1.48708e-09	1.59035e-09	6.81942	1.57041e-09
pos_8509	Gly Thr Ile Arg	119742	61697.9	122020	70779.3	87325	56972.3	89031.8	42955.4	29460.8	64772.9	41863	41167.3	146279	108197	2789.34	98724	4824.21	112871	77406	44255.9	50770	55690.6	2882.81	77648.7
pos_8516	3-Hydroxy-7,8,4'-trimethoxyflavone	1194.8	1786.93	842.299	751.896	889.803	696.645	768.868	761.912	535.471	820.177	541.738	876.482	625.158	759.814	23.6102	623.605	29.2785	619.327	99391.6	53417.8	34834	89906.1	2083.81	32625.4
pos_8518	Cladrastin 7-O-glucoside	156.665	107.56	97.3021	49.8177	64.1838	77.9094	21.5067	81.9301	10.8167	69.0508	55.2088	36.7626	65.2427	75.2482	1.2865	46.381	1.38746	20.5943	39900	18516.4	10787.2	36757.7	756.655	10700.1
pos_8529	Arabsin	835.64	585.664	291.869	285.959	322.16	299.78	224.113	193.864	128.133	180.079	184.71	238.085	318.056	275.421	9.14574	250.615	10.83	222.125	119.152	112.632	135.978	113.773	3.11423	116.789
pos_8544	(-)-Naringenin	1037.23	926.347	1036.41	1004.05	910.597	923.461	776.373	875.539	429.446	968.137	728.053	904.426	905.206	700.895	32.7539	760.303	37.5013	856.92	976.117	532.063	617.709	613.615	25.5325	532.394
pos_8563	Isoalantolactone	2868.4	2306.55	2029.21	1749.97	2295.12	1628.25	1319.15	1498.08	864.1	1365.54	646.678	1339.54	2123.53	2459.85	83.3657	1785.36	82.2383	1825.5	959.936	969.922	974.757	869.175	23.932	936.87
pos_8572	3-Ethyltoluene	2012.96	1665.76	1420.01	1235.54	1513.91	1206.01	1115.78	1448.56	785.342	1081.45	626.586	1468.09	1398.37	1465.08	56.125	1079.63	60.2067	1084.96	970.639	983.319	812.532	983.162	25.4204	938.893
pos_8573	Cuminaldehyde	2041.9	1808.97	1361.64	1105.21	1414.13	1209.42	1084.98	1585.66	877.683	988.851	547.93	1512.48	1242.85	1427.53	57.7878	932.013	61.5308	1036.17	832.208	715.39	617.672	694.61	19.1618	541.883
pos_8576	(±)-2-Methyl-3-(2-methylphenyl)propanal	4255.43	3800.49	3233.8	2671.67	3183.56	2546.29	2548.84	3294.87	1835.47	2405.35	1245.76	3258.32	3067.07	3362.18	122.769	2144.47	132.282	2397.75	2011.72	1849.53	1654.8	1810.28	48.9816	1530.95
pos_8577	5-Phenyl-1-pentanol	492.187	381.83	371.922	305.465	334.856	289.795	313.813	544.545	253.639	268.857	161.695	553.763	307.287	345.594	15.6583	239.6	14.7232	258.784	268.623	215.676	221.66	222.762	6.37458	189.152
pos_8578	Norecasantalol	9294.54	7775.65	6323.54	5701.58	6633.58	5946.01	5537.2	8522.75	3956.16	5467.61	3330.58	9157.31	5851.83	5907.69	281.154	4396.35	292.741	4764.23	4355.46	4149.13	3669.33	4452.22	117.578	3716.43
pos_8582	NERYL ACETATE	2796.69	2380.19	2112.82	1687.31	1969.27	1650.4	1629.1	2116.31	1168.69	1511.57	847.242	2022.01	1957.85	2149.63	81.4859	1306.27	84.7936	1537.64	1284.75	1280.86	1221.13	1218.78	32.6242	1036.73
pos_8585	1,3,5,11-Bisabolatetraen-10-one	10050.7	8619.07	7541.58	6059.5	7513.07	6171.9	5828.48	7715.4	4387.8	5392.49	2991.29	7791.47	6900.55	7344.07	302.079	4934.2	306.978	5489.99	4608.6	4413.04	4120.01	4404.86	121.887	3824.39
pos_8588	3-Deoxyestradiol	23601.2	21283	18212	14728.9	18073.8	15176.5	14220.2	18518.8	10771.2	13294	7010.28	18647.7	17641.9	19024.4	707.718	12257.2	770.043	14196.7	11067.8	10225.2	9388.14	10312.2	278.467	8689.38
pos_8595	Arachidonic acid	2869.51	3133.85	3061.08	2074.8	2822.42	1880.41	1886.35	1873	1327.01	1574.16	772.686	1619.19	3184.89	3244.68	81.1717	2030.64	96.702	2485.96	1343.76	1372.39	1166.57	1258.11	35.7364	1379.11
pos_8597	Cannabichromene	536.202	288.345	396.206	208.958	335.415	67.353	143.242	232.054	190.84	96.598	7.97734e-10	268.875	444.504	419.014	20.2851	194.357	17.1723	181.316	9.7157	1.56869	37.6528	16.9379	4.34955e-11	21.8033
pos_8606	2-Methoxyestradiol-17β 3-sulfate	22419.1	18110.6	15944.8	16074	16264.3	15424.7	14997.8	16872.7	9592.47	15249.2	8896.1	17426	14509.9	14411.4	542.126	12674.4	602.92	13208.7	10396.1	10360.6	9439.56	10554.6	272.55	8975.38
pos_862	Cytosine	59916.6	21333.3	17261.3	11815.4	14120.3	10192.4	12800.1	7255.18	3866.52	11572.4	9361.8	7079.08	14774.2	13595.9	510.924	10794.2	521.135	11767.8	29412.5	36438.4	31664.5	32610.8	859.899	35129.5
pos_8624	Cyclohex-2-enone	344.173	306.489	255.543	214.911	225.327	218.179	200.335	299.27	139.569	182.804	105.606	339.505	257.649	254.786	10.8953	156.838	10.1519	168.114	186.516	160.852	125.347	161.146	4.33205	131.77
pos_864	1-Methyladenine	641.263	441.209	544.485	530.935	619.645	661.388	591.223	630.417	250.693	652.11	420.427	822.997	574.093	538.521	20.3446	322.856	17.0059	497.377	2511.56	3622.04	2336.75	3058.56	66.8626	2323.28
pos_8640	2alpha,3alpha-(Difluoromethylene)-5alpha-androstan-17beta-ol acetate	18762.7	15011.1	21526.9	13583.5	17698.8	12438.9	12740	12677.9	8932.8	10839.1	5719.72	12552.9	25454.7	25211.1	653.869	16639.6	918.642	20750.4	8597.98	8299.87	7882.56	7688.32	278.448	8314.07
pos_8654	3,5-Dihydroxy-7,8-dimethoxyflavone	11340.4	8139.12	6193.64	6206.97	3574.24	5903.97	3679.35	5927.27	2828.33	3852.57	2017.45	4640.97	3085.91	3167.48	159.882	5704.22	144.439	3651.82	26335.6	18246	12118	23370	590.715	12908.4
pos_8667	Isorhamnetin	588.405	423.193	480.344	494.031	317.159	339.541	249.106	259.058	137.83	220.114	81.919	218.27	237.727	245.117	8.39974	218.492	8.93465	297.168	304.163	298.138	178.625	394.931	5.99684	138.156
pos_867	Cytidine	89211.4	42493.4	30680.5	31211.4	30604.1	31757	31071.1	33684.9	24460.6	35732.9	20210.7	36002.5	24559.5	24196	865.109	21152.5	983.629	22618.4	47032	60994.4	52977.2	55755.7	1386.37	56071.5
pos_8678	2-Thiocytidine	706.732	596.694	581.65	582.42	384.13	424.576	279.864	332.156	185.367	270.56	107.386	237.189	351.442	341.011	11.4591	388.491	9.47913	309.043	14.8694	2.74154	12.4298	5.97245	4.34955e-11	5.83768
pos_8680	Herbacetin	865.658	641.815	690.632	655.52	332.205	439.756	329.742	413.615	197.823	283.576	112.612	304.413	315.069	306.912	12.7129	395.979	10.855	336.225	24.8338	18.9589	28.1226	1.59035e-09	0.223357	5.45625
pos_870	Adenosine 5'-monophosphate disodium salt	495.03	242.447	539.716	618.388	704.189	487.532	678.974	470.199	320.172	655.607	517.222	603.685	610.523	470.178	17.0177	641.703	24.0793	488.546	878.872	1215.51	775.071	1131.9	27.8442	1454.28
pos_8700	Alternariol	5561.81	3454.68	3866.16	2971.21	2041.55	2333.93	2316.61	2263.59	1336.84	2332.51	1036.16	1940.21	1818.56	1749.42	72.2657	2079.95	67.2948	2199.49	279.839	294.815	287.511	233.045	8.06971	266.11
pos_8712	Dictagymnin	643.446	493.946	518.047	507.754	513.185	459.559	533.147	517.918	301.161	497.766	357.127	471.043	504.57	518.781	16.9939	468.784	17.106	464.824	525.518	564.668	521.545	640.048	14.9948	543.203
pos_8713	Vulgarone A	13452.9	10358.3	10035.5	10702.9	9974.24	10208.2	10892.1	10271.8	6227.27	10758.8	8209.18	10986.8	9582.53	9912.24	314.744	9643.71	332.432	9436.95	9099.85	9845.15	8783.35	10252.5	244.587	9505.07
pos_8717	Artemetin	474.724	591.382	758.782	559.942	710.569	544.37	401.479	482.63	270.401	101.337	13.4144	71.6608	538.546	325.468	33.3239	143.617	18.2103	215.787	13.0014	10.5284	50.5439	2.37064	0.444437	7.80953
pos_8721	Oxidized dinoflagellate luciferin	7705.75	5989.09	9477.71	5609.02	7501.02	5004.61	3951.21	5709.71	2906.9	2803.26	915.607	3282.63	8068.97	8354.84	455.038	6043.18	292.178	6210.02	2439.66	2719.74	3048.31	1989.08	95.8198	2723.97
pos_8722	19-Hydroxydeacetylnomilinic acid 17-beta-D-glucopyranoside	3005.31	2759.55	4117.26	2325.22	3172.67	2116.91	1567.53	2554.66	1196.62	1087.78	309.098	1359.96	2721.84	3034.3	211.874	2121.64	110.007	1795.82	677.178	765.028	1042.28	621.717	19.8008	664.417
pos_8747	6,8a-Seco-6,8a-deoxy-5-oxoavermectin ''2b'' aglycone	2131.09	1746.23	2628.74	1314.95	2013.06	824.512	1053.71	1090.09	575.446	514.394	111.836	240.134	2833.09	2646.98	97.2405	1608.61	119.469	1690.19	6643.13	4345.6	5115.33	6092.33	312.159	6918.74
pos_8751	3,5-Dicaffeoyl-4-succinoylquinic acid	12.6966	5.53244	0.0700126	1.3587e-09	1.14919	10.1533	1.2788e-09	1.15888e-09	7.08009e-10	1.2533e-09	7.97734e-10	1.18168e-09	0.329721	1.93708	0.17852	1.3028	4.97599e-11	0.69191	1311.25	820.928	345.015	1689.86	16.4481	170.012
pos_8753	4-Oxoretinol	363.611	66.5402	150.939	0.979864	37.9275	1.26583e-09	35.0003	1.15888e-09	39.5199	20.2849	0.257734	1.18168e-09	30.9398	61.6711	4.44159e-11	12.9812	1.16664	20.6472	3196.12	3774.03	2310.39	3158.53	77.9124	2631.4
pos_8790	Phe Trp Phe Thr	55117.1	50032.4	140929	74830.7	159186	68265.5	55894.7	74143.1	97888.1	71552.5	19360.3	52476.3	601761	868446	18485.3	551694	21049.9	444894	279624	254505	245313	257850	7570.86	232429
pos_8801	2-Isopropyl-1,4-benzenediol	2952.51	2305.06	2134.34	2275.6	2142.01	2142.36	2270.32	2152.91	1283.76	2176.01	1580.09	2230.29	2109.36	2195.22	70.2636	1997.43	74.3525	2016.05	2036.66	2182.78	1881.48	2257.75	56.026	2108.11
pos_8804	3-Ethenyl-2,5-dimethyl-4-oxohex-5-en-2-yl acetate	74002	57910.2	52082.3	55777.1	52997	53867.8	56007.2	52885.6	30200.3	55657.9	41441	56619.4	51947.6	50229.8	1573.23	47700.5	1805.85	49237.5	45768.5	48694.5	41809.7	51317.3	1254.61	49247.6
pos_8809	1,2-Dihydrosantonin	984.141	461.155	499.257	405.91	606.238	401.82	287.595	300.422	172.595	341.194	169.102	264.293	584.249	547.445	19.3023	331.928	19.313	435.602	161.579	205.727	185.867	97.1556	7.20849	215.014
pos_884	4-Aminophenol	1402.69	737.863	802.788	706.519	746.404	617.38	692.301	634.391	341.515	633.275	543.064	699.516	876.533	780.79	24.9544	683.598	27.377	715.46	957.62	1013.28	936.277	892.527	29.2783	1031.48
pos_8844	9-OxoODE	45987.9	40468.9	24982.4	20945.3	26831.8	20235	16949.7	23733.3	11727.4	14805.7	8891.5	22707.9	30246.6	34521.3	1256.49	21573	1242.52	22513.8	18707.5	17835.1	16653.1	17836.7	510.346	14777.3
pos_8848	Isognaphalin 8-acetate	15.2665	7.32866	2.16043	5.37026	0.964593	13.7893	18.0571	45.5368	0.388269	1.2533e-09	23.9128	43.2984	0.138082	5.14154	0.169999	9.76456	0.433841	10.8713	512.461	616.928	279.696	599.819	10.2829	290.658
pos_8860	Carvacrol	1243.93	943.254	677.036	582.019	640.739	541.405	605.121	697.255	342.917	569.222	445.341	699.859	785.885	799.182	31.2049	561.82	29.4341	574.952	589.301	745.153	591.028	675.167	15.4963	807.817
pos_8861	Ethyl (2E,4E,7Z)-Decatrienoate	10967.2	8880.05	6198.12	5761.51	6220.03	5609.8	5101.15	6111.24	3208.18	4820.61	3092.64	6280.43	6999.5	7427.61	266.944	5345.99	274.736	5797.9	4863.02	4713.88	4317.02	4860.29	132.41	4242.6
pos_8895	Bilirubin	4419.24	3559.35	4867.02	3743.13	4261.02	3180.33	2827.64	2450.37	2154.17	2755.52	911.675	2070.05	6411.54	6527.37	163.784	4977.66	202.203	5713.23	1887.15	1994.75	2295.38	1316.31	69.3326	2213.02
pos_8900	Isoleucyl-Proline	2685.61	2043.32	1464.76	1403.86	1401.68	1400.73	1219.61	1492.32	571.785	1491.36	1618.99	1698.6	1878.58	1977.77	65.4224	1441.96	69.2353	1324.85	12609.4	13003.8	11245.2	14462	335.217	11308.4
pos_8903	salsolinol	498.204	391.617	428.861	490.095	408.883	418.424	439.666	515.576	267.755	382.238	377.481	536.987	408.166	450.025	14.7821	336.443	15.6186	350.052	2717.49	2666.04	2544.06	2975.51	102.921	2638.96
pos_8905	Niflumic Acid	1583.53	1111.96	481.79	627.767	575.347	725.368	545.47	471.669	301.497	549.861	367.887	603.409	481.93	435.984	12.5957	485.555	19.5528	461.683	57.5512	13.0109	35.719	4.79768	1.71915	17.4694
pos_8906	2,3-Dinor-11b-PGF2a	37522.7	30280	22103.9	19819.3	23306.4	19892.6	18640.4	18961.9	11419.4	17538.3	11047.8	19375	24129	24386.7	683.122	18539.4	901.462	21077.6	8075.53	7255.67	7615.54	6449.76	233.337	7117.76
pos_8911	PS(20:1(11Z)/0:0)	7410.34	12513.2	17098.5	12203.7	28731	12265.6	5740.99	4698.1	5077.87	6343.09	1377.8	3561.14	27878.8	38604.1	557.247	25814.2	780.668	27431.7	3820.32	4002.57	4566.04	2751.55	115.727	4575.02
pos_8945	2-(3-Phenylpropyl)tetrahydrofuran	1099.59	790.697	709.555	744.035	694.574	640.325	722.414	739.275	392.389	748.274	516.122	772.681	722.818	698.249	24.3285	654.579	24.9991	682.553	623.642	691.83	596.067	721.871	17.972	678.042
pos_8953	Vanillin 3-(L-menthoxy)propane-1,2-diol acetal	6313.86	4869.58	4910.77	3729.11	4594.42	3346.07	2493.98	2167.89	1597.55	2559.13	1135.54	1782.98	5606.35	5555.13	157.324	4350.01	187.009	4751.83	2319.79	2031.73	2062.79	1977.36	70.3556	2264.69
pos_8963	10-oxo-5,8-decadienoic acid	1345.71	1141.11	842.962	640.571	871.239	479.721	347.159	210.578	188.719	258.676	53.0594	53.9113	869.16	915.151	18.6068	450.072	18.7414	604.022	266.727	273.167	313.757	293.359	6.37159	207.273
pos_8966	12-oxo-5E,8E,10Z-dodecatrienoic acid	4364.25	3722.33	3177.06	2230.84	3165.71	1633.77	1087.6	979.202	639.074	1179.22	382.441	610.297	2843.84	3325.28	62.0778	1979.47	70.237	2150.16	696.573	685.656	636.809	538.568	16.2141	662.288
pos_8972	6,9,12-Octadecatriynoic acid	23847.1	20277.7	17395.1	11480	15770.6	9259.21	5954.93	4628.7	3476.63	5901.81	1516.46	2849.21	17630.8	17126.7	367.685	9739.01	413.816	12119.6	5278.55	5409.59	5328.69	4349.21	115.172	4405.41
pos_8976	2,3-dinor-8-iso-PGF2a	358225	295197	245306	170347	225525	135133	86294.1	64737.3	49132.5	88254.8	20375	37989.7	234999	233920	4979.55	139192	5653.6	170071	71945.6	74909.7	74404.5	62114.9	1553.41	59937
pos_8978	13,14-dihydro-15-keto-PGF2alpha	2701.79	2115.54	2230.31	1758.11	1963.22	1782.21	1605.51	1545.41	862.725	1386.96	572.015	1369.32	2333.11	1902.49	78.0982	1590.43	74.7369	1708.61	1009.43	917.153	973.24	755.451	25.6495	854.737
pos_8994	4-Methyl-2-phenyl-2-pentenal	2129.02	1643.83	1473.21	1438.73	1452.89	1322.85	1320.82	1229.08	738.638	1335.03	859.686	1217.8	1476.87	1550.92	42.1695	1271.85	47.6223	1332.88	1244.76	1316.41	1201.87	1303.84	34.1214	1279.26
pos_8996	Pro Asp Val His	10034	9487.6	26254.7	15346.5	16057.9	11903.2	15115.9	6525.55	7149.95	9121.29	4343.1	7027.54	30219.9	13344.7	297.181	9190.8	790.032	10967.7	6674.49	4028.55	4089.96	4110.4	328.371	6796.6
pos_9005	2-isopropoxyphenol	3052.66	1959.21	1608.38	1369.48	1514.11	1175.33	1042.37	1063.14	554.833	955.576	524.067	871.858	1450.8	1569.17	56.6585	1034.17	48.3185	1179.11	1641.85	1633.2	1550.88	1482.17	37.1595	1338.16
pos_9008	6b-Hydroxy-8a-methoxy-7(11)-eremophilen-12,8-olide	8831.58	20545.8	18996.7	16767.9	26625.8	18121	8961.36	11503.2	4148.08	12683.9	3523.5	8619.07	20666.3	42621	873.643	28894.2	771.532	39669.1	2796.49	3083.95	3699.71	2039.42	65.9348	2838.32
pos_9011	6-Ketoprostaglandin E1	10504.4	5549.27	13516.1	5378.81	8783.64	5804.11	7551.44	3723.62	3006.34	6089.28	1928.78	3494.99	14667.3	8709.82	187.046	6619.96	450.537	8774.32	2576.03	2303.17	3142.32	2013.87	99.2861	2006.45
pos_9029	2E,4Z-Heptadienal	2267.89	1253.07	858.038	728.033	873.295	705.059	553.053	483.461	315.9	547.231	270.628	519.445	742.037	880.042	27.6119	638.549	25.6956	758.382	315.667	267.507	306.687	240.912	8.16902	285.169
pos_9030	p-Mentha-1,3,8-triene	4008.72	1920.15	1041.65	879.059	1024.23	793.225	727.098	626.297	424.366	670.725	361.772	634.354	813.173	793.408	24.2976	562.121	28.5161	690.12	328.361	291.026	298.774	239.815	9.1082	292.557
pos_9031	1-Naphthylmethanol	1308.97	701.268	590.483	460.71	559.276	357.303	317.873	291.542	197.083	312.711	155.887	292.947	477.108	517.512	19.1494	369.41	15.6697	385.516	254.804	221.421	293.868	219.151	6.592	212.277
pos_9034	4-Methylbiphenyl	4783.23	2351.56	1439.73	1303.41	1332.95	1103.04	966.327	836.609	556.929	985.242	516.809	909.287	1198.76	1192.52	40.0036	858.372	41.4215	1022.64	613.597	525.559	595.339	478.411	15.004	536.508
pos_9035	Neocnidilide	42985.1	21782.8	13600.8	11101	12556.2	9946.59	8328.64	7362.73	4819.9	8280.66	4022.5	7224.09	11669.4	11342.3	376.145	8276.52	391.186	9160.66	4060.03	3676.88	3948.05	2800.97	108.601	3549.43
pos_9036	Dehydrovomifoliol	102698	48243.8	24469	22109	22590.7	18182.9	16805.9	14219.8	9619.81	17355.9	9204.34	15263.4	18235.5	18373.3	506.204	12802.1	633.211	15959.7	7029.66	6118.12	6188.08	4356.18	191.286	6018.76
pos_9037	(+)-Marmasmic acid	7289.14	3039.12	1297.11	1587.27	1250.34	1007.49	1184.57	881.983	597.6	1051.75	612.061	908.539	550.332	814.719	23.036	562.317	23.5925	731.503	334.954	163.98	182.521	107.51	9.24521	203.754
pos_9038	2-Butanone, 4-[6-(sulfooxy)-2-naphthalenyl]-	15628.5	8216.19	4792.44	4804.89	4223.37	3883.88	4018.25	3218.87	2308.59	4211.71	2330.27	3866.74	3212.01	3211.93	90.9974	2475.14	118.36	2916.04	1327.39	891.31	1033.88	397.694	32.2143	864.608
pos_9042	5-Thymidylic acid	2341.48	968.699	452.05	474.845	402.304	308.693	335.884	381.927	254.318	423.522	252.883	410.248	270.331	287.009	7.56254	261.006	11.9284	257.224	109.072	82.9235	70.8045	18.7274	3.54742	71.1796
pos_9048	4-n-Heptylphenol	4834.06	3752.91	3325.44	3621.86	3407.7	3484.17	3946.03	3756.5	2030.32	3591.32	2776.42	3759.44	3348.26	3424.46	101.943	3159.95	111.972	3150.98	3122.62	3332.77	2771.23	3421.62	82.1152	3312.47
pos_9049	O-1918	1437.55	1008.69	871.718	699.057	1038.94	502.33	221.305	277.834	177.207	368.006	54.9196	167.909	945.758	1141.75	26.4583	886.645	33.2912	746.288	723.657	678.838	636.138	617.604	19.8685	715.607
pos_9051	Ile His Lys His	2983.76	8751.38	8414.4	5182.1	12603.6	5912.54	2518.94	2410.5	2771.93	1855.77	582.887	1504.02	11329.9	13593.3	296.43	6752.27	408.952	9032.71	6082.79	8144.15	7340.91	6696.27	225.505	6513.14
pos_9054	3-Ethylfuran	566.522	399.473	343.349	235.877	245.502	259.581	215.936	162.347	120.601	171.033	70.3581	135.334	426.051	336.724	7.01119	211.54	11.5938	301.372	56.1958	74.4444	78.999	41.2047	1.98562	64.0325
pos_9058	5,12-diHPETE	5046.99	4083.15	3237.96	3300.56	4214.69	2715.64	2051.05	2106.26	1186.86	2416.6	1220.77	2202.83	3524.32	3937.92	125.241	2533.2	114.554	2945.51	5568.46	6127	5154.6	4789.4	131.325	4534.55
pos_9065	Dibutyl sulfide	624.353	405.629	528.145	371.42	450.276	296.884	312.067	266.732	122.465	179.456	57.7253	207.759	503.414	581.737	29.0865	405.899	18.8132	377.744	205.004	219.429	244.656	129.924	5.22347	213.586
pos_9068	Isohumbertiol	2410.36	1462.92	2189.22	1389.61	1786.5	1377.51	1317.87	1420.96	539.536	882.12	504.296	1039.83	1865.13	1922.87	123.033	1473.37	65.6641	1466.42	857.847	991.935	1065.72	715.394	18.3732	898.89
pos_9069	Sundiversifolide	7744.48	4294.95	7220.14	4670.12	5668.85	3963.09	4018.75	4479.3	1517.62	2176.72	970.202	3134.21	6231.3	6472.42	474.68	4470.74	222.686	4592.38	2304.16	2818.08	3441.12	1834.71	59.1602	2751.3
pos_9071	13E-octadecene-9,11-diynoic acid	95998.2	51412.6	96931.5	56639	72985.1	49492	50136	58583.2	15585.4	19945.6	7207.21	37568.2	80434.9	82895.1	6726.04	57358.2	2920.85	59284.1	22840.7	30589	42357.9	15246.7	535.408	30043
pos_9088	xi-2-Hydroxy-1,3,5-bisabolatrien-9-one	5613.6	4739.47	4271.38	3469.78	5015.48	3017.66	2202.15	2391.43	1241.59	2203.65	956.278	1863.53	4663.64	5357.44	157.932	3870.37	151.746	3948.77	1438.65	1406.12	1573.89	1310.22	38.7183	1393.95
pos_9089	PGA1	25.7025	26.7889	23.5172	6.525	27.7137	14.3821	22.5663	20.5025	16.5798	67.9498	79.9245	25.9143	33.8671	78.1066	1.66331	40.7668	0.796295	62.8191	1354.08	1463.64	861.167	911.209	30.1435	1091.14
pos_9105	PE(18:4(6Z,9Z,12Z,15Z)/0:0)	2252.92	2883.39	2782.07	1912.76	3439.3	2053.2	1590.58	1209.69	1062.06	1290.38	659.542	923.565	3220.66	3220.31	95.0421	2299.57	115.091	2726.81	2810.78	2943.29	2530.17	2391.65	71.4121	2397.45
pos_9112	Chamazulene	1476.39	1188.65	2067.55	1347.2	1749.39	1239.42	1217.31	1265.56	497.953	838.719	398.739	1033.17	1832.47	1866.22	106.573	1393.21	66.1377	1478.33	831.11	847.63	1049.62	767.125	23.821	871.621
pos_9113	Megastigmatrienone	2721.05	2216.53	2330.65	1884.67	2488.33	1865.87	1519.27	1426.46	949.259	1642.67	748.268	1389.26	2512.95	2460.52	69.9453	2131.7	100.604	2342.85	5336.96	3888.01	4190.14	3975.57	186.659	3986.91
pos_9114	DL-2-Aminooctanoic acid	326.21	284.23	591.469	335.514	476.035	317.538	297.529	299.812	116.588	99.0411	28.569	197.513	486.011	530.344	34.0668	361.211	16.9692	389.53	134.09	154.709	218.23	59.7763	3.53477	165.03
pos_9115	Geranyl acetoacetate	4783.22	3766.09	8081.54	4944.74	6308.56	4347.57	4449.6	4711.11	1732.4	2690.83	1284.62	3582.45	6826.1	7241.63	456.861	5078.58	240.505	5312.82	2628.51	2886.7	3641.59	2149.25	66.6339	2907.83
pos_9120	Chrysosplenol C	761.738	548.192	561.9	617.015	440.776	556.303	166.325	234.597	194.46	86.7513	14.0444	259.806	199.07	195.04	13.7356	196.487	5.61644	324.267	8.17191	4.7731	8.02784	0.41062	0.113453	19.1246
pos_9122	Schizandrin	7937.32	9096.56	16164.8	13963.5	14773.4	20300.8	28059.4	34490.8	21348.5	31080.2	14784.6	42231.6	12202.4	11746.8	403.778	15784.4	929.462	15795.3	5347.55	4608.23	4517.61	5757.75	162.501	5166.04
pos_9130	Cys Arg Lys Lys	2717.05	6546.71	6122.34	4093.93	9210.6	4158.29	2458.7	1697.84	2074.44	1772.2	710.299	1275	7846.2	8911.83	197.803	5542.86	258.424	6596.2	5536.35	6445.71	5419.9	5067.75	148.344	4650.93
pos_9133	Isoproturon	26275.9	11114	13407.5	14140.2	14996.5	12515.8	21257.5	14168.3	10126.1	30310.1	32783.5	19065.9	17692.9	23993.4	588.767	12433.7	557.032	19228.8	13722.4	88538.4	62660.5	71361.3	397.649	128101
pos_9140	4-[2-(Propylamino)ethyl]-1,3-dihydro-2H-indol-2-one	1084.46	784.96	1039.28	714.742	902.321	678.781	689.532	626.214	366.883	593.362	366.583	586.681	999.386	1010.77	30.2981	627.604	29.277	800.221	694.953	706.963	643.486	665.585	18.4152	636.128
pos_9142	Virol B	4580.98	3591.19	4244.3	2650.19	3643.42	2677.42	1831.73	1571.96	1196.21	1566.39	563.399	1381.59	4532.16	4026.69	107.439	2805.22	136.591	3430.65	1072.35	1043.95	1083.14	1006.18	30.6047	983.733
pos_9144	8,11,14-Eicosatetraynoic acid	131.553	77.8369	94.2575	78.5134	154.122	41.2134	76.7115	30.9215	27.6441	110.646	23.5467	20.9467	153.91	162.596	3.29211	76.3633	5.11403	80.623	761.797	816.356	584.399	701.415	19.8621	575.259
pos_915	3-Methyladipic acid	2428.48	875.78	756.606	478.349	505.778	566.484	554.183	534.903	254.516	657.556	703.621	552.311	797.636	645.066	29.0678	662.323	29.0362	540.988	1168.45	1482.43	1167.55	1824.64	34.3813	1265.65
pos_9150	Kaempferol 3-vicianoside	587.042	797.353	723.575	487.99	848.051	610.203	295.641	803.197	272.027	158.313	37.8714	515.033	432.557	419.281	30.8502	305.279	21.0583	240.899	20.4934	1.59925e-09	58.9077	17.8804	0.489552	1.57041e-09
pos_9155	Rhubafuran	1531.45	1217.35	1191.95	903.531	1093.65	821.81	676.286	695.088	407.131	632.099	311.722	582.771	1258.97	1216.81	33.8624	871.557	40.2825	919.46	349.225	251.212	294.263	353.579	8.89206	302.146
pos_916	4-Nitroquinoline-1-oxide	341.069	128.221	215.816	110.63	118.24	104.814	441.765	243.263	153.87	334.739	769.487	657.859	218.577	104.023	3.94059	107.056	5.60674	76.1834	259.324	394.154	281.668	400.259	11.6667	355.776
pos_9168	Collybial	9396.57	7098.3	6909.24	5025.24	6947.24	4013.34	2823.81	2662.99	1707.33	3237.82	1115.39	2098.42	7263.43	7465.61	175.504	5345.52	213.266	5429.51	1381.78	1302.03	1506.23	1131.68	38.9822	1374.19
pos_9181	10-HODTA methyl ester	1270.81	1253.15	1483.32	1101.9	1528.91	1028.15	660.877	377.696	535.965	556.815	148.755	252.226	1503.14	1208.84	28.6944	714.111	49.9833	862.125	637.045	400.629	390.269	525.797	20.8642	508.281
pos_9190	Lynestrenol	180.031	168.88	154.366	132.318	207.002	101.356	40.0635	10.368	32.931	56.4531	66.9244	1.01785	228.044	275.57	5.91222	183.519	10.6305	227.127	2594.52	2385.61	2254.3	2197.34	85.6621	2619.86
pos_9191	Acetoxy-8-gingerol	14289.8	14968.6	16733.9	11607.3	15614.4	10152.8	6084.28	4126.1	4786.81	5477.6	1911.26	3768.05	18637.4	16165.2	360.347	10013.1	585.144	12848.8	6449.84	5361.62	5338.31	4892.38	194.954	5113.28
pos_9192	(3'x,5'a,9'x,10'b)-O-(3-Hydroxy-6-oxo-7-drimen-11-yl)umbelliferone	4484.9	4343.54	6606.68	4757.05	5762.11	5342.44	6174.05	6597.02	4488.07	6405.26	2670.97	7028.01	5496.56	5317.78	171.243	4903.39	281.917	5127.91	3410.35	2621.74	2861.89	3001.35	112.294	2748.73
pos_9195	Propyl 2,4-decadienoate	29515.7	22774.1	20616.3	22419.7	20854.4	21327.1	22788.6	21740.2	12599.1	22004.7	16631.4	23646.3	20529.1	20402.4	634.717	20105.2	740.95	20295.7	19078.1	20293.1	17708.3	21056.2	517.855	20824.4
pos_9196	Confertifoline	4686.72	4441.51	3887.82	2536.61	3599.11	1900.58	2228.96	2815.1	998.533	1201.62	682.773	1789.15	3509.83	3886.39	236.966	1947.45	122.047	2029.16	3177.18	3439.55	3684.98	2354.84	58.7082	2356.51
pos_9197	FLUTRIMAZOLE	3074.13	2516.37	2606.29	1839.88	2262.21	1453.15	1501.17	1804.49	758.853	1027.45	520.653	1301.33	2268.75	2371.77	140.795	1447.68	76.7687	1359.28	1457.72	1728.68	1896.11	974.27	27.2278	1161.62
pos_920	Val Arg	1246.29	517.219	310.848	358.326	271.443	287.127	361.44	277.051	123.399	317.58	460.023	341.161	282.174	308.219	11.4061	279.221	6.03322	255.122	2192.47	2743.07	2113.78	2442.47	63.0351	2217.63
pos_9212	4-Methylcatechol	719.248	434.357	397.882	429.153	496.999	357.965	345.656	422.378	168.55	372.507	259.958	493.273	391.964	377.052	16.6945	348.867	18.1611	433.681	551.988	690.282	637.432	718.512	22.0075	652.441
pos_9213	2-Methyl-6-methylene-2E,7-octadien-1-ol	473.378	638.267	779.937	459.889	630.198	356.455	246.815	265	209.759	226.228	122.351	259.096	794.759	504.647	12.6769	233.615	20.5657	354.88	274.863	309.613	307.322	271.53	10.6264	277.807
pos_9214	4,10-undecadiynal	4744.22	3499.85	3048.31	2650.64	3330.81	2379.91	2072.9	2370.65	1097.84	2341.31	1319.54	2424.68	3312.59	3341.55	107.236	2509.15	110.503	2725.48	2807.85	3307.27	3152.3	3195.98	96.498	2989.33
pos_9219	C16 Sphinganine	4920.16	3914.59	2612.55	2127.77	3003.92	1722.7	1581.71	1399.59	708.032	1382.66	639.593	1017.45	2927.98	3408.32	95.3463	2351.51	96.3011	2455.7	2432.65	2439.11	2244.35	2363.83	67.4918	2217.62
pos_9234	.delta.-Tocopherol	175.832	58.7362	65.2373	53.0298	45.7437	52.947	46.425	52.4472	33.8412	77.2825	55.6458	74.4264	51.9777	69.9782	3.05604	91.2237	4.82481	63.9334	1401.5	1189.86	1255.16	1633.15	40.6952	935.788
pos_9262	Palmitic amide	16972.6	13096.3	12246.1	12647.7	12520.2	14546.6	15051.5	16714.3	6988.97	13426.1	9743.3	13326.5	12020.5	12391.7	416.24	11122.1	461.914	13362.6	12973	14209.9	12804.1	16672.9	539.638	16222.9
pos_9279	hydrocinnamic acid	181.286	119.95	143.775	122.859	168.692	100.918	79.6627	77.5089	51.0428	96.5632	31.6823	35.719	171.336	202.764	5.15241	163.258	5.46488	152.681	79.1488	75.6555	46.0203	58.4614	1.75579	90.2431
pos_9282	alantolactone	3450.58	2528.94	2328.01	1903.05	2436.25	1515.9	1050.45	997.734	620.097	1229.29	499.454	833.568	2554.7	2808.17	68.5074	1953.36	74.0118	1868.09	800.665	752.253	846.466	687.682	21.1169	818.289
pos_9283	Cymathere lactone	149592	70962.6	38980.7	24587.8	34064.4	22670.1	16591.1	16079	8582.31	11694.7	4781.88	12100.9	39629	34346	1623.06	23405.6	1150.89	24650.3	10099.5	9803.33	12041.9	7480.7	243.976	9644.62
pos_9302	12-amino-octadecanoic acid	4017.33	3050.95	2956.77	2905	3021.66	3664.43	3642.93	4272.15	1601.07	3120.72	2167.31	3097.93	2809.42	2927.11	94.7818	2556.41	104.125	3388.16	3079.99	3347.71	3132.08	4031.33	127.477	3657.14
pos_9311	MG(0:0/18:4(6Z,9Z,12Z,15Z)/0:0)	6999.23	7091.45	8599.78	5788.75	7781.76	5183.16	4292.34	4095.3	4447.75	3966.31	1659.97	3888.81	10915.4	13022.4	335.137	7929.65	486.025	8432.17	8265.1	7583.88	6977.52	6194.37	298.199	6611.96
pos_9312	Gossypetin 3,7,3'-trimethyl ether 8-acetate	204.562	413.981	445.039	282.606	294.189	506.946	528.175	738.749	281.649	385.334	277.379	904.616	291.746	542.328	16.5861	720.023	21.1962	661.467	193.698	184.055	232.423	216.723	4.74124	166.398
pos_9318	PC(16:1(9Z)/2:0)	5614.54	8280.65	9464.42	6093.41	15622.7	6136.78	3108.5	2148.58	2672.64	3074.17	580.845	1482.03	15357.5	21143.8	391.827	13330.7	437.489	13770.8	1987.24	2261.97	2297.34	1408.13	51.8486	1863.68
pos_9322	4-Acetyl-6-tert-butyl-1,1-dimethylindane	384.986	293.897	483.51	228.902	394.039	176.605	148.528	193.972	83.9414	86.9358	0.000315927	57.7772	448.977	495.848	24.499	215.835	14.7635	274.654	13.0474	17.6894	39.1598	6.93109	0.360013	0.584999
pos_9323	1-Heptadecene-4,6-diyne-3,9-diol	2068.49	1844.72	1791.84	1091.35	1585.09	1044.36	740.992	588.431	518.344	631.434	207.171	342.976	1980.31	1733.08	37.7915	1101.62	50.7532	1302.81	538.257	517.126	501.086	430.403	12.797	513.648
pos_9334	Ingenol	24700	24319.4	25413.9	17808.8	22834.1	17715.5	12556.5	11562.4	9214.21	13806.8	3347.24	9146.49	22270.6	30313.8	569.31	18673.7	725.313	24783.1	3487.27	2893.2	3149.21	2510.9	95.9566	2931.28
pos_9340	p-Tolualdehyde	264.948	360.579	204.425	189.575	219.54	222.652	157.004	161.198	109.504	255.043	79.6699	111.465	230.974	342.305	7.8355	298.897	8.69101	269.131	45.5396	22.7825	54.0266	23.5995	1.34629	23.6069
pos_9342	p-Mentha-1,3,5,8-tetraene	3144.18	3349.13	2899.25	2473.67	3251.22	2414	1898.34	2139.3	1183.76	2271.16	796.655	1661.06	3057.86	4132.39	119.366	2666.14	104.98	3084.58	907.079	957.252	1081.21	731.068	24.7926	818.403
pos_9343	1-Methylnaphthalene	1891.25	2253.09	1642.36	1499.88	2009.65	1550.89	1133.94	1333.41	783.806	1622.64	491.959	1018.54	1547.73	2832.33	65.9465	1759.6	61.5771	2001.84	458.286	509.588	499.572	339.435	11.4605	391.067
pos_9344	2-Methyl-3-phenyl-2-propenal	1136.8	1038.04	993.151	757.939	1129.66	600.906	588.386	846.911	307.024	491.552	105.842	461.048	878.57	1454.78	88.6552	855.861	35.7488	849.199	184.923	247.058	364.331	152.295	4.56928	226.008
pos_9347	PPA	1245.03	1254.23	1022.09	798.506	1117.91	801.097	631.993	643.877	467.14	889.028	298.134	533.089	949.304	1469.29	30.8753	1010.73	32.6593	1091.52	277.345	231.542	267.827	240.054	6.34525	258.916
pos_9358	2-Phenylethanol	3340.52	4603.91	3120.53	2880.7	4147.66	3091.53	1927.5	2375.11	1498.34	3267.66	728.584	1776.84	2932.3	5874.67	106.413	3667.37	116.76	4277.11	466.499	457.767	530.054	300.594	10.1798	406.599
pos_9360	4-Methyl-1-phenyl-2-pentanol	7790.9	12360.8	7951.63	7630.82	11044.6	7818.58	4842.62	6086.11	3703.37	8551.84	1847.17	4210.42	7672.91	15526.1	249.506	9406.26	289.212	11103.7	796.011	728.344	916.479	328.18	17.376	564.047
pos_9361	(±)-Ibuprofen	142389	200026	135442	127601	176507	130329	84521.5	106300	62419.4	140709	32983.2	77789.1	130185	244573	4377.35	153677	4909.24	179471	21093.9	20133	23255.9	13293.6	481.253	17096.5
pos_9369	2-Indanone	91.1011	142.796	78.8419	67.1323	69.8943	56.9879	40.7323	50.5967	29.6338	77.4536	7.97734e-10	13.0475	74.9181	162.958	2.5325	92.6764	2.85994	67.929	0.257151	0.55562	1.48708e-09	1.59035e-09	4.34955e-11	3.22667
pos_9381	Isovaleric acid	232.952	321.295	174.149	177.025	279.086	195.295	137.786	173.342	96.3055	204.836	50.3376	129.239	181.139	364.967	6.91685	229.443	7.33007	272.753	3.15627	1.59925e-09	9.83702	1.59035e-09	4.34955e-11	0.870941
pos_9382	Phenol	155.058	280.487	207.588	163.475	274.831	154.958	110.889	152.035	77.7098	164.428	32.1163	92.5702	171.431	336.472	5.93867	207.941	6.93999	251.34	9.9563	3.16766	19.1101	11.0363	0.185245	3.18223
pos_9386	Xanthoxin	980.54	888.92	1210.85	1025.87	1218.52	879.948	799.565	689.035	429.86	828.617	353.296	593.726	1296.08	1243.62	31.614	907.331	39.8282	1134.89	461.709	485.051	525.105	520.49	14.6241	549.728
pos_939	N6-Methyl-2'-deoxyadenosine	693.838	926.621	716.861	397.788	301.64	530.497	141.028	47.176	203.484	35.0645	19.2469	47.5404	689.17	136.825	5.99849	106.258	18.6731	93.6343	171.516	57.4198	56.2653	37.7163	8.50795	160.519
pos_9391	Swainsonine	112.032	98.7488	110.012	66.8321	100.583	69.8318	58.3631	45.8231	36.6054	68.3024	42.3764	94.8761	101.692	97.4058	4.41598	73.9474	3.3174	115.597	46.3168	56.2181	41.6192	60.6758	2.05795	51.3354
pos_9392	MG(18:4(6Z,9Z,12Z,15Z)/0:0/0:0)	7372.65	7752.19	10693	7026.02	11021.5	6081.59	4704.74	5067.75	4011.35	4287.57	2348.61	5239.18	14997.1	18023.6	417.353	10554.8	515.607	12522.5	9884.94	7588.49	6764.19	8387.88	309.969	7119.21
pos_9394	Dimethyl 3-methoxy-4-oxo-5-(8,11,14-pentadecatrienyl)-2-hexenedioate	8270.82	9531.1	9185.31	5215.66	8069.8	3958.38	3302.27	2564.2	2008.83	3154.6	1068.99	2008.8	6249.76	7513.83	233.683	3629.28	170.878	3853.77	1723.29	1604.36	1800.74	1577.53	51.2021	1654.1
pos_9399	Annoglabasin C	17967.1	18037.9	16935.8	14194.7	17457.8	14253.6	10708.1	9217	6566.45	11141.3	4840.11	9143.74	16326	16964.7	416.598	14956.1	579.073	16215	5602.48	4981.92	5615.05	4315.39	130.233	5544.82
pos_9404	Dihydroshikonofuran	2348.6	2328.23	2291.26	1858.75	2387.98	1910.87	1529.23	1204.28	989.294	1586.74	604.103	1167.02	2095.51	1913.17	43.9196	1755.17	77.9081	1797.13	681.353	652.655	644.204	583.204	18.4223	817.376
pos_9407	Daidzein 7-O-glucuronide	1656.56	1339.87	1999.41	1023.31	1517.79	1126.71	571.965	1253.97	479.038	229.493	14.5218	440.284	1013.25	1030.09	107.963	643.618	49.0786	463.771	34.5857	10.663	87.4395	9.8792	4.34955e-11	37.8751
pos_9418	Val Val Asp His	1581.78	1288.43	3205.72	2563.12	3117.63	2176.98	4745.21	5357.07	3380.56	5140.37	2632.5	6379.54	3163.23	2663.48	92.4687	2968.77	161.61	3366.21	1922	1677.56	1887.13	2015.44	56.0249	1740.93
pos_9438	1,2-Dihydro-1,1,6-trimethylnaphthalene	1231.42	1065.75	1053.27	826.661	1077.2	843.447	844.802	1016.33	570.803	676.788	400.327	868.758	1244.49	1283.71	54.4927	763.598	48.5107	806.85	1191.13	1144.61	1024.68	1131.45	29.042	946.878
pos_9439	guaiazulene	801.03	594.017	586.572	493.921	595.623	549.177	508.031	626.796	314.09	461.172	316.744	574.664	570.378	579.057	31.677	476.467	26.569	470.721	677.641	658.698	595.874	656.852	15.8122	580.722
pos_9440	Oblongolide	7248.65	6226.74	6051.24	4765.64	5441.34	4789.83	5669.99	7399.13	3706.13	4187.26	2840.4	6321.52	6200.21	6353.64	374.415	4179.09	294.279	4013.68	7333.4	6796.01	6192.42	6792.35	157.032	5633.49
pos_9441	capsidiol	2265.08	1976.59	1785.4	1634.71	1788.16	1586.45	1796.6	2126.76	1104	1374.88	913.406	1879.26	1957.3	1997.88	111.613	1369.68	92.9285	1423.75	2139.8	1863.11	1775.39	2004.63	46.4297	1653.51
pos_9444	Stearidonoyl glycine	15531.6	14086.5	13669	10363.8	11827.8	10727.7	13884.2	18498.6	9553.06	8957.42	6407.95	15508.5	13841.1	14737.9	935.734	8876.53	720.532	8524.31	17703.1	16306.2	14165.1	16358.2	356.509	13233.9
pos_9459	9(S)-HOTrE	2410.71	2530.63	2446.99	2650.37	3242.81	2591.02	2391.11	2824.92	1415.38	3064.18	4285.02	3599	3892.09	5036.93	125.307	2819.7	186.853	2768.3	15982	15438.8	12318.5	16645.4	382.329	12602.2
pos_9460	Tanabalin	4031.35	3648.43	3629.77	2908.1	3578.39	2976.49	2342.78	1926.84	1491.62	2605.3	998.368	1782.02	3456.75	3229.39	81.9535	2536.78	115.83	2792.43	1069.19	1113.47	1286.39	1061.47	31.2583	1087.05
pos_9461	6b,11b,16a,17a,21-Pentahydroxypregna-1,4-diene-3,20-dione 16,17-acetonide	49558.9	57815.8	56478.5	41815.4	52360.2	45738.6	38865.8	31060.4	24926.8	42709.6	12301.6	27868.2	45966	41380.8	1159.75	34325.1	1772.82	39749	9977.26	9597	10191.6	8147.81	281.538	9303.26
pos_9464	(x)-p-Menth-1-en-4-yl 5-isopropyl-2-methylphenyl ether	149.255	93.8568	93.0099	80.5966	134.171	89.1404	88.7867	65.0102	46.5484	106.572	60.4572	90.0037	85.8089	111.497	3.68794	154.835	5.97639	134.316	4175.77	3627.23	2676.03	3310.01	117.021	2747.59
pos_9466	Ophiobolin A	636.313	592.424	561.824	486.701	611.322	432.657	344.893	254.442	225.673	369.676	217.72	293.272	763.001	733.744	19.6607	520.266	26.358	616.967	5396.14	4483.24	3418.28	4082.29	156.976	3407.47
pos_9467	Austalide F	12963.8	14293.9	12009	10728.6	10775	11495.1	8985.53	6776.9	5930.19	11007.7	3104.65	6435.23	7840.76	6814.14	186.177	6422.78	340.515	7312.15	2334.91	1834.51	1947.19	1860.69	58.9958	1814.73
pos_9474	1-Cyclohexene-1-acrylic acid, 2,6,6-trimethyl-3-oxo-	2093.91	1997.51	1923.41	1526.98	1986.4	1404.07	1010.72	739.451	647.516	1071.08	659.994	741.222	2082.83	1986.82	48.8438	1590.8	76.8338	1973.67	11498	8356.54	8497.49	8390.5	360.67	8853.51
pos_9476	Furodysinin	2116.76	2061.16	1693.11	1564.37	1885.96	1383.43	1281.45	1285.48	748.995	1121.16	753.321	1210.89	1944.73	1938.46	61.1706	1314.98	64.3594	1469.25	1214.41	1121.05	1052.05	1111.94	28.1703	1085.11
pos_9479	Methyl (3b,11x)-3-Hydroxy-8-oxo-6-eremophilen-12-oate	704.491	992.68	1535.26	786.671	1684.19	602.335	305.495	426.276	219.907	532.793	50.7841	115.023	1570.38	2902.3	50.6821	1197.03	43.7028	1584.72	200.818	74.8497	271.176	104.282	9.23686	251.693
pos_9482	Diplodiatoxin	188698	189754	173266	124717	166383	108538	60932	40585.7	32840	64694.4	15749.7	29390.3	165912	156872	3027.22	96831	4318.3	125914	20608	19128.7	22100.6	15719	520.724	17625.2
pos_9485	Zanthobisquinolone	3089.05	2742.29	2611.43	2225.36	2545.8	2059.56	1465.52	1049.67	843.616	1528.69	515.128	892.388	2464.3	2329.69	57.4447	1744.47	77.8498	2068.66	579.222	655.474	676.972	626.53	16.9595	523.075
pos_9491	C17 Sphinganine	23234.6	4355.47	4679.35	4242.18	5442.67	4737.37	9725.84	4418.1	4144.69	5866.51	3878.65	4752.26	4009.04	3388.13	129.182	7565.4	159.255	4369.24	5858.43	5557.39	4385.32	5198.5	133.909	6801.92
pos_9505	7,10-Heptadecadiynoic acid	7390.5	8728.21	9579.41	4790.79	8560.1	3077.34	2506.25	1797.2	1267.14	2353.68	733.155	1007.68	9638.2	10159.3	142.549	4935.04	154.46	4832.97	957.121	991.826	962.852	986.216	29.5527	1031.53
pos_9509	AP 23573	7700.7	4774.91	13659.4	9056.83	13925.5	8204.59	6535.7	5429.99	3548.94	5607.91	1183.58	3587.67	20472.1	27089.2	719.516	22733.9	692.501	19107.6	1294.12	1024.61	2053.01	676.729	39.3011	1420.65
pos_9534	4-(2,6,6-Trimethylcyclohex-1-enyl)but-2-en-4-one	788.379	647.165	527.675	593.585	564.412	627.865	639.723	629.311	343.694	599.99	430.48	657.446	553.694	513.263	15.2896	544.539	18.0545	569.947	483.112	517.865	482.647	569.725	14.1092	552.54
pos_9539	Dinor-PGE2	4789.48	4176.21	3841.19	3467.67	3909.94	2547.56	1720.33	1515.16	961.462	1896.98	731.437	1250.18	3889.74	3721.23	83.6865	2492.04	104.148	3057.59	766.907	800.864	858.165	719.723	21.743	764.503
pos_9543	2-Methoxynaphthalene	883.941	420.638	503.073	325.17	426.418	370.827	323.015	491.193	101.832	149.502	64.6282	326.783	460.599	460.753	47.4414	395.884	21.6221	390.172	128.628	172.569	276.241	51.7891	4.50412	79.14
pos_9545	Compactin diol lactone	7872.43	5075.55	5030.35	4230.31	4953.96	4120.5	3757.58	3731.13	1963.54	3722.52	2009.28	3282.7	5356.03	5326.39	220.119	4411.25	188.571	4792.38	2544.67	2833.15	3188.07	2909.65	83.4189	3163.68
pos_9546	Macelignan	5423.15	2773.35	2799.79	2200.34	2643.77	2555.65	2560.53	3313.57	915.981	1324.06	741.742	2446.64	2644.25	2413.89	273.345	2276.89	132.807	2416.37	410.291	657.96	1609.95	201.537	12.6293	959.95
pos_9564	m-Xylene	1096.26	712.685	822.294	608.752	733.015	675.955	794.08	829.61	339.992	490.879	266.834	737.208	805.109	710.567	43.97	653.598	34.8818	696.622	463.485	474.541	586.678	423.877	12.6343	491.295
pos_9581	pentyl-Benzene	586.758	144.844	273.311	147.753	344.407	96.7453	71.1438	392.347	77.8877	104.192	48.4046	304.165	133.075	321.986	20.8767	236.965	16.4514	130.264	78.06	73.4841	73.4776	68.2674	3.16387	61.7375
pos_9584	3,11,12-Trihydroxy-1(10)-spirovetiven-2-one	1155.26	1883.47	2039.56	1646.05	3023.27	1373.81	510.019	407.455	333.078	632.977	233.657	298.312	3803.98	4346.95	47.0642	2119.38	68.1372	3208.17	610.745	576.963	647.033	466.561	17.2241	740.146
pos_9586	15(S)-HETE	29500.5	4379.32	12263.9	4644.42	15391.6	2739.19	2000.55	20871.8	3310.95	2441.26	1744.22	17436	1348.78	15380.5	1634.64	11370.9	938.513	2033.55	2467.8	2065.84	2193.6	2024.7	146.714	1796.47
pos_9589	Ascorbic acid 6-palmitate	62058.9	17727.5	31140.9	17723.7	33507.6	15233.1	13877.7	48465.7	10291.8	13014.8	8843.87	41413.3	13223.2	30686.9	2893.63	24531.5	1711.69	12271.4	13279.5	11803.3	11889	13532.4	465.192	11646.9
pos_9594	C14:5n-1,3,5,7,9	2811.49	2461.96	1889.21	1762.68	1958.03	1832.21	1638.71	1703.11	941.647	1579.83	962.763	1441.94	2165.19	1974.05	67.097	1710.02	79.6112	1699.53	1623.31	1573.21	1486.63	1728.18	47.6397	1545.7
pos_9595	Methyl jasmonate	2530.31	1838.14	1735.72	1837.54	1772.48	1657.82	1661.29	1529.06	798.156	1692.99	1038.66	1451.03	1652.16	1683.92	59.3092	1577.69	58.7172	1551.7	2125.09	1977.08	1970.1	2181.26	57.154	1969.22
pos_9596	Eremopetasidione	10384.4	5910.84	4983.69	6402.98	4881.64	5962.21	7425.46	7310.66	3178.85	7248.33	5243.13	6537.4	4344.24	4206.52	264.383	5050.39	236.417	5018.13	14848.9	12651.5	12957.7	15205.2	394.861	12911.3
pos_9597	Ginsenoyne J	4337.6	2989.88	3160.96	2788.06	3081.22	2489.51	2341.24	2308.93	1072.04	2079.76	1127.46	1960.61	2732.34	2976.36	120.07	2445.49	111.889	2593.86	2348.83	2003.32	2169.9	2251.08	66.4869	2078.23
pos_9614	13-Nor-6-eremophilene-8,11-dione	7056.56	6817.22	5616.74	4846.23	5711.08	4894.22	4288.69	3849.65	2656.56	3894.34	2421.99	3585.86	6826.41	6195.9	155.276	4360.53	207.785	4978.94	2750.93	2823.51	2518.72	2880	74.4289	2824.24
pos_9615	Lipoxin A5	123988	105233	93094.1	84336.5	82708.8	83033.9	82919.6	68219.6	42180	71569.7	38827.6	62744.2	86325.7	75877.5	2729.4	64094.9	3060.67	71607.1	64481.8	60416.6	58855.7	62739.2	1624.54	55358
pos_9625	2E,7-Octadienal	1148.5	1030.12	1057.23	872.163	1031.56	724.42	497.072	355.076	245.606	524.053	184.713	274.64	868.733	846.461	18.6577	669.752	27.2627	829.976	179.419	172.52	187.154	113.689	4.81999	171.721
pos_9630	2,6-Dimethylnaphthalene	1438.77	1153.31	1115.36	933.408	1109.67	713.139	569.353	542.805	317.433	570.6	273.626	401.766	1198.49	1253.46	30.132	843.831	36.118	899.933	438.426	403.091	439.936	383.467	12.4373	435.99
pos_9633	3α-HYDROXY-4,4-BISNOR-8,11,13-PODOCARPATRIENE	3985.16	2837.52	2893.75	2202.76	3127.41	1779.48	1213.36	1611.64	765.902	1343.51	658.256	1323.44	3001.65	3437.01	119.102	2407.72	101.821	2309.57	980.989	950.767	967.501	849.745	29.5453	892.497
pos_9635	Hydroxyibuprofen	20333.6	17916.5	17896.2	14869.2	16982.1	13157.3	9042.49	4725.56	3885.18	9347.88	2437.31	3576.31	15408.6	14697.6	242.36	11250.8	392.981	13788.7	1928.08	1910.42	2011.21	1551.06	50.7651	2027.07
pos_9637	9,10-epoxy-13-oxo-11-octadecenoic acid	87601.5	75632.4	75205.2	64401.8	70750.2	56876.2	40625.8	22266.3	17593.2	43348.2	11990.3	16996.8	62498.7	59590.5	1064.31	48872.3	1687.49	57325.4	13494.5	11596.1	12952.2	11276.2	346.843	12915.9
pos_9641	Hydrocortisone cypionate	5969.08	11657.7	26467.4	17109.1	36081.4	12591.3	6293.5	6975.03	4738.7	11728.5	1163.92	4088.01	38882	64435.4	1030.79	27873	906.645	38676.7	2793.58	2624.5	2738.65	1776.74	68.4458	2264.65
pos_9647	7-Ethyl-3,6-dihydro-1,4-dimethylazulene	1636.64	1344.01	1370.17	1127.64	1405.42	965.006	655.915	540.759	326.545	730.563	278.186	452.641	1416.06	1324.02	32.1847	1001.97	39.7051	1187.2	400.747	419.802	401.221	401.532	12.4199	432.843
pos_9648	Glycyl-L-leucine	1207.38	886.241	923.159	800.479	944.5	647.019	570.953	623.489	339.974	625.951	298.243	534.79	907.435	1051.7	35.9593	795.626	34.2736	839.86	495.974	454.734	458.864	491.513	13.9341	464.599
pos_9653	HUPERZINE A	610.238	431.163	355.372	409.909	464.101	334.574	162.806	137.282	125.627	219.921	81.7929	135.017	502.875	462.637	13.219	363.206	14.3779	433.215	202.954	204.393	212.903	172.397	4.31268	228.021
pos_9654	Dihydroisolysergic acid II	6404.14	4438.44	3896.33	3922.77	4404.58	3074.68	2612.73	2741.13	1347.38	2345.33	1520	2359.62	4416.98	4540.11	143.941	3825.45	130.547	4074.73	2681.54	2858.33	3014.28	2640.9	71.3641	2962.34
pos_9655	15-deoxy-Δ12,14-Prostaglandin A2	14447.1	11021.8	10799.2	8799.39	10605.9	8331.49	6474.37	5940.17	3226.87	6859.76	3173.51	5032.94	9693.45	10664.9	312.062	8619.62	332.595	9151.94	6314.53	5621.06	5649.02	5029.72	168.098	5414.54
pos_9663	Bisacurone epoxide	1144.82	2066.34	2003.09	1745.75	2902.29	1276.73	813.088	531.935	481.12	907.38	289.849	423.652	3465.29	4207.63	46.8836	2279	61.8183	2619.35	563.67	463.387	542.168	311.883	15.0114	595.243
pos_9668	Sandaracopimarinal	19.9849	33.1268	45.8516	22.0165	69.5144	19.5506	2.61995	0.152685	5.31387	15.2587	2.72091	7.36011	52.2674	98.2527	1.08414	88.3053	2.28428	113.366	1050.32	1070.99	1184.61	917.518	37.2094	1083.31
pos_9686	4-Isopropylbenzyl alcohol	419.445	425.851	392.157	324.924	443.733	315.147	262.35	224.687	161.556	260.433	120.059	207.636	402.888	436.52	11.6387	357.411	14.6838	401.966	138.609	157.969	137.156	138.154	4.16979	139.656
pos_9690	Prostaglandin E2 methyl ester	12443.3	11826.6	8522.2	9381.28	12752.8	8672.81	4450.58	6436.29	3005.04	4832.53	1805.69	4429.79	9023.3	10153	308.005	7289.28	343.829	7274.78	3609.85	4063.67	4215.11	3155.09	98.2791	4462.05
pos_9720	10,13-Octadecadiynoic acid	14222.5	11048.9	8385.25	7124.72	9609.42	8126	5482.38	7721.06	3688.62	6234.88	3378.39	7558.36	8988.46	9561.24	353.84	8352.22	374.894	7464.91	4830.74	4214.21	3671.81	4828.64	128.607	3824.83
pos_9736	3,4,5-Trimethylbenzaldehyde	426.45	353.954	340.948	238.186	357.298	233.429	169.593	169.171	141.767	190.139	109.939	154.693	325.889	328.986	9.38656	250.631	12.3389	281.026	122.761	98.1602	135.179	80.0833	3.65558	114.081
pos_9739	Dihydroactinidiolide	3751.69	3539.94	2886.84	2276.75	2993.75	2213.96	1915.87	1576.65	1321.49	1868.55	771.012	1430.75	3054.71	3052.54	73.7202	2259.49	102.358	2497.05	971.118	901.846	948.421	1000.45	27.338	817.029
pos_974	2-Methyl-1-Pyrroline	1572.44	1411.73	1526.93	788.253	1307.71	812.864	542.364	895.358	281.168	469.688	275.427	680.063	6164.47	6035.2	232.218	5898.15	229.031	8658.53	4701.95	4478.15	5708.63	4515.45	126.1	5371.09
pos_9743	alpha-Amylcinnamaldehyde	952.027	814.277	792.723	686.518	808.002	693.072	578.439	514.403	401.908	647.17	385.352	590.248	819.219	792.657	21.9859	645.756	26.7105	735.433	432.632	433.292	415.121	457.608	11.3431	440.718
pos_9757	Pinobanksin 3-O-acetate	1.65399e-09	0.0581313	0.00766386	0.352213	0.576874	1.26583e-09	1.17865	1.15888e-09	7.08009e-10	0.4958	17.0044	1.18168e-09	0.0325341	0.537316	4.44159e-11	0.000550262	7.04421	1.24983e-09	40047.5	25189.7	12904.2	29378.1	917.212	18262.3
pos_9759	3-methoxy Prostaglandin F1α	2919.92	3917.4	4102.4	3632.05	6009.95	3144.07	930.97	1103.18	497.741	1272.58	470.95	706.621	5319.18	7207.41	116.851	3944.56	132.224	6322.58	1434.88	1279.05	1549.66	775.253	37.5265	1715.87
pos_9773	17beta-Hydroxyestr-5(10)-en-3-one acetate	22946.8	17425.5	16099	12835.6	16572.4	11717.5	8783.34	8851.73	5626.89	10466.9	4715.09	7712.52	14779.7	17502.4	468.332	13253.9	538.671	14218.2	7275.73	7296.36	7539.5	7281.39	189.895	7264.17
pos_9777	2-tridecene-4,7-diynal	1318.65	981.601	935.194	878.999	891.502	741.051	792.526	700.649	430.192	743.695	435.627	700.266	899.176	981.67	26.8479	812.03	30.7123	842.637	549.914	600.18	541.778	625.449	16.159	594.577
pos_9778	1(10),11-Eremophiladiene-2,9-dione	2061.78	1486.6	1277.17	1110.06	1398.96	1089.61	878.263	1050.91	585.095	948.043	501.172	897.822	1188.69	1537.05	59.7044	1209.5	49.284	1137.68	579.626	586.035	653.094	585.868	16.0254	560.894
pos_9820	2,4,6-Trimethylbenzaldehyde	302.881	319.673	244.852	205.185	293.362	185.347	107.421	81.1204	78.25	70.6487	45.9859	62.7621	240.804	275.663	7.40426	206.633	6.40982	184.275	44.1758	62.3268	49.9835	50.4543	1.05187	40.6011
pos_9824	Alcyopterosins O	6575.91	6076.46	4726.37	4451.63	5257.41	4264.79	3629.7	3516.97	2427.43	3584.94	2134.04	3168.89	4846	5005.09	130.008	3868.89	166.433	4048.98	2412.35	2388.2	2247.89	2518.57	64.7746	2467.6
pos_9825	Methyl 7,10,13-hexadecatrienoate	5227.51	5628.5	4039.34	3465.61	4644	3238.48	2026.02	1971.18	1677.49	2169.02	785.02	1585.23	4137.75	4303.76	104.377	2988.88	140.151	3154.52	732.873	699.403	712.196	708.513	21.6397	589.628
pos_9837	13-OxoODE	44023.4	29746.8	21014.9	20175.2	22895.1	17683.4	14980.6	19444	6900.84	13941.7	8364.91	13453.5	20781.7	25174.8	1014.78	22606.1	850.543	20008.4	38011.4	33556.1	33110.4	36562.1	1028.67	32490.8
pos_9844	2-Ethyltoluene	910.41	855.622	817.183	755.766	856.108	748.457	722.06	666.195	500.052	702.753	486.129	768.012	935.583	915.241	26.7439	696.984	33.4287	792.786	820.737	856.966	755.24	841.073	24.2388	807.924
pos_9848	Perillyl aldehyde	322.237	287.987	377.633	327.179	334.549	316.191	339.8	254.311	175.717	316.123	217.292	310.892	359.977	340.991	9.35761	249.687	13.1674	363.572	402.444	391.583	369.51	396.242	11.4236	407.512
pos_9864	Santene	166.808	162.954	343.507	310.533	337.705	353.05	420.1	355.068	316.412	474.942	394.232	507.307	398.318	375.456	12.2866	317.725	19.8921	462.585	747.825	742.836	668.969	774.118	23.4405	788.996
pos_9870	Pinolenic Acid	22873.4	21025.8	38719.5	39731.5	38450.3	45189.6	57483.1	48407.2	40160.1	63506	53563.5	69047.8	46371.6	43885.5	1545.89	42674.3	2390.53	51551.1	97823.3	96456	84363.2	101869	2865.69	95665.9
pos_9873	MG(0:0/18:3(6Z,9Z,12Z)/0:0)	121516	104454	179675	167722	175176	181144	221551	188631	153633	243160	198883	262207	211281	201692	6572.04	181600	9578.71	214277	357838	353046	312078	375451	10355	347909
pos_9878	(3b,16b,20R)-Pregn-5-ene-3,16,20-triol 3-glucoside	49107.8	27207.5	45095.3	48812.5	45104.6	48474.6	61041.2	51055.1	42928.7	65548.2	54344.3	71900.5	52563	50736.7	1796.92	49144.9	2599.04	53858.3	99280.5	103786	98198.4	108848	2911.74	98339.3
pos_9881	Gingerglycolipid A	229627	198126	296514	319348	287175	330896	403153	355095	276233	454343	355522	473325	315447	305354	11005.5	301812	14754.5	333481	573189	595893	520456	622237	16010.5	570807
pos_9902	α-Phenylcyclohexylglycolic acid	1317.85	995.623	948.674	1019.79	1040.24	997.8	911.874	903.905	537.208	854.272	650.281	880.729	959.538	974.272	29.7269	848.913	31.7054	928.213	906.293	931.779	892.191	922.31	26.5424	979.277
pos_9928	Glutamyl-Methionine	3187.67	2223.34	1825.6	1666.89	1805.74	2160.88	2065.52	2504.92	998.711	2252.89	1787.4	2394	1829.71	1457.85	57.2573	1463.12	67.288	1903.5	2110.02	1940.54	1826.7	2520.23	62.9772	2313.92
pos_9930	(±)5(6)-EET methyl ester	45011.7	46484.2	43575	47111.2	51872.4	50643.8	47663.3	57929.1	36744.9	52241.6	36851.4	61326.5	40995.7	46152.5	2203.17	45486.7	2366.98	41129.4	100919	100820	94010	100402	2567.61	83754.4
pos_9935	Desacetylvindoline	72681.9	57418.3	48272.8	49427.2	48457.2	56858.5	54293.8	64938.6	27507.2	56162	41328.6	59021.1	40687	35397.7	1343.28	34282.1	1593.54	41327.5	43119.8	38254	33612.5	48479.9	1230.51	47461.9
pos_9954	Lactapiperanol D	3908.54	3831.27	6606.91	6880.89	5334.16	4822.28	6167.52	1546.22	3649.7	1720.88	744.137	1401.19	7161.09	3302.44	124.375	2294.01	281.926	2962.77	5551.62	946.431	1167.95	1334.03	442.1	8763.26
pos_9971	cis-γ-octenoic acid	725.22	772.24	906.489	1054.92	936.351	1099.32	1419.57	1839.33	825.416	1484.8	1029.82	1867.89	799.153	795.216	38.5811	879.628	48.3766	963.65	1738.64	1437.77	1481.05	1829.75	46.3162	1439.87
pos_9973	Estragole	2198.28	2566.82	3172.93	3159.67	3297.95	3224.23	3298.44	3457	1938.68	3553.72	2152.6	3749.82	2691.31	2698.62	90.2795	2716.22	128.594	3161.58	3070.09	2716.48	2611.25	3258.73	84.668	2691.75
pos_9974	2-trans-4-trans-7-cis-Decatrienal	1453.11	1770.27	2107.5	2008.75	2165.92	2048.12	1867.44	1617.84	1074.79	2030.28	1031.18	1688.64	1841.75	1839.38	49.2998	1708.42	77.2785	2004.66	1262.72	1146.67	1119.53	1453.29	36.3945	1206.64
pos_9975	4-Isopropylphenylacetaldehyde	755.19	1139.71	1414.13	1082.31	1307.47	1150.84	905.038	738.005	480.88	1030.33	350.09	690.118	1105.53	1108.72	25.0534	933.164	40.9766	1223.84	343.977	238.691	322.167	304.645	10.2352	315.943
pos_9976	(S)-11,12,13-Trinor-7-calamenone	2563.88	3163.63	3441.4	3277.24	3518.94	3332.54	2892.32	2854.95	1660.01	3297.29	1576.38	2746.23	3008.71	2877.64	82.6502	2777.27	118.253	3141.79	1938.55	1773.68	1748.84	2118.65	54.2255	1770.14
pos_9980	(all-E)-3,5,7-Tridecatriene-9,11-diyn-1-ol	2045.78	1875.42	2026.14	2008.83	2015.21	1939.8	1852.41	1652.14	1067.23	2025.24	1240.09	1967.26	1950.22	1874.65	56.6823	1776.26	72.9873	1865.91	1601.94	1565.56	1472.25	1714.84	45.9467	1680.42
pos_9992	9(S)-HpOTrE	320877	447824	591235	532506	580372	534358	489434	441994	260126	523708	233720	424499	476499	450497	11412.8	425932	19422.5	525228	263352	215211	222857	262909	7463.08	227045
